# Supplementary material for: Age‐related changes of skeletal muscle metabolic response to contraction are also sex‐dependent
Source: J Physiol. 2023 Sep 23;603(1):69–86. doi: 10.1113/JP285124 (PMC10959763; doi:10.1113/JP285124)
Supplement: Supplementary file 1 — Statistical Summary Document [file TJP-603-69-s002.xlsx]

## Sheet: Statistical Summary Table
	Statistical Summary Document
	Manuscript Title: Effects of age and sex on metabolic response to muscle contraction
	Authors: Matthew D. Campbell, Danijel Djukovic, Daniel Raftery, David J. Marcinek
	Animal model used, if applicable: C57BL/6J Mice
	Underlying hypothesis: elevated energy mitochondrial stress in mitochondria with age alters the capacity of mitochondria to utilize different substrates following muscle contraction	[Provide one or two sentences]
	Definitions of ‘n’: mice or titrations	[Define ‘n’. If definitions differ, please indicate which definition applies to which experimental question number.]
	Statistical summary table:
	Experimental question number	Finding/ conclusion	Experimental location/variable	Mean value	Standard Deviation	n	Exact P value	Figure/table in which data are presented	Units	Data comparisons	Statistical test	Any other experimental factors	Comments
	Multiple tests of the same question are shown in different rows		e.g. cortex vs cerebellum or genotype	(or other summary statistic)	(SD)	(value)	If P is considered significant against a stated confidence limit, authors may indicate this in bold.The exact value must be stated unless P is less than 0.0001, in which case < is permitted.			e.g. WT vs KO		e.g. subjects’ age or sex	e.g. observation
Figure 1	Force time integral during HII	Significant effect of age	Gastrocnemius	Difference between means 0.3508	95% CI of difference 0.06616 to 0.6355	12 mice	0.0206	Figure 1A	mN-M/s	Young vs Aged Females	2 way ANOVA	Stimulation	Significant effect of stimulation p<0.0001
	Force time integral during HII	No effect of age	Gastrocnemius	Difference between means 0.2167	95% CI of difference -0.1594 to 0.5928	12 mice	0.2333	Figure 1B	mN-M/s	Young vs Aged Males	2 way ANOVA	Stimulation	Significant effect of stimulation p<0.0001
	Force time integral during LISS	No effect of age	Gastrocnemius	Difference between means -0.02139	95% CI of difference -0.1414 to 0.09859	12 mice	0.7023	Figure 1C	mN-M/s	Young vs Aged Females	2 way ANOVA	Stimulation	Significant effect of stimulation p=0.0183
	Force time integral during LISS	No effect of age	Gastrocnemius	Difference between means -0.03680	95% CI of difference -0.1523 to 0.07868	12 mice	0.4976	Figure 1D	mN-M/s	Young vs Aged Males	2 way ANOVA	Stimulation	Significant effect of stimulation p=0.0037
Figure 2	Maximum force during HII	Significant effect of age	Gastrocnemius	Difference between means 108	95% CI of difference 60.89 to 155.1	26 mice	<0.0001	Figure 2A	mN	Young vs Aged	2 way ANOVA	Sex	Significant effect of sex p=0.006
	Tukey's Multiple Comparisons of Maximum force during HIIT	Significant effect	Gastrocnemius	Difference between means 115.8	95% CI of difference 24.51 to 207.1	12 mice	0.0096	Figure 2A	mN	Young Female vs Aged Female	Tukey's Multiple Comparison	n/a
	Tukey's Multiple Comparisons of Maximum force during HIIT	Significant effect	Gastrocnemius	Difference between means 100.1	95% CI of difference 13.18 to 187.1	14 mice	0.0201	Figure 2A	mN	Young Male vs Aged Male	Tukey's Multiple Comparison	n/a
	Tukey's Multiple Comparisons of Maximum force during HIIT	No effect	Gastrocnemius	Difference between means -82.8	95% CI of difference -181.4 to 15.82	10 mice	0.1213	Figure 2A	mN	Young Female vs Young Male	Tukey's Multiple Comparison	n/a
	Tukey's Multiple Comparisons of Maximum force during HIIT	Significant effect	Gastrocnemius	Difference between means -98.46	95% CI of difference -177 to -19.88	16 mice	0.0106	Figure 2A	mN	Aged Female vs Aged Male	Tukey's Multiple Comparison	n/a
	Maximum force during LISS	No effect of age	Gastrocnemius	Difference between means 0.4034	95% CI of difference -32.47 to 33.23	26 mice	0.9799	Figure 2B	mN	Young vs Aged	2 way ANOVA	Sex	No effect of sex p=0.1651
	Tukey's Multiple Comparisons of Maximum force during LISS	No effect	Gastrocnemius	Difference between means 8.376	95% CI of difference -53.87 to 70.63	13 mice	0.9817	Figure 2B	mN	Young Female vs Aged Female	Tukey's Multiple Comparison	n/a
	Tukey's Multiple Comparisons of Maximum force during LISS	No effect	Gastrocnemius	Difference between means -7.569	95% CI of difference -69.82 to 54.68	13 mice	0.9864	Figure 2B	mN	Young Male vs Aged Male	Tukey's Multiple Comparison	n/a
	Tukey's Multiple Comparisons of Maximum force during LISS	No effect	Gastrocnemius	Difference between means -14.79	95% CI of difference -83.852 to 54.27	10 mice	0.9326	Figure 2B	mN	Young Female vs Young Male	Tukey's Multiple Comparison	n/a
	Tukey's Multiple Comparisons of Maximum force during LISS	No effect	Gastrocnemius	Difference between means -30.73	95% CI of difference -85.33 to 23.86	16 mice	0.4191	Figure 2B	mN	Aged Female vs Aged Male	Tukey's Multiple Comparison	n/a
Figure 3	Change in glutamate oxidation following HII between contracted and non-stimulated muscle	No effect of age	Gastrocnemius	Difference between means 2.336	95% CI of difference -1.657 to 6.330	23 mice	0.2357	Figure 3A	pmolO2/mg/s	Young vs Aged	2 way ANOVA	Sex	No effect of sex p=0.6870
	Tukey's multiple comparisons of change in glutamate oxidation following HII between contracted and non-stimulated muscle	No effect of age	Gastrocnemius	Difference between means -0.8742	95% CI of difference -6.807 to 5.058	10 mice	0.7611	Figure 3A	pmolO2/mg/s	Young Female vs Aged Female	Tukey's Multiple Comparison	n/a
	Tukey's multiple comparisons of change in glutamate oxidation following HII between contracted and non-stimulated muscle	Significant effect of age	Gastrocnemius	Difference between means 5.547	95% CI of difference 0.1992 to 10.89	13 mice	0.0428	Figure 3A	pmolO2/mg/s	Young Male vs Aged Male	Tukey's Multiple Comparison	n/a
	Tukey's multiple comparisons of change in glutamate oxidation following HII between contracted and non-stimulated muscle	No effect of sex	Gastrocnemius	Difference between means -2.430	95% CI of difference -8.362 to 3.503	10 mice	0.402	Figure 3A	pmolO2/mg/s	Young Female vs Young Male	Tukey's Multiple Comparison	n/a
	Tukey's multiple comparisons of change in glutamate oxidation following HII between contracted and non-stimulated muscle	No effect of sex	Gastrocnemius	Difference between means 3.991	95% CI of difference -1.356 to 9.339	13 mice	0.1348	Figure 3A	pmolO2/mg/s	Aged Female vs Aged Male	Tukey's Multiple Comparison	n/a
	Change in glutamate oxidation following LISS between contracted and non-stimulated muscle	No effect of age	Gastrocnemius	Difference between means -1.221	95% CI of difference -6.055 to 3.613	23 mice	0.6031	Figure 3B	pmolO2/mg/s	Young vs Aged	2 way ANOVA	Sex	No effect of sex p=0.6935
	Tukey's multiple comparisons of change in glutamate oxidation following LISS between contracted and non-stimulated muscle	No effect of age	Gastrocnemius	Difference between means -1.088	95% CI of difference -8.038 to 5.862	11 mice	0.7468	Figure 3B	pmolO2/mg/s	Young Female vs Aged Female	Tukey's Multiple Comparison	n/a
	Tukey's multiple comparisons of change in glutamate oxidation following LISS between contracted and non-stimulated muscle	No effect of age	Gastrocnemius	Difference between means -1.354	95% CI of difference -8.075 to 5.366	12 mice	0.6779	Figure 3B	pmolO2/mg/s	Young Male vs Aged Male	Tukey's Multiple Comparison	n/a
	Tukey's multiple comparisons of change in glutamate oxidation following LISS between contracted and non-stimulated muscle	No effect of sex	Gastrocnemius	Difference between means -0.7909	95% CI of difference -8.050 to 6.468	10 mice	0.822	Figure 3B	pmolO2/mg/s	Young Female vs Young Male	Tukey's Multiple Comparison	n/a
	Tukey's multiple comparisons of change in glutamate oxidation following LISS between contracted and non-stimulated muscle	No effect of sex	Gastrocnemius	Difference between means -1.057	95% CI of difference -7.433 to 5.328	13 mice	0.7321	Figure 3B	pmolO2/mg/s	Aged Female vs Aged Male	Tukey's Multiple Comparison	n/a
	Change in palmitoyl carnitine oxidation following HII between contracted and non-stimulated muscle	No effect of age	Gastrocnemius	Difference between means 2.746	95% CI of difference -0.4557 to 5.947	22 mice	0.0883	Figure 3C	pmolO2/mg/s	Young vs Aged	2 way ANOVA	Sex	No effect of sex p=0.9953
	Tukey's multiple comparisons of change in palmitoyl carnitine oxidation following HII between contracted and non-stimulated muscle	Significant effect of age	Gastrocnemius	Difference between means 4.825	95% CI of difference 0.2974 to 9.353	11 mice	0.038	Figure 3C	pmolO2/mg/s	Young Female vs Aged Female	Tukey's Multiple Comparison	n/a
	Tukey's multiple comparisons of change in palmitoyl carnitine oxidation following HII between contracted and non-stimulated muscle	No effect of age	Gastrocnemius	Difference between means 0.6666	95% CI of difference -3.861 to 5.194	11 mice	0.7607	Figure 3C	pmolO2/mg/s	Young Male vs Aged Male	Tukey's Multiple Comparison	n/a
	Tukey's multiple comparisons of change in palmitoyl carnitine oxidation following HII between contracted and non-stimulated muscle	No effect of sex	Gastrocnemius	Difference between means 2.088	95% CI of difference -2.641 to 6.817	10 mice	0.3658	Figure 3C	pmolO2/mg/s	Young Female vs Young Male	Tukey's Multiple Comparison	n/a
	Tukey's multiple comparisons of change in palmitoyl carnitine oxidation following HII between contracted and non-stimulated muscle	No effect of sex	Gastrocnemius	Difference between means -2.070	95% CI of difference -6.387 to 2.247	12 mice	0.327	Figure 3C	pmolO2/mg/s	Aged Female vs Aged Male	Tukey's Multiple Comparison	n/a
	Change in palmitoyl carnitine oxidation following LISS between contracted and non-stimulated muscle	No effect of age	Gastrocnemius	Difference between means -1.828	95% CI of difference -4.093 to 0.4378	22 mice	0.1073	Figure 3D	pmolO2/mg/s	Young vs Aged	2 way ANOVA	Sex	No effect of sex p=0.2077
	Tukey's multiple comparisons of change in palmitoyl carnitine oxidation following LISS between contracted and non-stimulated muscle	Significant effect of age	Gastrocnemius	Difference between means -4.373	95% CI of difference -7.307 to -1.439	13 mice	0.0058	Figure 3D	pmolO2/mg/s	Young Female vs Aged Female	Tukey's Multiple Comparison	n/a
	Tukey's multiple comparisons of change in palmitoyl carnitine oxidation following LISS between contracted and non-stimulated muscle	No effect of age	Gastrocnemius	Difference between means 0.7183	95% CI of difference -2.734 to 4.171	9 mice	0.6672	Figure 3D	pmolO2/mg/s	Young Male vs Aged Male	Tukey's Multiple Comparison	n/a
	Tukey's multiple comparisons of change in palmitoyl carnitine oxidation following LISS between contracted and non-stimulated muscle	Significant effect of sex	Gastrocnemius	Difference between means -3.955	95% CI of difference -7.210 to -0.7001	10 mice	0.02	Figure 3D	pmolO2/mg/s	Young Female vs Young Male	Tukey's Multiple Comparison	n/a
	Tukey's multiple comparisons of change in palmitoyl carnitine oxidation following LISS between contracted and non-stimulated muscle	No effect of sex	Gastrocnemius	Difference between means 1.137	95% CI of difference -2.015 to 4.288	12 mice	0.4584	Figure 3D	pmolO2/mg/s	Aged Female vs Aged Male	Tukey's Multiple Comparison	n/a
Figure 4	Difference in glutamate oxidation following HII between non-stimulation and naïve muscle	No effect of stimulation	Gastrocnemius	Difference between means -3.892	95% C of difference -9.355 to 1.570	13 mice	0.1451	Figure 4A	pmolO2/mg/s	Young Female	Unpaired t-test	n/a
	Difference in glutamate oxidation following HII between non-stimulation and naïve muscle	No effect of stimulation	Gastrocnemius	Difference between means -0.415	95% C of difference -7.118 to 6.288	10 mice	0.89	Figure 4A	pmolO2/mg/s	Young Male	Unpaired t-test	n/a
	Difference in glutamate oxidation following HII between non-stimulation and naïve muscle	Significant effect of stimulation	Gastrocnemius	Difference between means 8.929	95% C of difference 3.637 to 14.22	12 mice	0.0037	Figure 4A	pmolO2/mg/s	Aged Female	Unpaired t-test	n/a
	Difference in glutamate oxidation following HII between non-stimulation and naïve muscle	No effect of stimulation	Gastrocnemius	Difference between means -0.4507	95% C of difference -6.158 to 5.256	16 mice	0.8679	Figure 4A	pmolO2/mg/s	Aged Male	Unpaired t-test	n/a
	Difference in glutamate oxidation following LISS between non-stimulation and naïve muscle	No effect of stimulation	Gastrocnemius	Difference between means -6.873	95% C of difference -14.49 to 0.7482	13 mice	0.0727	Figure 4B	pmolO2/mg/s	Young Female	Unpaired t-test	n/a
	Difference in glutamate oxidation following LISS between non-stimulation and naïve muscle	No effect of stimulation	Gastrocnemius	Difference between means -2.622	95% C of difference -10.85 to 5.610	9 mice	0.4759	Figure 4B	pmolO2/mg/s	Young Male	Unpaired t-test	n/a
	Difference in glutamate oxidation following LISS between non-stimulation and naïve muscle	No effect of stimulation	Gastrocnemius	Difference between means -10.49	95% C of difference -23.03 to 2.038	14 mice	0.0931	Figure 4B	pmolO2/mg/s	Aged Female	Unpaired t-test	n/a
	Difference in glutamate oxidation following LISS between non-stimulation and naïve muscle	No effect of stimulation	Gastrocnemius	Difference between means 1.482	95% C of difference -4.846 to 7.811	16 mice	0.6232	Figure 4B	pmolO2/mg/s	Aged Male	Unpaired t-test	n/a
	Difference in palmitoyl carnitine oxidation following HII between non-stimulation and naïve muscle	No effect of stimulation	Gastrocnemius	Difference between means -1.209	95% C of difference -4.806 to 2.389	10 mice	0.4608	Figure 4C	pmolO2/mg/s	Aged Male	Unpaired t-test	n/a
	Difference in palmitoyl carnitine oxidation following HII between non-stimulation and naïve muscle	No effect of stimulation	Gastrocnemius	Difference between means 0.2941	95% C of difference -3.429 to 4.017	10 mice	0.86	Figure 4C	pmolO2/mg/s	Aged Male	Unpaired t-test	n/a
	Difference in palmitoyl carnitine oxidation following HII between non-stimulation and naïve muscle	No effect of stimulation	Gastrocnemius	Difference between means 0.3181	95% C of difference -5.761 to 6.397	12 mice	0.9095	Figure 4C	pmolO2/mg/s	Aged Male	Unpaired t-test	n/a
	Difference in palmitoyl carnitine oxidation following HII between non-stimulation and naïve muscle	No effect of stimulation	Gastrocnemius	Difference between means -3.048	95% C of difference -6.510 to 0.4144	15 mice	0.0796	Figure 4C	pmolO2/mg/s	Aged Male	Unpaired t-test	n/a
	Difference in palmitoyl carnitine oxidation following LISS between non-stimulation and naïve muscle	Significant effect of stimulation	Gastrocnemius	Difference between means -4.661	95% C of difference -8.616 to -0.7069	10 mice	0.0263	Figure 4D	pmolO2/mg/s	Aged Male	Unpaired t-test	n/a
	Difference in palmitoyl carnitine oxidation following LISS between non-stimulation and naïve muscle	No effect of stimulation	Gastrocnemius	Difference between means 1.453	95% C of difference -0.4357 to 3.341	10 mice	0.114	Figure 4D	pmolO2/mg/s	Aged Male	Unpaired t-test	n/a
	Difference in palmitoyl carnitine oxidation following LISS between non-stimulation and naïve muscle	No effect of stimulation	Gastrocnemius	Difference between means 1.828	95% C of difference -3.006 to 6.662	13 mice	0.423	Figure 4D	pmolO2/mg/s	Aged Male	Unpaired t-test	n/a
	Difference in palmitoyl carnitine oxidation following LISS between non-stimulation and naïve muscle	Significant effect of stimulation	Gastrocnemius	Difference between means 2.004	95% C of difference 0.04704 to 3.960	15 mice	0.0455	Figure 4D	pmolO2/mg/s	Aged Male	Unpaired t-test	n/a
Figure 9	Force time integral during HIIT	No effect of treatment	Gastrocnemius	Difference between means 0.3508	95% CI of difference 0.06616 to 0.6355	16 mice	0.767	Figure 9A	mN-M/s	Aged Females vs Aged+ELAM females	2 way ANOVA	Stimulation	Significant effect of stimulation p<0.0001
	Maximum force during HIIT	Significant effect of age	Gastrocnemius	Difference between means 115.8	95% CI of difference 25.69 to 205.9	26 mice	0.011	Figure 9B	mN	Young vs Aged females	1 way ANOVA	n/a
	Maximum force during HIIT	Significant effect of age	Gastrocnemius	Difference between means 151.2	95% CI of difference 65.36 to 237.0	26 mice	0.0008	Figure 9B	mN	Young vs Aged females+ELAM	1 way ANOVA	n/a
	Maximum force during HIIT	No effect of treatment	Gastrocnemius	Difference between means 35.39	95% CI of difference -42.17 to 112.9	26 mice	0.4886	Figure 9B	mN	Aged females vs Aged females+ELAM	1 way ANOVA	n/a
	Maximum glutamate oxidation following HII in females	Significant effect of age	Gastrocnemius	Difference between means 11.96	95% CI of difference 6.501 to 17.41	10 mice	<0.0001	Figure 9C	pmolO2/mg/s	Young vs Aged	1 way ANOVA	n/a
	Maximum glutamate oxidation following HII in females	Significant effect of age	Gastrocnemius	Difference between means 7.581	95% CI of difference 2.125 to 13.04	10 mice	0.0052	Figure 9C	pmolO2/mg/s	Young vs Aged ELAM	1 way ANOVA	n/a
	Maximum glutamate oxidation following HII in females	No effect of age	Gastrocnemius	Difference between means 3.471	95% CI of difference -1.753 to 8.695	11 mice	0.2693	Figure 9C	pmolO2/mg/s	Young vs Aged Naïve	1 way ANOVA	n/a
	Maximum glutamate oxidation following HII in females	No effect of treatment	Gastrocnemius	Difference between means -4.377	95% CI of difference -9.833 to 1.080	10 mice	0.1421	Figure 9C	pmolO2/mg/s	Aged vs Aged ELAM	1 way ANOVA	n/a
	Maximum glutamate oxidation following HII in females	Significant effect of contraction	Gastrocnemius	Difference between means -8.487	95% CI of difference -13.71 to -3.263	11 mice	0.0013	Figure 9C	pmolO2/mg/s	Aged vs Aged Naïve	1 way ANOVA	n/a
	Maximum glutamate oxidation following HII in females	No effect of contraction	Gastrocnemius	Difference between means -4.110	95% CI of difference -9.334 to 1.114	11 mice	0.1533	Figure 9C	pmolO2/mg/s	Aged ELAM vs Aged Naïve	1 way ANOVA	n/a
	Maximum palmitoyl carnitine oxidation following HII in females	No effect of age	Gastrocnemius	Difference between means 4.402	95% CI of difference -1.761 to 10.56	11 mice	0.2456	Figure 9D	pmolO2/mg/s	Young vs Aged	1 way ANOVA	n/a
	Maximum palmitoyl carnitine oxidation following HII in females	No effect of age	Gastrocnemius	Difference between means 5.917	95% CI of difference -0.5191 to 12.35	10 mice	0.0814	Figure 9D	pmolO2/mg/s	Young vs Aged ELAM	1 way ANOVA	n/a
	Maximum palmitoyl carnitine oxidation following HII in females	No effect of age	Gastrocnemius	Difference between means 2.916	95% CI of difference -3.520 to 9.352	10 mice	0.6645	Figure 9D	pmolO2/mg/s	Young vs Aged Naïve	1 way ANOVA	n/a
	Maximum palmitoyl carnitine oxidation following HII in females	No effect of treatment	Gastrocnemius	Difference between means 1.515	95% CI of difference -4.647 to 7.678	11 mice	0.9464	Figure 9D	pmolO2/mg/s	Aged vs Aged ELAM	1 way ANOVA	n/a
	Maximum palmitoyl carnitine oxidation following HII in females	No effect of contraction	Gastrocnemius	Difference between means -1.485	95% CI of difference -7.792 to 5.080	11 mice	0.95	Figure 9D	pmolO2/mg/s	Aged vs Aged Naïve	1 way ANOVA	n/a
	Maximum palmitoyl carnitine oxidation following HII in females	No effect of contraction	Gastrocnemius	Difference between means -3.001	95% CI of difference -9.437 to 3.435	10 mice	0.641	Figure 9D	pmolO2/mg/s	Aged ELAM vs Aged Naïve	1 way ANOVA	n/a
	Change in glutamate oxidation following HII between contracted and non-stimulated muscle in female muscle	No effect of age	Gastrocnemius	Difference between means 0.8315	95% CI of difference -4.380 to 6.043	10 mice	0.9057	Supplemental Figure 4B	pmolO2/mg/s	Young vs Aged	1 way ANOVA	n/a
	Change in glutamate oxidation following HII between contracted and non-stimulated muscle in female muscle	No effect of age	Gastrocnemius	Difference between means 2.163	95% CI of difference -3.048 to 7.375	10 mice	0.5278	Supplemental Figure 4B	pmolO2/mg/s	Young vs Aged ELAM	1 way ANOVA	n/a
	Change in glutamate oxidation following HII between contracted and non-stimulated muscle in female muscle	No effect of treatment	Gastrocnemius	Difference between means 1.332	95% CI of difference -3.880 to 6.543	10 mice	0.7783	Supplemental Figure 4B	pmolO2/mg/s	Aged vs Aged ELAM	1 way ANOVA	n/a
	Change in palmitoyl carnitine oxidation following HII between contracted and non-stimulated muscle in female muscle	Significant effect of age	Gastrocnemius	Difference between means 4.825	95% CI of difference 0.5230 to 9.127	11 mice	0.0278	Supplemental Figure 4D	pmolO2/mg/s	Young vs Aged	1 way ANOVA	n/a
	Change in palmitoyl carnitine oxidation following HII between contracted and non-stimulated muscle in female muscle	No effect of age	Gastrocnemius	Difference between means 1.588	95% CI of difference -2.906 to 6.081	10 mice	0.63	Supplemental Figure 4D	pmolO2/mg/s	Young vs Aged ELAM	1 way ANOVA	n/a
	Change in palmitoyl carnitine oxidation following HII between contracted and non-stimulated muscle in female muscle	No effect of treatment	Gastrocnemius	Difference between means -3.238	95% CI of difference -7.540 to 1.064	11 mice	0.1547	Supplemental Figure 4D	pmolO2/mg/s	Aged vs Aged ELAM	1 way ANOVA	n/a
