# Supplementary material for: Age‐related changes of skeletal muscle metabolic response to contraction are also sex‐dependent
Source: J Physiol. 2023 Sep 23;603(1):69–86. doi: 10.1113/JP285124 (PMC10959763; doi:10.1113/JP285124)
Supplement: Supplementary file 4 — Supplementary Material [file TJP-603-69-s004.xlsx]

## Sheet: Relative Quant Data
		Total Protein (ug)	2105.65	1670.16	1806.22	1287.43	1202.21	2106.23	803.757	1237.88	2113.51	2167.65	1052.15	1523.57	672.411	757.182	1046.68	1695.53	644.356	1685.56	1442.58	1644.81	1018.27	2025.3	3259.9	1789.21	1323.61	1311.24	1047.78	1579.43	593.71	1006.44	741.742	1158.54	1881.78	957.574	1393.02	1308.65	1598.33	1220.04	1720.56	1075.87	1570.64	2128.28	800.877	1154.33	1408.78	963.744	1294.26
			1133-3 CON	1155-2 HIIT	1130-1 CON	1158-2 CON	1139-2 CON	1151-1 CON	1152-1 HIIT	1157-1 HIIT	1136-1 LISS	1125-3 HIIT	1141-2 HIIT	1155-2 CON	1157-2 HIIT	1156-1 LISS	1144-2 HIIT	1157-1 CON	1158-3 LISS	1130-1 LISS	1156-4 CON	1144-2 CON	1143-2 NAÏVE	1134-1 LISS	1128-2 LISS	1132-1 CON	1156-1 CON	1158-3 CON	1153-2 LISS	1158-2 HIIT	1140-1 CON	1156-2 LISS	1141-4 HIIT	1138-3 HIIT	1125-1 LISS	1125-2 LISS	1152-4 LISS	1158-1 CON	1125-1 CON	1138-3 CON	1128-1 HIIT	1153-2 CON	1156-3 LISS	1152-4 CON	1144-3 CON	1158-1 HIIT	1157-3 CON	1156-2 CON	1141-2 CON
COMPOUND	HMDB ID	KEGG ID	1	3	4	5	6	7	8	9	10	11	12	13	14	15	16	17	18	19	20	21	22	23	25	26	27	28	29	30	31	32	33	34	35	36	37	38	39	40	41	42	43	44	45	46	47	48	49
Trimethylamine (TMA)	HMDB00906	C00565	N/A	N/A	N/A	N/A	N/A	N/A	N/A	N/A	N/A	N/A	N/A	N/A	N/A	N/A	N/A	N/A	N/A	N/A	N/A	N/A	N/A	N/A	N/A	N/A	N/A	N/A	N/A	N/A	N/A	N/A	N/A	N/A	N/A	N/A	N/A	N/A	N/A	N/A	N/A	N/A	N/A	N/A	N/A	N/A	N/A	N/A	N/A
Ethanolamine	HMDB00149	C00189	86216.5	120003	79862.6	64071.2	48904	165885	54037.7	106568	139983	209753	82272.4	75841.7	72759.6	86211.1	91252.6	156241	47614.9	68140.8	107981	97188.6	94918.6	75105.7	116344	82968.6	2.66708e+06	85256.9	109751	67766.3	65578.7	56893.5	52487.2	72961	85835.7	58992.8	81930	59126.2	81192.8	54521.9	93711.7	152974	55754.7	94855.7	91760.1	62831.1	93039.5	52162.5	116932
Aminoacetone	HMDB02134	C01888	952499	825387	1.2813e+06	632640	468146	730434	77773.9	64688.1	467801	271103	65597.1	243874	N/A	N/A	102393	490426	89324.7	1.06405e+06	496087	957374	947516	954384	1.02511e+06	91652.9	N/A	362253	N/A	N/A	476345	N/A	N/A	524269	261825	60091.2	N/A	N/A	N/A	502867	113704	N/A	338897	780333	320939	N/A	431219	N/A	95646.6
1-Methylguanidine	HMDB01522	C02294	543948	463942	387625	265632	159175	481502	342087	267110	484057	368358	179600	446176	94887.2	164773	159224	258012	127733	415017	239271	254645	182135	500408	636774	419922	266324	349318	187737	387951	190296	194423	85804.1	377646	492428	143858	280014	258564	337327	447734	342558	288979	306577	489312	114205	210996	300751	159747	261579
Glycine	HMDB00123	C00037	1.10119e+06	354430	821195	541410	401809	948561	343410	744294	1.29023e+06	623542	451104	564519	291749	588243	386564	710745	351524	1.04506e+06	539239	749526	681473	1.34284e+06	1.08244e+06	1.19532e+06	648874	768540	350814	1.16991e+06	339694	567534	460294	486902	918612	168551	596336	1.15622e+06	515956	494082	866017	438724	948250	1.09174e+06	389832	1.18503e+06	685220	477598	617492
Trimethylamine-N-Oxide (TMAO)	HMDB00925	C01104	783867	961057	532923	475806	664291	334168	669621	541599	2.10606e+06	903692	921084	990275	214292	360981	897984	560151	361153	506325	157845	1.3228e+06	314606	3.01512e+06	1.28181e+06	786359	527455	728950	1.15033e+06	727147	453396	269391	357952	726230	1.25146e+06	398338	801032	665059	725485	937693	1.34014e+06	1.21537e+06	581261	1.10249e+06	394041	585502	589598	424454	1.25703e+06
Putrescine	HMDB01414	C00134	81545	108556	151131	62798.4	71004.9	92184.4	92599.4	71148.8	91058	88665.8	94496.3	132650	62416.6	62905.1	94311.6	106077	53849.9	123705	58011.5	112499	195530	115343	120361	108533	69146.6	60472.4	92751.7	51808	46482.6	54662.2	93180.7	122607	105683	87974.3	76670.7	61460.6	61261.1	82435.2	165053	135182	80927	107776	79743.7	74941.3	91043.1	111120	219788
betaAlanine	HMDB00056	C00099	196196	109729	141581	122848	86548.9	169327	92449.4	94513.4	246662	199411	118281	193870	61110.5	77066	104474	109787	74128.7	147615	85207	268769	165503	204719	276689	187957	76073.4	105146	143306	192750	53121.7	104512	128739	116661	127579	87564.2	112569	134592	113119	121125	161795	146393	84132	199815	79198.3	115768	88411.3	64291.8	132831
Alanine	HMDB00161	C00041	3.33518e+07	2.36404e+07	3.03099e+07	2.53637e+07	1.9453e+07	3.28158e+07	1.99215e+07	2.74924e+07	3.29632e+07	3.26336e+07	2.09994e+07	2.4912e+07	1.61585e+07	2.11634e+07	2.1559e+07	2.66861e+07	1.5344e+07	2.91789e+07	2.39299e+07	2.76136e+07	2.33132e+07	3.55711e+07	3.87776e+07	2.98692e+07	2.57519e+07	2.4229e+07	1.87729e+07	3.27851e+07	1.751e+07	2.38198e+07	1.83863e+07	2.31663e+07	2.97888e+07	2.09117e+07	2.43291e+07	2.66336e+07	2.11083e+07	2.42816e+07	3.10725e+07	2.20837e+07	3.21594e+07	3.46386e+07	1.75607e+07	2.40268e+07	2.4988e+07	1.97449e+07	2.35282e+07
Sarcosine	HMDB00271	C00213	146909	32423.6	90004.6	64231.1	50458.8	34801	39625.6	65253.9	113169	26203.5	41260.9	53817.9	18148	61494.3	30020.3	60823.9	30606.6	126599	31611.3	70012.9	24490.3	132144	182913	57029.5	72844.5	104629	26236.5	133729	38364.3	65438.9	31063	54033	83624.9	8747.35	51974.2	115221	50642.1	54658.2	76960.2	35875	44758.9	115956	28596.9	108773	53340.3	44643.1	73263.7
Betaine Aldehyde	HMDB01252	C00576	N/A	N/A	N/A	N/A	N/A	N/A	N/A	N/A	N/A	N/A	N/A	N/A	N/A	N/A	N/A	N/A	N/A	N/A	N/A	N/A	N/A	N/A	N/A	N/A	N/A	N/A	N/A	N/A	N/A	N/A	N/A	N/A	N/A	N/A	N/A	N/A	N/A	N/A	N/A	N/A	N/A	N/A	N/A	N/A	N/A	N/A	N/A
Cadaverine	HMDB02322	C01672	513487	559864	462361	527434	552996	583008	551796	552063	528167	490781	550027	528931	604261	567396	599320	556557	520830	526826	521314	524784	491403	473592	456256	499302	507597	542967	601981	528365	533787	544396	605370	518764	508702	544845	538002	577745	496026	542281	533374	566844	544248	468851	562296	554909	514931	564595	584076
3-Aminoisobutyrate	HMDB03911	C03284	N/A	N/A	N/A	N/A	N/A	N/A	N/A	N/A	N/A	N/A	N/A	N/A	N/A	N/A	N/A	N/A	N/A	N/A	N/A	N/A	N/A	N/A	N/A	N/A	N/A	N/A	N/A	N/A	N/A	N/A	N/A	N/A	N/A	N/A	N/A	N/A	N/A	N/A	N/A	N/A	N/A	N/A	N/A	N/A	N/A	N/A	N/A
Choline	HMDB00097	C00114	4.46549e+07	3.31984e+07	4.66808e+07	2.72386e+07	2.39521e+07	4.77529e+07	2.58549e+07	3.60473e+07	4.60061e+07	5.97884e+07	2.32637e+07	3.13708e+07	1.27186e+07	1.88274e+07	3.08154e+07	4.1328e+07	1.81017e+07	3.28071e+07	2.73713e+07	3.80693e+07	3.44069e+07	3.7573e+07	3.99579e+07	3.51202e+07	2.05353e+07	1.31251e+07	4.69622e+07	2.5376e+07	3.63147e+07	1.76319e+07	2.53544e+07	2.90791e+07	4.70525e+07	2.69852e+07	2.7666e+07	1.12733e+07	2.67296e+07	2.90437e+07	1.20355e+08	5.87227e+07	2.6071e+07	5.48591e+07	3.23769e+07	2.27873e+07	2.38175e+07	2.45116e+07	4.54885e+07
Dimethylglycine	HMDB00092	C01026	351587	175457	218955	84542.8	105261	188102	128407	99737.6	270879	122831	151938	198855	41057	74225.7	129387	97951.4	42005.5	210290	80066.2	177000	108063	256705	207509	124284	96623.4	102491	251532	123941	108994	91358.8	76462	117774	180580	107427	125597	120524	128625	96106.6	195304	323474	88478.1	209388	96042.7	129790	105115	71880.2	239092
L-2-Aminobutyric Acid	HMDB00452	C02356	N/A	N/A	N/A	N/A	N/A	N/A	N/A	N/A	N/A	N/A	N/A	N/A	N/A	N/A	N/A	N/A	N/A	N/A	N/A	N/A	N/A	N/A	N/A	N/A	N/A	N/A	N/A	N/A	N/A	N/A	N/A	N/A	N/A	N/A	N/A	N/A	N/A	N/A	N/A	N/A	N/A	N/A	N/A	N/A	N/A	N/A	N/A
2-Aminoisobutyric Acid	HMDB01906	C03665	26191.2	99045.5	77304.2	43221.3	23327	69564.6	24496.6	106817	32637.4	86824.4	52974.9	22636.3	17778.7	66980.8	41400.1	25434.8	13379.7	36962.4	63159.3	22919.3	71836.4	34944.3	28635.7	40356.6	24728	11069.5	17329.8	25193	16375.5	33731.2	36350.3	33871.6	59622.5	99835.6	55327.7	11767.6	30105.3	37533.3	59813.7	24945.9	61734.5	72442.3	28070.3	32710.2	34637.7	16637.7	29531.7
Serine	HMDB00187	C00065	5.89249e+06	4.33228e+06	5.76755e+06	3.41115e+06	2.57153e+06	8.26444e+06	2.954e+06	4.23982e+06	5.34857e+06	7.27033e+06	3.43643e+06	4.77121e+06	1.5707e+06	2.87721e+06	3.42487e+06	3.87376e+06	1.78411e+06	5.27916e+06	4.41145e+06	5.73424e+06	5.17943e+06	6.33476e+06	8.68631e+06	6.58646e+06	4.12469e+06	3.62717e+06	3.50103e+06	4.83225e+06	1.93301e+06	3.0614e+06	2.55709e+06	2.81928e+06	4.91312e+06	4.03309e+06	3.36274e+06	3.44008e+06	2.70653e+06	3.4947e+06	5.74562e+06	5.36519e+06	5.66074e+06	6.57426e+06	2.63504e+06	3.44176e+06	3.84781e+06	2.60921e+06	4.45282e+06
Hypotaurine	HMDB00965	C00519	1.04349e+06	297969	925143	448949	307606	1.9164e+06	325653	530622	480408	1.22374e+06	299124	292452	95387.8	228478	293172	307862	144078	693215	1.7663e+06	444541	1.48317e+06	365494	794384	389704	516839	403728	188741	487776	124053	267563	628943	445621	754209	437133	438313	440371	356400	524926	477293	384180	514436	695148	269055	416115	576405	252163	405667
Cytosine	HMDB00630	C00380	N/A	N/A	N/A	N/A	N/A	N/A	N/A	N/A	N/A	N/A	N/A	N/A	N/A	N/A	N/A	N/A	N/A	N/A	N/A	N/A	N/A	N/A	N/A	N/A	N/A	N/A	N/A	N/A	N/A	N/A	N/A	N/A	N/A	N/A	N/A	N/A	N/A	N/A	N/A	N/A	N/A	N/A	N/A	N/A	N/A	N/A	N/A
Histamine	HMDB00870	C00388	3.06412e+07	2.37587e+07	3.88826e+07	1.75312e+07	3.14055e+07	2.83993e+07	1.20168e+07	1.46413e+07	2.68334e+07	3.10058e+07	2.2134e+07	4.95291e+07	4.54912e+07	3.45707e+07	9.46187e+06	8.24305e+07	4.25009e+07	4.45987e+07	1.40227e+07	2.06106e+07	1.89566e+07	2.49399e+07	3.10042e+07	2.05068e+07	2.49493e+07	2.07556e+07	4.46243e+07	2.98794e+07	2.96624e+07	3.85474e+07	3.66078e+07	2.59387e+07	5.52477e+07	1.64374e+07	1.8646e+07	1.20444e+07	1.7436e+07	2.53487e+07	3.15909e+07	1.90918e+07	2.08036e+07	4.6287e+07	2.95639e+07	3.83127e+07	1.08524e+07	5.89133e+07	3.44716e+07
Creatinine	HMDB00562	C00791	4.14398e+07	3.44929e+07	2.92179e+07	1.79803e+07	9.0782e+06	3.59838e+07	1.36307e+07	2.10597e+07	2.93427e+07	4.41378e+07	1.19388e+07	2.70319e+07	9.28862e+06	1.49462e+07	9.11745e+06	2.25438e+07	7.94609e+06	2.84198e+07	1.92316e+07	2.2647e+07	2.39539e+07	3.33558e+07	5.04523e+07	2.05411e+07	3.22071e+07	1.81791e+07	1.60125e+07	2.72302e+07	7.51954e+06	2.18187e+07	1.21297e+07	1.73593e+07	2.87707e+07	6.77459e+06	2.75941e+07	1.53328e+07	1.11653e+07	1.53923e+07	2.82354e+07	2.53189e+07	3.55529e+07	6.65669e+07	8.35572e+06	1.29803e+07	2.34271e+07	1.60142e+07	1.57031e+07
5,6-Dihydrouracil	HMDB00076	C00429	315152	408207	330652	215507	191800	328292	322689	240406	289248	261214	330364	473666	88492	177892	296556	185446	106202	231712	77997.8	337724	312372	391883	327642	205426	146894	149952	245307	329265	327404	152381	150497	148379	249474	409951	315057	204078	125833	140523	402317	330252	240758	501502	213301	299081	136795	142050	304762
Proline	HMDB00162	C00148	1.35213e+07	4.93867e+06	7.40209e+06	4.74101e+06	3.7713e+06	1.07393e+07	4.98525e+06	6.90881e+06	9.91244e+06	9.04465e+06	5.35828e+06	7.01718e+06	1.45053e+06	4.7715e+06	5.33738e+06	4.31952e+06	2.34197e+06	8.32845e+06	5.61145e+06	8.92109e+06	7.27751e+06	1.22123e+07	1.31411e+07	1.03762e+07	5.14816e+06	4.99334e+06	5.98375e+06	8.91568e+06	5.3389e+06	4.36504e+06	4.53476e+06	4.52588e+06	6.80908e+06	4.81485e+06	5.65753e+06	6.0788e+06	3.78637e+06	4.73298e+06	7.78965e+06	7.90692e+06	6.85293e+06	1.10788e+07	3.55441e+06	6.32948e+06	3.89356e+06	3.10326e+06	7.29102e+06
5-Aminovaleric Acid	HMDB03355	C00431	123766	97724.4	104436	109336	79925.1	134797	47967.6	107336	81323.2	105479	55945.4	72135.7	39611.3	64375	71881.7	127145	43802.3	103791	107967	58773.6	89766.6	91237.5	85975.6	125934	59786.6	42118.3	53807.4	106681	42417.6	56067.7	58196.1	54508.5	116292	58189.1	77894.7	69232.7	46572.3	67336.6	107400	90229.8	111991	101056	62799.5	68219.4	124736	79198.2	89697.6
Betaine	HMDB00043	C00719	1.13256e+08	6.98061e+07	7.18312e+07	6.8038e+07	6.51664e+07	8.94664e+07	7.13046e+07	6.58379e+07	7.34219e+07	6.6997e+07	7.11362e+07	7.15905e+07	4.48865e+07	7.17671e+07	6.42282e+07	6.35695e+07	6.30988e+07	5.45351e+07	8.06715e+07	7.00933e+07	7.39693e+07	6.46478e+07	7.4121e+07	7.23277e+07	6.22745e+07	6.91908e+07	5.35819e+07	7.07692e+07	6.26129e+07	6.19705e+07	7.07282e+07	5.92112e+07	7.11132e+07	6.09716e+07	6.26952e+07	6.71452e+07	6.1228e+07	6.38197e+07	8.16338e+07	5.18038e+07	6.74581e+07	7.99362e+07	6.24741e+07	6.92506e+07	6.52655e+07	6.84525e+07	6.89412e+07
Valine	HMDB00883	C00183	3.9803e+06	2.42235e+06	4.57999e+06	3.14509e+06	1.78104e+06	4.1327e+06	2.09687e+06	4.41428e+06	5.21687e+06	3.88578e+06	2.3859e+06	2.79486e+06	1.20702e+06	2.57929e+06	2.84232e+06	2.67959e+06	1.36656e+06	4.43876e+06	3.02237e+06	3.97484e+06	2.25878e+06	6.03887e+06	6.59573e+06	4.36901e+06	2.91318e+06	2.68398e+06	3.3909e+06	5.61609e+06	1.95114e+06	2.5166e+06	1.57615e+06	2.38278e+06	3.81814e+06	2.12777e+06	4.33615e+06	2.94885e+06	1.96703e+06	2.84548e+06	4.1816e+06	4.084e+06	3.3653e+06	7.36652e+06	1.84957e+06	3.37674e+06	3.36678e+06	1.66748e+06	2.65918e+06
Indole	HMDB00738	C00463	N/A	N/A	N/A	N/A	N/A	N/A	N/A	N/A	N/A	N/A	N/A	N/A	N/A	N/A	N/A	N/A	N/A	N/A	N/A	N/A	N/A	N/A	N/A	N/A	N/A	N/A	N/A	N/A	N/A	N/A	N/A	N/A	N/A	N/A	N/A	N/A	N/A	N/A	N/A	N/A	N/A	N/A	N/A	N/A	N/A	N/A	N/A
Threonine	HMDB00167	C00188	6.20013e+06	8.80538e+06	8.8333e+06	4.95718e+06	3.3497e+06	1.01978e+07	4.42495e+06	5.40681e+06	6.82957e+06	1.28598e+07	4.87612e+06	9.5395e+06	1.83924e+06	3.71399e+06	6.7767e+06	4.80224e+06	1.81225e+06	7.96684e+06	3.73059e+06	1.12925e+07	7.03986e+06	9.99508e+06	1.35003e+07	1.06819e+07	5.62239e+06	4.49063e+06	8.4198e+06	6.88221e+06	2.26823e+06	3.48714e+06	2.3805e+06	3.7413e+06	6.7883e+06	1.30263e+07	4.58375e+06	5.35851e+06	3.43898e+06	4.24319e+06	7.83316e+06	1.13985e+07	6.76272e+06	8.43923e+06	3.60169e+06	5.02342e+06	5.01978e+06	2.94418e+06	6.36707e+06
Cysteine	HMDB00574	C00097	N/A	N/A	N/A	N/A	N/A	N/A	N/A	N/A	N/A	N/A	N/A	N/A	N/A	N/A	N/A	N/A	N/A	N/A	N/A	N/A	N/A	N/A	N/A	N/A	N/A	N/A	N/A	N/A	N/A	N/A	N/A	N/A	N/A	N/A	N/A	N/A	N/A	N/A	N/A	N/A	N/A	N/A	N/A	N/A	N/A	N/A	N/A
Niacinamide	HMDB01406	C00153	6.42325e+07	3.85124e+07	6.81177e+07	5.42886e+07	3.17212e+07	7.25643e+07	3.69071e+07	4.8119e+07	6.05683e+07	6.42014e+07	3.47539e+07	4.03899e+07	1.28025e+07	2.12273e+07	3.14692e+07	4.19891e+07	1.95263e+07	5.88964e+07	5.13362e+07	5.76265e+07	3.96122e+07	6.67794e+07	6.83309e+07	5.67856e+07	3.83753e+07	3.64119e+07	2.72057e+07	4.26162e+07	2.38645e+07	2.65473e+07	1.65385e+07	3.46112e+07	5.90783e+07	3.72398e+07	4.57479e+07	3.45799e+07	3.91412e+07	4.5764e+07	4.79547e+07	4.53173e+07	5.98406e+07	8.02928e+07	3.05026e+07	3.1149e+07	5.62783e+07	2.6219e+07	4.70654e+07
Taurine	HMDB00251	C00245	1.93041e+08	1.17565e+08	1.68122e+08	1.41287e+08	1.11772e+08	1.70981e+08	1.08837e+08	1.449e+08	1.78961e+08	1.86279e+08	1.16551e+08	1.30762e+08	8.97783e+07	9.94225e+07	1.13056e+08	1.45122e+08	8.53285e+07	1.62804e+08	1.35265e+08	1.50943e+08	1.23387e+08	1.85293e+08	1.97752e+08	1.56847e+08	1.33698e+08	1.24749e+08	9.47497e+07	1.5643e+08	8.99921e+07	1.14343e+08	1.14549e+08	1.29983e+08	1.68146e+08	1.13213e+08	1.37408e+08	1.35662e+08	1.29905e+08	1.33486e+08	1.51332e+08	1.21354e+08	1.50743e+08	1.8592e+08	9.93127e+07	1.15954e+08	1.4343e+08	1.01746e+08	1.28509e+08
1-Methylhistamine	HMDB00898	C05127	N/A	N/A	N/A	N/A	N/A	N/A	N/A	N/A	N/A	N/A	N/A	N/A	N/A	N/A	N/A	N/A	N/A	N/A	N/A	N/A	N/A	N/A	N/A	N/A	N/A	N/A	N/A	N/A	N/A	N/A	N/A	N/A	N/A	N/A	N/A	N/A	N/A	N/A	N/A	N/A	N/A	N/A	N/A	N/A	N/A	N/A	N/A
Imidazoleacetic Acid	HMDB02024	C02835	N/A	N/A	N/A	N/A	N/A	N/A	N/A	N/A	N/A	N/A	N/A	N/A	N/A	N/A	N/A	N/A	N/A	N/A	N/A	N/A	N/A	N/A	N/A	N/A	N/A	N/A	N/A	N/A	N/A	N/A	N/A	N/A	N/A	N/A	N/A	N/A	N/A	N/A	N/A	N/A	N/A	N/A	N/A	N/A	N/A	N/A	N/A
5,6-Dihydrothymine	HMDB00079	C00906	N/A	N/A	N/A	N/A	N/A	N/A	N/A	N/A	N/A	N/A	N/A	N/A	N/A	N/A	N/A	N/A	N/A	N/A	N/A	N/A	N/A	N/A	N/A	N/A	N/A	N/A	N/A	N/A	N/A	N/A	N/A	N/A	N/A	N/A	N/A	N/A	N/A	N/A	N/A	N/A	N/A	N/A	N/A	N/A	N/A	N/A	N/A
Pyroglutamic Acid	HMDB00267	C01879	463750	561067	466635	224166	338183	691516	333217	226773	292378	514575	213173	283528	205616	178689	354682	323069	430982	338352	287602	252150	248015	378554	483208	411621	392027	291588	252698	209752	178223	199849	206574	420485	347844	314372	297165	292859	258294	379269	644321	403415	548614	603267	364782	215284	347724	467800	246764
Pipecolate	HMDB00070	C00408	1.04322e+06	550834	906040	459893	611269	752786	481783	604324	1.1401e+06	581797	473738	537799	166517	239357	396052	401291	163401	872523	326182	631875	372934	1.20605e+06	1.02224e+06	485045	416006	380575	2.23083e+06	543739	310766	344289	256942	488243	634808	396620	576772	461915	434762	640514	811333	2.58746e+06	484132	1.01779e+06	274937	447036	488296	296373	586900
Agmatine	HMDB01432	C00179	97101.9	163716	103457	45032.2	79512	163216	128952	61388.5	83921.1	103846	97296.8	194204	6798.8	44525.4	91990.7	31695.3	15844.7	58929.1	21472	125135	63090.4	141999	113989	56499.3	35029.9	43316.7	52870	66029	147763	52291.9	26631.6	42905.1	64848.6	187743	72041.8	41059.2	34079.2	51442.6	104802	94914.5	81776.3	97388.1	102361	64758.4	39268	38189.8	101704
N-Acetylputrescine	HMDB02064	C02714	N/A	N/A	N/A	N/A	N/A	N/A	N/A	N/A	N/A	N/A	N/A	N/A	N/A	N/A	N/A	N/A	N/A	N/A	N/A	N/A	N/A	N/A	N/A	N/A	N/A	N/A	N/A	N/A	N/A	N/A	N/A	N/A	N/A	N/A	N/A	N/A	N/A	N/A	N/A	N/A	N/A	N/A	N/A	N/A	N/A	N/A	N/A
Creatine	HMDB00064	C00300	9.28971e+08	7.54121e+08	8.52388e+08	8.06759e+08	7.29014e+08	8.93179e+08	6.92428e+08	8.16015e+08	9.43384e+08	9.65952e+08	7.48181e+08	8.20309e+08	6.54519e+08	7.17523e+08	7.37149e+08	8.50275e+08	5.95125e+08	8.51458e+08	8.02278e+08	8.50665e+08	7.6608e+08	9.21937e+08	9.99499e+08	8.36253e+08	8.15056e+08	8.23697e+08	7.20962e+08	9.36847e+08	6.62786e+08	7.57878e+08	7.20374e+08	7.75756e+08	8.9983e+08	6.89945e+08	8.23241e+08	8.32342e+08	7.76421e+08	8.03144e+08	8.8919e+08	7.95829e+08	8.6441e+08	9.58757e+08	6.49553e+08	7.93149e+08	8.05745e+08	7.26173e+08	8.14436e+08
Hydroxyproline	HMDB00725	C01157	2.5286e+07	1.33171e+07	1.92542e+07	1.51632e+07	1.14817e+07	1.95626e+07	1.22225e+07	1.58175e+07	2.33038e+07	1.8512e+07	1.34971e+07	1.60127e+07	9.36425e+06	1.22587e+07	1.25301e+07	1.65038e+07	9.55898e+06	2.04935e+07	1.37371e+07	1.978e+07	1.48521e+07	2.24347e+07	2.76311e+07	1.51448e+07	1.53957e+07	1.72913e+07	1.06203e+07	2.02813e+07	1.08675e+07	1.43251e+07	1.14548e+07	1.37664e+07	1.74408e+07	1.04996e+07	1.39942e+07	1.94603e+07	1.29231e+07	1.44701e+07	1.79378e+07	1.26165e+07	1.70364e+07	2.03094e+07	1.04092e+07	1.8228e+07	1.48802e+07	1.19926e+07	1.58408e+07
Aminolevulinate	HMDB01149	C00430	N/A	N/A	N/A	N/A	N/A	N/A	N/A	N/A	N/A	N/A	N/A	N/A	N/A	N/A	N/A	N/A	N/A	N/A	N/A	N/A	N/A	N/A	N/A	N/A	N/A	N/A	N/A	N/A	N/A	N/A	N/A	N/A	N/A	N/A	N/A	N/A	N/A	N/A	N/A	N/A	N/A	N/A	N/A	N/A	N/A	N/A	N/A
Leucine /D-Norleucine	HMDB00687	C00123	1.01281e+07	7.53038e+06	1.40396e+07	6.5715e+06	5.28768e+06	1.07496e+07	4.64302e+06	1.0469e+07	1.23377e+07	1.17037e+07	5.93395e+06	7.2205e+06	3.25691e+06	5.91501e+06	6.95586e+06	7.32435e+06	3.73431e+06	1.23393e+07	5.79929e+06	9.03445e+06	5.79829e+06	1.61939e+07	1.56678e+07	1.08818e+07	6.02944e+06	5.82697e+06	9.25578e+06	1.20468e+07	3.95915e+06	6.27675e+06	4.20889e+06	6.5126e+06	1.03682e+07	5.1422e+06	1.57788e+07	5.71844e+06	4.46975e+06	7.62614e+06	1.3249e+07	1.02958e+07	7.78812e+06	2.84992e+07	4.68619e+06	7.35974e+06	7.69883e+06	4.22604e+06	6.67433e+06
iso-Leucine /allo-isoLeucine	HMDB00172/HMDB00557	C00407/C21096	1.78462e+06	1.525e+06	2.5134e+06	1.25675e+06	903477	2.04824e+06	1.01935e+06	2.11546e+06	2.74799e+06	2.54063e+06	1.31383e+06	1.44518e+06	687483	1.28608e+06	1.77318e+06	1.37799e+06	909620	2.45431e+06	1.16869e+06	1.97241e+06	1.10818e+06	3.30959e+06	2.93694e+06	2.15113e+06	1.28302e+06	1.08191e+06	1.58201e+06	2.50005e+06	805765	1.44037e+06	1.01102e+06	1.28862e+06	2.08771e+06	1.14266e+06	2.48847e+06	1.10644e+06	992841	1.42636e+06	2.63195e+06	1.61878e+06	1.60079e+06	4.58936e+06	1.13458e+06	1.61945e+06	1.68995e+06	915739	1.40136e+06
Ornithine	HMDB0000214	C01602	1.80252e+06	1.97007e+06	1.88288e+06	939608	1.12585e+06	1.8234e+06	1.57544e+06	1.53367e+06	2.06319e+06	1.56526e+06	1.76863e+06	2.14559e+06	570813	966502	1.50414e+06	904674	628099	1.65842e+06	899877	1.79699e+06	1.97875e+06	2.26262e+06	1.81271e+06	1.35643e+06	778391	1.0106e+06	1.59903e+06	2.02704e+06	1.73645e+06	969704	915911	853226	1.34914e+06	1.62536e+06	2.15542e+06	1.30136e+06	767055	973392	2.86305e+06	2.15448e+06	1.49703e+06	3.32244e+06	1.15998e+06	1.7903e+06	915775	773862	1.6567e+06
Asparagine	HMDB00168	C00152	993092	886340	1.02644e+06	690560	498349	1.62324e+06	474314	809248	1.01843e+06	2.04779e+06	588964	722013	255053	438732	558357	752302	258118	734748	1.05117e+06	890510	1.09551e+06	1.53157e+06	1.20786e+06	1.58853e+06	635432	583381	602201	851012	434654	461193	453387	543552	891514	726073	769152	543845	457606	561157	1.15894e+06	910900	1.15808e+06	1.49197e+06	559466	627160	731347	360138	643605
Aspartic Acid	HMDB00191	C00049	2.9456e+06	2.77757e+06	2.74505e+06	3.70515e+06	2.55182e+06	2.94019e+06	2.04515e+06	3.54407e+06	4.15337e+06	2.72935e+06	1.06115e+06	2.96931e+06	838199	739787	1.72086e+06	2.66475e+06	1.62169e+06	2.59708e+06	2.26816e+06	2.91456e+06	3.3302e+06	5.38386e+06	3.5824e+06	4.00857e+06	3.0558e+06	2.47597e+06	1.32694e+06	4.18919e+06	1.6018e+06	1.73258e+06	761988	3.10992e+06	4.23625e+06	2.16667e+06	1.66643e+06	4.53939e+06	2.38588e+06	4.48112e+06	4.97059e+06	1.93981e+06	3.47411e+06	3.01187e+06	1.82827e+06	2.04485e+06	4.02621e+06	1.59013e+06	1.28138e+06
Homocysteine	HMDB00742	C00155	N/A	N/A	N/A	N/A	N/A	N/A	N/A	N/A	N/A	N/A	N/A	N/A	N/A	N/A	N/A	N/A	N/A	N/A	N/A	N/A	N/A	N/A	N/A	N/A	N/A	N/A	N/A	N/A	N/A	N/A	N/A	N/A	N/A	N/A	N/A	N/A	N/A	N/A	N/A	N/A	N/A	N/A	N/A	N/A	N/A	N/A	N/A
S-Methylcysteine	HMDB02108	C22040	546060	165930	328409	265481	165663	431975	125906	416357	405828	359879	177501	194769	165483	254251	185836	326844	150552	250050	315839	281509	251048	243935	261091	247500	239026	277983	375132	343904	211458	219140	257836	228299	300081	114376	398063	286239	226554	252368	336366	509272	360984	516399	148233	254192	319973	209671	212902
1-Methylnicotinamide	HMDB00699	C02918	N/A	N/A	N/A	N/A	N/A	N/A	N/A	N/A	N/A	N/A	N/A	N/A	N/A	N/A	N/A	N/A	N/A	N/A	N/A	N/A	N/A	N/A	N/A	N/A	N/A	N/A	N/A	N/A	N/A	N/A	N/A	N/A	N/A	N/A	N/A	N/A	N/A	N/A	N/A	N/A	N/A	N/A	N/A	N/A	N/A	N/A	N/A
Tyramine	HMDB00306	C00483	N/A	N/A	N/A	N/A	N/A	N/A	N/A	N/A	N/A	N/A	N/A	N/A	N/A	N/A	N/A	N/A	N/A	N/A	N/A	N/A	N/A	N/A	N/A	N/A	N/A	N/A	N/A	N/A	N/A	N/A	N/A	N/A	N/A	N/A	N/A	N/A	N/A	N/A	N/A	N/A	N/A	N/A	N/A	N/A	N/A	N/A	N/A
4-Aminobenzoic Acid	HMDB01392	C00568	N/A	N/A	N/A	N/A	N/A	N/A	N/A	N/A	N/A	N/A	N/A	N/A	N/A	N/A	N/A	N/A	N/A	N/A	N/A	N/A	N/A	N/A	N/A	N/A	N/A	N/A	N/A	N/A	N/A	N/A	N/A	N/A	N/A	N/A	N/A	N/A	N/A	N/A	N/A	N/A	N/A	N/A	N/A	N/A	N/A	N/A	N/A
Trigonelline	HMDB00875	C01004	1.13413e+07	8.13089e+06	1.30249e+07	4.13357e+06	6.02899e+06	6.29881e+06	4.41893e+06	4.32028e+06	1.24749e+07	5.34258e+06	5.77841e+06	7.5881e+06	1.25273e+06	3.34086e+06	3.82338e+06	4.74793e+06	2.32701e+06	1.13703e+07	3.28823e+06	5.59607e+06	3.89703e+06	1.14483e+07	9.27129e+06	6.67877e+06	3.48001e+06	3.30448e+06	1.00216e+07	4.15531e+06	2.43219e+06	2.77111e+06	2.46321e+06	4.74701e+06	9.0136e+06	4.46622e+06	5.4837e+06	3.38657e+06	5.35946e+06	6.20673e+06	8.80243e+06	1.13357e+07	3.36998e+06	1.09115e+07	2.54662e+06	3.98975e+06	4.09999e+06	3.36133e+06	8.35252e+06
1-Methylimidazole Acetate	HMDB02820	C05828	N/A	N/A	N/A	N/A	N/A	N/A	N/A	N/A	N/A	N/A	N/A	N/A	N/A	N/A	N/A	N/A	N/A	N/A	N/A	N/A	N/A	N/A	N/A	N/A	N/A	N/A	N/A	N/A	N/A	N/A	N/A	N/A	N/A	N/A	N/A	N/A	N/A	N/A	N/A	N/A	N/A	N/A	N/A	N/A	N/A	N/A	N/A
Imidazole Propionate	HMDB02271	C20522	N/A	N/A	N/A	N/A	N/A	N/A	N/A	N/A	N/A	N/A	N/A	N/A	N/A	N/A	N/A	N/A	N/A	N/A	N/A	N/A	N/A	N/A	N/A	N/A	N/A	N/A	N/A	N/A	N/A	N/A	N/A	N/A	N/A	N/A	N/A	N/A	N/A	N/A	N/A	N/A	N/A	N/A	N/A	N/A	N/A	N/A	N/A
Spermidine	HMDB01257	C00315	3.53121e+06	2.20764e+06	5.39303e+06	1.57853e+06	808396	3.12185e+06	1.02127e+06	846370	3.00291e+06	3.0155e+06	940609	2.06215e+06	615938	455912	699724	2.2599e+06	593540	3.00109e+06	980824	4.61151e+06	3.51378e+06	4.99364e+06	8.09448e+06	3.1849e+06	1.22226e+06	1.22335e+06	648160	1.13956e+06	546192	594835	650933	1.8395e+06	3.18548e+06	1.03376e+06	815594	1.04448e+06	985172	1.62096e+06	6.15317e+06	1.62182e+06	1.88341e+06	4.90431e+06	1.08248e+06	845906	1.0704e+06	661580	1.91747e+06
4-Guanidinobutanoate	HMDB03464	C01035	N/A	N/A	N/A	N/A	N/A	N/A	N/A	N/A	N/A	N/A	N/A	N/A	N/A	N/A	N/A	N/A	N/A	N/A	N/A	N/A	N/A	N/A	N/A	N/A	N/A	N/A	N/A	N/A	N/A	N/A	N/A	N/A	N/A	N/A	N/A	N/A	N/A	N/A	N/A	N/A	N/A	N/A	N/A	N/A	N/A	N/A	N/A
Acetylcholine	HMDB00895	C01996	493619	390977	1.01071e+06	437679	113669	386343	229972	176641	553515	1.06514e+06	205936	164278	164736	51388.5	130150	252837	114513	898362	288116	404792	280996	689042	924983	934482	512149	135794	257452	510429	191691	228232	98636.1	397347	1.14463e+06	160608	467350	103863	194490	161670	3.48165e+06	313706	368851	1.4759e+06	133564	181482	247447	155782	360120
Glutamine	HMDB00641	C00064	8.23311e+07	9.28756e+07	1.39069e+08	8.96371e+07	6.51934e+07	1.53479e+08	6.83679e+07	7.23214e+07	7.57817e+07	1.39663e+08	5.8307e+07	7.90619e+07	1.81734e+07	3.39587e+07	4.94147e+07	5.61462e+07	2.24271e+07	9.9107e+07	9.78524e+07	9.34148e+07	9.6019e+07	1.21201e+08	1.27697e+08	1.08462e+08	8.00835e+07	6.68857e+07	3.38094e+07	5.14815e+07	4.07587e+07	4.02886e+07	3.57063e+07	5.82024e+07	1.14415e+08	1.097e+08	9.6577e+07	6.93129e+07	6.88746e+07	7.3171e+07	9.5373e+07	6.75115e+07	9.88773e+07	1.54164e+08	7.14757e+07	4.45566e+07	1.10568e+08	4.55577e+07	6.92952e+07
Lysine	HMDB00182	C00047	5.46726e+07	7.94315e+07	6.35675e+07	2.88788e+07	3.56412e+07	7.02479e+07	6.06784e+07	3.21142e+07	4.8299e+07	8.28097e+07	5.11531e+07	9.71403e+07	1.38339e+07	2.31708e+07	5.30082e+07	2.4976e+07	1.24993e+07	3.97577e+07	1.46581e+07	8.67479e+07	4.89125e+07	8.72283e+07	7.49153e+07	3.51658e+07	2.42674e+07	2.34639e+07	5.28211e+07	4.08782e+07	6.64422e+07	2.73434e+07	1.67687e+07	2.4883e+07	4.49818e+07	1.0338e+08	4.63904e+07	3.17717e+07	2.52772e+07	2.89755e+07	7.43911e+07	9.5414e+07	5.74416e+07	6.17864e+07	5.65404e+07	3.6283e+07	3.49149e+07	2.49679e+07	5.16787e+07
Deoxycarnitine	HMDB01161	C01181	3.20477e+06	1.04965e+06	1.78827e+06	1.59418e+06	978579	2.09255e+06	1.08273e+06	1.70241e+06	2.23365e+06	1.73982e+06	819591	972777	416961	812054	895191	1.26516e+06	505324	1.53887e+06	1.76834e+06	1.16706e+06	884842	2.19725e+06	2.21731e+06	2.08977e+06	1.28136e+06	1.32859e+06	1.14576e+06	1.70716e+06	660753	1.00969e+06	828717	1.31958e+06	2.11544e+06	597990	1.42739e+06	1.6503e+06	1.21754e+06	1.38623e+06	2.06561e+06	1.64406e+06	1.71061e+06	2.60141e+06	693032	1.24536e+06	1.69137e+06	783308	1.06684e+06
Glutamic acid	HMDB0000148	C00025	5.5333e+07	3.05472e+07	5.88998e+07	4.22692e+07	2.63843e+07	3.69404e+07	2.04355e+07	2.35715e+07	2.78712e+07	4.1543e+07	9.89805e+06	3.16866e+07	2.94409e+06	4.17093e+06	1.40433e+07	2.19416e+07	7.04143e+06	3.82967e+07	4.10044e+07	3.50191e+07	2.20461e+07	3.40777e+07	6.80134e+07	3.84243e+07	2.39969e+07	2.4627e+07	5.71702e+06	1.53819e+07	1.50952e+07	6.73021e+06	2.87793e+06	2.8694e+07	4.33846e+07	4.42088e+07	2.80134e+07	3.02304e+07	2.74703e+07	3.67081e+07	4.34765e+07	1.07876e+07	4.11393e+07	5.78156e+07	2.28679e+07	8.13784e+06	5.86154e+07	1.86834e+07	2.14847e+07
Methionine	HMDB00696	C00073	2.26978e+06	1.22316e+06	1.86632e+06	1.24543e+06	1.08452e+06	1.74365e+06	852701	1.47512e+06	1.62229e+06	1.81181e+06	1.21633e+06	1.33854e+06	618791	960030	912832	1.34342e+06	537747	1.84745e+06	936810	1.50022e+06	1.15156e+06	2.41976e+06	2.67059e+06	2.11491e+06	1.29459e+06	1.16824e+06	1.08459e+06	1.74631e+06	662736	799508	683505	950111	1.62196e+06	661931	1.41191e+06	1.33248e+06	836035	1.02465e+06	1.9469e+06	1.44533e+06	1.43332e+06	2.59133e+06	538396	1.19974e+06	1.05262e+06	670742	1.57898e+06
Guanine	HMDB00132	C00242	N/A	N/A	N/A	N/A	N/A	N/A	N/A	N/A	N/A	N/A	N/A	N/A	N/A	N/A	N/A	N/A	N/A	N/A	N/A	N/A	N/A	N/A	N/A	N/A	N/A	N/A	N/A	N/A	N/A	N/A	N/A	N/A	N/A	N/A	N/A	N/A	N/A	N/A	N/A	N/A	N/A	N/A	N/A	N/A	N/A	N/A	N/A
Cystamine	N/A	N/A	N/A	N/A	N/A	N/A	N/A	N/A	N/A	N/A	N/A	N/A	N/A	N/A	N/A	N/A	N/A	N/A	N/A	N/A	N/A	N/A	N/A	N/A	N/A	N/A	N/A	N/A	N/A	N/A	N/A	N/A	N/A	N/A	N/A	N/A	N/A	N/A	N/A	N/A	N/A	N/A	N/A	N/A	N/A	N/A	N/A	N/A	N/A
Histidine	HMDB00177	C00135	8.8307e+07	4.74169e+07	6.2705e+07	5.31742e+07	2.83738e+07	8.54188e+07	3.85138e+07	5.56263e+07	9.01096e+07	7.20369e+07	3.87091e+07	6.90591e+07	2.11747e+07	4.56133e+07	4.46223e+07	5.32326e+07	2.89386e+07	7.49946e+07	5.15362e+07	7.15113e+07	5.00901e+07	7.55299e+07	9.49237e+07	8.15883e+07	5.21132e+07	6.56491e+07	6.06225e+07	8.40646e+07	2.53168e+07	4.84895e+07	4.15537e+07	4.63812e+07	6.41467e+07	4.01607e+07	5.24087e+07	6.77568e+07	4.46129e+07	4.91345e+07	5.63646e+07	8.33145e+07	5.78907e+07	8.03292e+07	2.87511e+07	5.53552e+07	5.30767e+07	3.88973e+07	5.20397e+07
Serotonin	HMDB00259	C00780	N/A	N/A	N/A	N/A	N/A	N/A	N/A	N/A	N/A	N/A	N/A	N/A	N/A	N/A	N/A	N/A	N/A	N/A	N/A	N/A	N/A	N/A	N/A	N/A	N/A	N/A	N/A	N/A	N/A	N/A	N/A	N/A	N/A	N/A	N/A	N/A	N/A	N/A	N/A	N/A	N/A	N/A	N/A	N/A	N/A	N/A	N/A
Tryptamine	HMDB00303	C00398	N/A	N/A	N/A	N/A	N/A	N/A	N/A	N/A	N/A	N/A	N/A	N/A	N/A	N/A	N/A	N/A	N/A	N/A	N/A	N/A	N/A	N/A	N/A	N/A	N/A	N/A	N/A	N/A	N/A	N/A	N/A	N/A	N/A	N/A	N/A	N/A	N/A	N/A	N/A	N/A	N/A	N/A	N/A	N/A	N/A	N/A	N/A
Carnitine	HMDB00062	C00487	6.67126e+07	3.62536e+07	4.64698e+07	4.64716e+07	3.46841e+07	5.4183e+07	3.56431e+07	4.29153e+07	4.41723e+07	3.60802e+07	2.75492e+07	3.51474e+07	1.05685e+07	2.31696e+07	2.54255e+07	3.80739e+07	1.89217e+07	3.85515e+07	4.39508e+07	4.14266e+07	3.09669e+07	3.7767e+07	5.11474e+07	3.88741e+07	4.16179e+07	3.63162e+07	2.31944e+07	3.2385e+07	2.78628e+07	2.36349e+07	1.73826e+07	3.46622e+07	4.52039e+07	3.6439e+07	3.74074e+07	4.15958e+07	3.4057e+07	4.44289e+07	4.21284e+07	3.64474e+07	4.58978e+07	5.22815e+07	2.96626e+07	2.43307e+07	4.40859e+07	3.06077e+07	4.00974e+07
Phenylalanine	HMDB00159	C00079	2.24902e+07	7.46231e+06	1.65592e+07	9.99962e+06	7.55698e+06	1.85204e+07	5.2266e+06	1.29796e+07	1.67314e+07	1.63715e+07	8.77752e+06	1.1043e+07	5.72629e+06	9.23766e+06	6.1354e+06	1.55581e+07	6.14794e+06	1.31957e+07	1.10815e+07	1.22932e+07	1.12678e+07	1.58585e+07	1.90252e+07	1.61819e+07	9.57628e+06	8.82623e+06	1.29066e+07	1.43532e+07	5.64182e+06	9.06808e+06	9.69322e+06	9.35285e+06	1.59754e+07	4.47712e+06	1.87855e+07	9.05796e+06	7.32392e+06	1.09914e+07	1.65077e+07	1.64593e+07	1.08021e+07	4.09005e+07	5.94283e+06	9.66075e+06	1.03994e+07	8.07518e+06	1.17381e+07
Methionine Sulfoxide	HMDB02005	C02989	847326	388449	448742	359595	407079	759979	394612	331743	484485	364898	395009	479680	197863	248627	283680	289596	142368	520410	218170	485817	332086	827384	1.04225e+06	356509	262875	375361	166555	490614	320235	191218	123889	266543	380214	175929	317946	385927	262525	362355	955438	199676	296063	633827	138004	360765	343802	170581	515593
7-Methylguanine	HMDB00897	C02242	269755	129503	204047	70180.4	83398.6	123026	100869	88116.2	263729	215859	106828	156319	30975.9	53238.6	111870	84032.9	29973.8	201437	59290.5	146056	57612.3	396310	164109	132607	100292	61563.9	277494	85958.9	45889.4	59885.4	70981.1	87384.6	224110	126445	164850	73576.4	114291	123365	209806	344954	72028.1	339913	90116.7	66382.8	90917.7	74709.8	128712
Normetanephrine	HMDB00819	C05589	N/A	N/A	N/A	N/A	N/A	N/A	N/A	N/A	N/A	N/A	N/A	N/A	N/A	N/A	N/A	N/A	N/A	N/A	N/A	N/A	N/A	N/A	N/A	N/A	N/A	N/A	N/A	N/A	N/A	N/A	N/A	N/A	N/A	N/A	N/A	N/A	N/A	N/A	N/A	N/A	N/A	N/A	N/A	N/A	N/A	N/A	N/A
Taurocyamine	HMDB03584	C01959	1.14915e+06	2.02236e+06	1.1346e+06	744566	1.08561e+06	1.03019e+06	2.56715e+06	823088	2.0288e+06	810283	1.69495e+06	2.7955e+06	321190	559394	988565	706727	368622	1.14349e+06	548602	1.59527e+06	564983	1.12926e+06	2.16904e+06	783882	681281	626895	1.81176e+06	847802	1.33229e+06	618661	408014	1.37674e+06	1.25916e+06	2.26725e+06	1.09204e+06	756942	947099	1.66133e+06	1.39306e+06	2.68654e+06	740256	1.38827e+06	2.30574e+06	598913	903938	562035	2.18659e+06
Pyridoxamine	HMDB01431	C00534	N/A	N/A	N/A	N/A	N/A	N/A	N/A	N/A	N/A	N/A	N/A	N/A	N/A	N/A	N/A	N/A	N/A	N/A	N/A	N/A	N/A	N/A	N/A	N/A	N/A	N/A	N/A	N/A	N/A	N/A	N/A	N/A	N/A	N/A	N/A	N/A	N/A	N/A	N/A	N/A	N/A	N/A	N/A	N/A	N/A	N/A	N/A
1/3-Methylhistidine	HMDB00001	C01152	7.80779e+06	3.12422e+06	4.47856e+06	3.95034e+06	2.46372e+06	6.0984e+06	3.84956e+06	4.31829e+06	7.6133e+06	5.45884e+06	4.04826e+06	5.4504e+06	2.14557e+06	4.00944e+06	4.0167e+06	5.08803e+06	2.40783e+06	6.77832e+06	3.48023e+06	7.42091e+06	3.93769e+06	8.19601e+06	9.20228e+06	6.28361e+06	4.15671e+06	5.1532e+06	5.03587e+06	6.93316e+06	3.25729e+06	4.07576e+06	4.40772e+06	3.63855e+06	5.07087e+06	2.23669e+06	4.73153e+06	5.54402e+06	3.62614e+06	4.03278e+06	4.50236e+06	5.95718e+06	4.30157e+06	7.2837e+06	2.07421e+06	4.86925e+06	3.71176e+06	3.49858e+06	5.36151e+06
Norepinephrine	HMDB00216	C00547	497904	228382	308657	349873	168644	513222	107958	225404	437858	362297	99089.4	146655	42988.6	56858.6	140354	203145	81662.5	250345	241775	529976	251962	541752	701132	182893	49910.3	343071	71115.4	203598	79747.9	93965.9	67951	218412	163763	71764.1	86106.3	47444.7	79894.7	259059	50569.4	89056.6	229342	261529	109038	121842	224324	98757.1	211123
n-Glycylproline	HMDB00721	N/A	N/A	N/A	N/A	N/A	N/A	N/A	N/A	N/A	N/A	N/A	N/A	N/A	N/A	N/A	N/A	N/A	N/A	N/A	N/A	N/A	N/A	N/A	N/A	N/A	N/A	N/A	N/A	N/A	N/A	N/A	N/A	N/A	N/A	N/A	N/A	N/A	N/A	N/A	N/A	N/A	N/A	N/A	N/A	N/A	N/A	N/A	N/A
Arginine	HMDB00517	C00062	7.46561e+07	1.32193e+08	8.01478e+07	3.23948e+07	6.77059e+07	1.12215e+08	1.02362e+08	4.65446e+07	5.77841e+07	8.31785e+07	8.31127e+07	1.56875e+08	1.50172e+07	3.39813e+07	8.13324e+07	3.00896e+07	1.44701e+07	4.74628e+07	1.59432e+07	1.11902e+08	6.01357e+07	1.05937e+08	9.22885e+07	4.85291e+07	2.46764e+07	3.03734e+07	4.09707e+07	5.74814e+07	1.11936e+08	3.75373e+07	1.95554e+07	2.5633e+07	5.90374e+07	1.37588e+08	6.94641e+07	3.86783e+07	3.05415e+07	3.57969e+07	8.74656e+07	6.91718e+07	5.78046e+07	8.35749e+07	6.88832e+07	5.1141e+07	4.2882e+07	3.51955e+07	7.67272e+07
N-Acetylornithine	HMDB03357	C00437	N/A	N/A	N/A	N/A	N/A	N/A	N/A	N/A	N/A	N/A	N/A	N/A	N/A	N/A	N/A	N/A	N/A	N/A	N/A	N/A	N/A	N/A	N/A	N/A	N/A	N/A	N/A	N/A	N/A	N/A	N/A	N/A	N/A	N/A	N/A	N/A	N/A	N/A	N/A	N/A	N/A	N/A	N/A	N/A	N/A	N/A	N/A
Cotinine	HMDB01046	N/A	N/A	N/A	N/A	N/A	N/A	N/A	N/A	N/A	N/A	N/A	N/A	N/A	N/A	N/A	N/A	N/A	N/A	N/A	N/A	N/A	N/A	N/A	N/A	N/A	13712.3	N/A	N/A	N/A	N/A	N/A	N/A	N/A	N/A	N/A	N/A	N/A	N/A	N/A	N/A	N/A	N/A	N/A	N/A	N/A	N/A	N/A	N/A
Cysteinyl-Glycine (Cys-Gly)	HMDB0000078	C01419	12863.2	10858.3	20065	16495.4	12754.3	22005.1	15657.3	24900.6	20603	22025.1	16613.6	17324.7	23010	22445.2	18049.4	22546.8	17157.9	24450	27432.3	17320.4	8319	29538.2	30795.7	34072.9	25334.2	19227.3	37565.8	28815.8	21411.6	16947.4	19839.8	15284.1	30271.1	34472.6	21114.8	18407.7	22881.5	26652.8	223108	32311	26010.6	41424.9	18209.9	31441.3	27568.4	20078.8	16698.6
Gluconolactone	HMDB00150	C00198	N/A	N/A	N/A	N/A	N/A	N/A	N/A	N/A	N/A	N/A	N/A	N/A	N/A	N/A	N/A	N/A	N/A	N/A	N/A	N/A	N/A	N/A	N/A	N/A	N/A	N/A	N/A	N/A	N/A	N/A	N/A	N/A	N/A	N/A	N/A	N/A	N/A	N/A	N/A	N/A	N/A	N/A	N/A	N/A	N/A	N/A	N/A
Glucosamine	HMDB0001514	C00329	N/A	N/A	N/A	N/A	N/A	N/A	N/A	N/A	N/A	N/A	N/A	N/A	N/A	N/A	N/A	N/A	N/A	N/A	N/A	N/A	N/A	N/A	N/A	N/A	N/A	N/A	N/A	N/A	N/A	N/A	N/A	N/A	N/A	N/A	N/A	N/A	N/A	N/A	N/A	N/A	N/A	N/A	N/A	N/A	N/A	N/A	N/A
Theobromine	HMDB02825	C07480	N/A	N/A	N/A	N/A	N/A	N/A	N/A	N/A	N/A	N/A	N/A	N/A	N/A	N/A	N/A	N/A	N/A	N/A	N/A	N/A	N/A	N/A	N/A	N/A	N/A	N/A	N/A	N/A	N/A	N/A	N/A	N/A	N/A	N/A	N/A	N/A	N/A	N/A	N/A	N/A	N/A	N/A	N/A	N/A	N/A	N/A	N/A
1,7-Dimethylxanthine	HMDB01860	C13747	N/A	N/A	N/A	N/A	N/A	N/A	N/A	N/A	N/A	N/A	N/A	N/A	N/A	N/A	N/A	N/A	N/A	N/A	N/A	N/A	N/A	N/A	N/A	N/A	N/A	N/A	N/A	N/A	N/A	N/A	N/A	N/A	N/A	N/A	N/A	N/A	N/A	N/A	N/A	N/A	N/A	N/A	N/A	N/A	N/A	N/A	N/A
Tyrosine	HMDB00158	C00082	4.20059e+06	1.29407e+06	2.67863e+06	2.60019e+06	1.44635e+06	3.412e+06	1.03164e+06	3.13822e+06	3.7353e+06	3.11725e+06	1.38848e+06	1.71988e+06	1.36634e+06	1.97702e+06	1.61335e+06	2.94095e+06	1.39721e+06	2.12451e+06	2.6304e+06	2.2577e+06	2.41657e+06	1.99845e+06	2.41379e+06	1.93802e+06	2.05701e+06	2.21594e+06	3.3835e+06	3.27637e+06	1.45943e+06	1.82026e+06	2.40292e+06	1.75986e+06	2.81818e+06	803823	3.14775e+06	2.43165e+06	1.64478e+06	2.24646e+06	2.80829e+06	4.11614e+06	2.69755e+06	5.50916e+06	1.30969e+06	2.29952e+06	2.6332e+06	1.68656e+06	1.83399e+06
Epinephrine	HMDB00068	C00788	N/A	N/A	N/A	N/A	N/A	N/A	N/A	N/A	N/A	N/A	N/A	N/A	N/A	N/A	N/A	N/A	N/A	N/A	N/A	N/A	N/A	N/A	N/A	N/A	N/A	N/A	N/A	N/A	N/A	N/A	N/A	N/A	N/A	N/A	N/A	N/A	N/A	N/A	N/A	N/A	N/A	N/A	N/A	N/A	N/A	N/A	N/A
Se-Methylselenocysteine	HMDB04113	C05689	N/A	N/A	N/A	N/A	N/A	N/A	N/A	N/A	N/A	N/A	N/A	N/A	N/A	N/A	N/A	N/A	N/A	N/A	N/A	N/A	N/A	N/A	N/A	N/A	N/A	N/A	N/A	N/A	N/A	N/A	N/A	N/A	N/A	N/A	N/A	N/A	N/A	N/A	N/A	N/A	N/A	N/A	N/A	N/A	N/A	N/A	N/A
Phosphorylcholine	HMDB01565	C00588	607459	398863	519872	532597	263972	695461	308138	411321	327275	367780	234517	406779	146277	230135	173087	576420	186140	381123	435265	370082	462762	414931	398235	440502	491957	273174	260400	612175	220006	203904	129788	222515	464426	260468	199561	243889	231596	269581	603075	235095	515555	475512	226408	243283	464320	292482	469788
N6-Acetyl-Lysine	HMDB00206	C02727	453723	403583	520779	272712	224327	454496	232951	227386	389955	569128	256706	375795	205278	158236	234365	245205	157862	380354	231934	445352	312008	539626	652667	257440	295145	218856	213514	354114	338021	177552	128677	198559	314766	437374	311320	184867	213545	308399	427482	324326	350471	502713	295654	280527	238213	183904	325370
Homoarginine	HMDB00670	C01924	1.89915e+06	2.45348e+06	1.82012e+06	896267	1.12886e+06	2.49137e+06	2.57946e+06	965166	1.52569e+06	2.21066e+06	1.53748e+06	2.95255e+06	386896	950549	1.49494e+06	826759	431070	1.53928e+06	645323	2.07645e+06	1.39702e+06	2.20734e+06	2.50075e+06	1.69014e+06	790918	1.03339e+06	3.35535e+06	1.49226e+06	2.04542e+06	1.09045e+06	668122	1.0996e+06	1.47136e+06	4.98023e+06	1.66739e+06	1.04361e+06	988098	1.02982e+06	4.09933e+06	4.13904e+06	1.67373e+06	1.9258e+06	1.38944e+06	1.05336e+06	1.07749e+06	891407	1.75873e+06
N6-Trimethyllysine	HMDB01325	C03793	4.40447e+07	3.77447e+07	3.42642e+07	1.70443e+07	2.36318e+07	4.22917e+07	4.54987e+07	2.02051e+07	3.85143e+07	3.05285e+07	3.13192e+07	5.08578e+07	8.03268e+06	1.9082e+07	2.78094e+07	1.82446e+07	1.02529e+07	3.46315e+07	1.47087e+07	3.98489e+07	2.11915e+07	4.90298e+07	5.07092e+07	4.35214e+07	1.98865e+07	2.28077e+07	8.6414e+07	3.45556e+07	3.71319e+07	2.1199e+07	1.50232e+07	2.25849e+07	3.14977e+07	4.0555e+07	3.8338e+07	2.53618e+07	2.07694e+07	2.24053e+07	9.40554e+07	9.81863e+07	3.27953e+07	4.3345e+07	2.58698e+07	2.264e+07	2.32272e+07	1.85646e+07	3.62474e+07
Homocitrulline	HMDB00679	C02427	436398	268758	427069	176721	210947	760866	308607	166073	358704	352091	197147	204173	50445.3	85241	115434	111070	72214.8	395469	120678	224431	100603	513082	480101	254070	178471	169947	681166	167757	97846.9	140165	72088.9	222129	416156	164775	171619	177520	170659	291095	313236	954836	254589	366958	104459	116817	227256	134125	258527
Caffeine	HMDB01847	C07481	N/A	N/A	N/A	N/A	N/A	N/A	N/A	N/A	N/A	N/A	N/A	N/A	N/A	N/A	N/A	N/A	N/A	N/A	N/A	N/A	N/A	N/A	N/A	N/A	N/A	N/A	N/A	N/A	N/A	N/A	N/A	N/A	N/A	N/A	N/A	N/A	N/A	N/A	N/A	N/A	N/A	N/A	N/A	N/A	N/A	N/A	N/A
Salicylurate	HMDB00840	C07588	N/A	N/A	N/A	N/A	N/A	N/A	N/A	N/A	N/A	N/A	N/A	N/A	N/A	N/A	N/A	N/A	N/A	N/A	N/A	N/A	N/A	N/A	N/A	N/A	N/A	N/A	N/A	N/A	N/A	N/A	N/A	N/A	N/A	N/A	N/A	N/A	N/A	N/A	N/A	N/A	N/A	N/A	N/A	N/A	N/A	N/A	N/A
DL DOPA	HMDB00609	C00355	1.16494e+07	4.88732e+06	1.61262e+07	6.35909e+06	2.47251e+06	8.57677e+06	939016	1.31413e+06	7.42699e+06	5.0437e+06	784320	2.55909e+06	N/A	208113	1.12141e+06	5.74463e+06	380114	1.25772e+07	4.39011e+06	7.78805e+06	5.05602e+06	9.70206e+06	1.84648e+07	2.75882e+06	532808	4.81856e+06	224394	1.01194e+06	1.14677e+06	590095	375831	5.27153e+06	6.28313e+06	927580	923093	321932	582111	6.58795e+06	1.5514e+06	638932	6.73585e+06	1.4233e+07	1.93588e+06	364813	6.6906e+06	212823	2.22928e+06
Selenomethionine	HMDB03966	C05335	N/A	N/A	N/A	N/A	N/A	N/A	N/A	N/A	N/A	N/A	N/A	N/A	N/A	N/A	N/A	N/A	N/A	N/A	N/A	N/A	N/A	N/A	N/A	N/A	N/A	N/A	N/A	N/A	N/A	N/A	N/A	N/A	N/A	N/A	N/A	N/A	N/A	N/A	N/A	N/A	N/A	N/A	N/A	N/A	N/A	N/A	N/A
Dimethylarginine (A/SDMA)	HMDB01539/HMDB03334	C03626	5.2559e+06	4.0811e+06	4.49524e+06	1.21497e+06	3.55743e+06	3.32647e+06	3.9507e+06	1.46578e+06	3.47445e+06	2.63044e+06	2.54494e+06	4.77592e+06	629134	1.07778e+06	3.13018e+06	1.10751e+06	720907	2.67172e+06	892041	4.38184e+06	2.71306e+06	6.69475e+06	2.88519e+06	1.2486e+06	1.28465e+06	1.30921e+06	3.07967e+06	1.28575e+06	5.50952e+06	1.23128e+06	1.31512e+06	1.66276e+06	2.72815e+06	4.16402e+06	3.0862e+06	1.28968e+06	2.11028e+06	2.14703e+06	3.39714e+06	4.2056e+06	2.28381e+06	3.23345e+06	4.12064e+06	1.31977e+06	1.78637e+06	1.4071e+06	2.63843e+06
Spermine	HMDB01256	C00750	N/A	N/A	N/A	N/A	N/A	N/A	N/A	N/A	N/A	N/A	N/A	N/A	N/A	N/A	N/A	N/A	N/A	N/A	N/A	N/A	N/A	N/A	N/A	N/A	N/A	N/A	N/A	N/A	N/A	N/A	N/A	N/A	N/A	N/A	N/A	N/A	N/A	N/A	N/A	N/A	N/A	N/A	N/A	N/A	N/A	N/A	N/A
3-Indolebutyric Acid	HMDB02096	C11284	N/A	N/A	N/A	N/A	N/A	N/A	N/A	N/A	N/A	N/A	N/A	N/A	N/A	N/A	N/A	N/A	N/A	N/A	N/A	N/A	N/A	N/A	N/A	N/A	N/A	N/A	N/A	N/A	N/A	N/A	N/A	N/A	N/A	N/A	N/A	N/A	N/A	N/A	N/A	N/A	N/A	N/A	N/A	N/A	N/A	N/A	N/A
Acetylcarnitine	HMDB00201	C02571	2.43274e+08	2.55593e+08	4.32326e+08	2.96733e+08	1.7257e+08	3.43395e+08	1.91562e+08	2.64061e+08	3.09446e+08	3.18391e+08	2.17262e+08	1.41164e+08	1.16879e+08	1.86272e+08	1.99148e+08	1.47347e+08	1.10951e+08	2.57914e+08	2.91272e+08	1.54009e+08	1.33857e+08	2.90303e+08	2.94296e+08	2.21965e+08	2.05583e+08	1.67882e+08	1.25372e+08	2.80043e+08	8.27977e+07	2.06741e+08	1.72639e+08	2.12219e+08	3.28124e+08	2.98673e+08	2.36507e+08	1.05999e+08	1.79437e+08	1.8419e+08	2.83367e+08	1.68056e+08	2.74744e+08	3.75751e+08	1.49821e+08	2.08775e+08	2.44309e+08	1.44607e+08	1.82624e+08
Tryptophan	HMDB00929	C00078	4.28959e+06	2.11898e+06	4.27114e+06	1.94541e+06	1.13859e+06	3.32878e+06	1.37143e+06	2.60176e+06	2.75998e+06	5.63449e+06	1.85621e+06	2.06202e+06	969260	1.51631e+06	2.1933e+06	2.31003e+06	816294	4.06633e+06	1.95132e+06	3.57331e+06	2.99267e+06	2.64923e+06	3.55533e+06	3.73245e+06	1.53222e+06	1.67305e+06	1.44536e+06	2.93034e+06	1.11049e+06	1.73113e+06	1.6126e+06	1.51698e+06	2.6798e+06	1.98851e+06	2.97273e+06	1.73007e+06	1.45321e+06	1.82303e+06	3.94904e+06	1.98404e+06	2.06683e+06	6.05103e+06	1.483e+06	2.06687e+06	1.99027e+06	1.19703e+06	2.2346e+06
L-Kynurenine	HMDB00684	C00328	49368	71165.4	42044.1	14942.6	10532.6	28631.2	12106.7	10889.5	32939	27152.9	11778.8	77250.1	8218.53	7797.53	9366.51	21713.1	5477.27	33207.2	12725.6	13095.7	21069.4	48207.5	30260.6	25476.6	20866.5	15695.2	51698.8	15876.3	7994.9	9233.54	8002.09	16809.1	23342.7	20017.8	29803.3	16454.3	12736.3	13262.6	58486.4	71015.6	15708.6	83358.2	6678.62	10838.3	20843.4	7333.28	14042.1
Phosphocreatine	HMDB01511	C02305	2.48123e+06	938978	2.09441e+06	1.18585e+06	924713	1.60357e+06	321023	1.29717e+06	2.25255e+06	2.79978e+06	654203	883192	452278	798954	919981	2.54863e+06	540508	4.77779e+06	1.07963e+06	2.59997e+06	1.40162e+06	5.2699e+06	6.14538e+06	1.97968e+06	1.53411e+06	814809	1.74037e+06	1.02794e+06	1.18194e+06	399982	262803	540249	1.78748e+06	878501	1.21065e+06	817493	958466	1.39593e+06	1.1074e+06	873500	1.55327e+06	2.21625e+06	402216	2.28963e+06	1.0979e+06	430822	1.67409e+06
N-Ac-Arginine	HMDB04620	N/A	176310	181779	209196	92783.8	114919	172070	116684	74662.8	151544	172699	92826.9	152611	29959.6	55386.3	104090	89465.1	36498.3	150468	66739.7	138975	135169	209917	200337	88640.1	60969.2	69866.9	142694	109789	70259.2	52200	45830	74307.3	112258	122613	106400	63086.9	69265.2	126998	158337	121206	142603	216833	91465.7	40064.8	90890.6	58979.2	96907.8
Carnosine	HMDB00033	C00386	3.84341e+08	1.54097e+08	2.09239e+08	1.96414e+08	8.33305e+07	2.88652e+08	1.27179e+08	2.10064e+08	3.97383e+08	2.6831e+08	1.46621e+08	3.18898e+08	9.00897e+07	1.85926e+08	1.70959e+08	2.66538e+08	1.25776e+08	3.50101e+08	1.49854e+08	3.04661e+08	1.88323e+08	3.10432e+08	4.99475e+08	3.52088e+08	1.95074e+08	2.96205e+08	2.66592e+08	4.03164e+08	6.70252e+07	2.05312e+08	1.8946e+08	2.19758e+08	2.38872e+08	1.1529e+08	1.88776e+08	3.22509e+08	1.8899e+08	2.02772e+08	2.11831e+08	3.74612e+08	1.89915e+08	3.0089e+08	6.85483e+07	2.57675e+08	1.78708e+08	1.68263e+08	2.01852e+08
2'-Deoxycytidine	HMDB00014	C00881	563117	242189	362690	177009	418606	252063	235916	206386	372439	500051	203177	330144	64609.4	110393	306394	157749	144047	376272	181855	495769	242680	681044	350500	226210	185816	184648	318213	233729	212999	147703	112652	149321	246561	188186	245898	142405	132483	166046	362390	289455	158285	374429	137742	123223	202680	142359	237555
2'-Deoxyuridine	HMDB0000012	C00526	67379.4	10115.5	10130.4	17866.2	11918.1	10476.7	9265.37	22813	29571.7	16276.2	15042.7	11646.2	7090.39	8245.15	11528.8	15833.1	6738.06	9735.37	13757.4	24626	15758.1	23514.8	31279.7	18471.7	11357.2	15726.2	3467.38	23475.5	14245.5	18309.2	11954.3	13633.4	27342.6	3849.97	20604.6	22959.2	14758.5	22603.1	48626.6	4330.92	13420	33928.3	14847	16954	18816.7	13865.8	17741.9
Biopterin	HMDB00468	C06313	N/A	N/A	N/A	N/A	N/A	N/A	N/A	N/A	N/A	N/A	N/A	N/A	N/A	N/A	N/A	N/A	N/A	N/A	N/A	N/A	N/A	N/A	N/A	N/A	N/A	N/A	N/A	N/A	N/A	N/A	N/A	N/A	N/A	N/A	N/A	N/A	N/A	N/A	N/A	N/A	N/A	N/A	N/A	N/A	N/A	N/A	N/A
Anserine	HMDB00194	C01262	N/A	N/A	N/A	N/A	N/A	N/A	N/A	N/A	N/A	N/A	N/A	N/A	N/A	N/A	N/A	N/A	N/A	N/A	N/A	N/A	N/A	N/A	N/A	N/A	N/A	N/A	N/A	N/A	N/A	N/A	N/A	N/A	N/A	N/A	N/A	N/A	N/A	N/A	N/A	N/A	N/A	N/A	N/A	N/A	N/A	N/A	N/A
Cystine	HMDB00192	C00491	N/A	N/A	N/A	N/A	N/A	N/A	N/A	N/A	N/A	N/A	N/A	N/A	N/A	N/A	N/A	N/A	N/A	N/A	N/A	N/A	N/A	N/A	N/A	N/A	N/A	N/A	N/A	N/A	N/A	N/A	N/A	N/A	N/A	N/A	N/A	N/A	N/A	N/A	N/A	N/A	N/A	N/A	N/A	N/A	N/A	N/A	N/A
Cytidine	HMDB00089	C00475	2.39071e+06	1.20903e+06	3.01627e+06	963720	940022	1.67821e+06	586604	761435	1.65234e+06	2.09724e+06	563679	689062	196582	298535	682318	958345	343364	1.38121e+06	1.06657e+06	1.92706e+06	915354	1.81799e+06	1.43642e+06	1.29761e+06	484374	329410	957340	709591	317149	489968	421273	594766	944914	789504	546778	212737	451870	530980	835651	1.46636e+06	721436	1.58489e+06	520462	414249	533599	261441	692181
Uridine	HMDB00296	C00299	724117	519295	1.18821e+06	383811	227089	631529	250247	357118	612006	806022	259425	319675	113502	169648	239680	560112	142184	526082	561873	627365	446285	643889	508917	588160	207840	145496	245536	274716	108948	284299	174225	235399	483083	422522	345692	80837.5	213644	254471	458180	359878	391182	801718	252242	224885	258575	240707	332022
isoValerylcarnitine	HMDB00688	C20826	1.75291e+07	2.75139e+06	5.04295e+06	5.43537e+06	3.19474e+06	4.82353e+06	1.51134e+06	3.40351e+06	3.81266e+06	3.35498e+06	2.23522e+06	3.38652e+06	979071	2.44537e+06	1.6808e+06	9.70774e+06	2.02968e+06	2.89565e+06	3.88782e+06	3.34192e+06	2.34702e+06	4.87037e+06	4.48234e+06	5.74426e+06	2.40376e+06	2.44787e+06	1.38558e+07	3.16062e+06	3.28368e+06	1.64627e+06	1.3017e+06	3.00536e+06	4.20908e+06	1.39348e+06	3.92265e+06	3.41344e+06	2.37138e+06	3.66911e+06	6.92331e+06	3.30571e+07	2.75707e+06	1.21842e+07	1.57852e+06	3.94067e+06	3.61055e+06	2.67878e+06	7.15031e+06
Neopterin	HMDB00845	C05926	N/A	N/A	N/A	N/A	N/A	N/A	N/A	N/A	N/A	N/A	N/A	N/A	N/A	N/A	N/A	N/A	N/A	N/A	N/A	N/A	N/A	N/A	N/A	N/A	N/A	N/A	N/A	N/A	N/A	N/A	N/A	N/A	N/A	N/A	N/A	N/A	N/A	N/A	N/A	N/A	N/A	N/A	N/A	N/A	N/A	N/A	N/A
Glycerophosphocholine	HMDB00086	C00670	1.32668e+08	1.31903e+08	2.32791e+08	8.40708e+07	8.99643e+07	1.4895e+08	8.53308e+07	8.54967e+07	1.38968e+08	2.11016e+08	8.95327e+07	1.15237e+08	3.23121e+07	5.30449e+07	8.04598e+07	1.00823e+08	4.41794e+07	1.66532e+08	8.57132e+07	1.67398e+08	1.20537e+08	1.73133e+08	1.85025e+08	1.68491e+08	6.73031e+07	4.94812e+07	1.11013e+08	7.02719e+07	6.80135e+07	4.65004e+07	5.97491e+07	1.05821e+08	1.72029e+08	9.50074e+07	1.18981e+08	5.96913e+07	8.79638e+07	1.12388e+08	1.67391e+08	1.45199e+08	9.78562e+07	3.41655e+08	9.85124e+07	7.73137e+07	8.91323e+07	6.02516e+07	1.42391e+08
5-Methylcytidine	HMDB00982	N/A	61178.9	26670.2	54402.1	25029.8	28305.6	56861.4	21598.3	41720.1	48779.2	64454.5	26436.6	34687.3	N/A	25932.4	33609.6	31512.4	13585.4	46361.6	18960.6	48724.4	25903.3	64176.9	67338.4	35940.1	32286.1	34246.3	31034.3	37775.2	12338.3	22434.8	19215.6	26581.4	43809.2	30236.9	26965.9	27449.5	16050.1	27276.4	40957.1	37497.8	22489.7	55708.9	14191	12112.2	34264.8	18663.4	28393.6
Phosphotyrosine	HMDB06049	C06501	N/A	N/A	N/A	N/A	N/A	N/A	N/A	N/A	N/A	N/A	N/A	N/A	N/A	N/A	N/A	N/A	N/A	N/A	N/A	N/A	N/A	N/A	N/A	N/A	N/A	N/A	N/A	N/A	N/A	N/A	N/A	N/A	N/A	N/A	N/A	N/A	N/A	N/A	N/A	N/A	N/A	N/A	N/A	N/A	N/A	N/A	N/A
Succinylcarnitine	HMDB61717	N/A	1.13647e+07	2.12834e+07	2.50687e+07	2.83802e+07	1.28239e+07	2.5559e+07	1.23564e+07	2.24032e+07	9.34681e+06	2.57176e+07	6.83293e+06	5.33292e+06	1.313e+06	2.17253e+06	7.38635e+06	6.46554e+06	1.50654e+06	9.16548e+06	2.33694e+07	8.50134e+06	8.79844e+06	1.77171e+07	1.33443e+07	8.57567e+06	1.47511e+07	6.67979e+06	3.7102e+06	4.96238e+06	5.25495e+06	3.04174e+06	2.33737e+06	1.39337e+07	2.30659e+07	2.62898e+07	2.19789e+07	5.27771e+06	8.76426e+06	1.86491e+07	2.10621e+07	1.29794e+07	2.9914e+07	4.05861e+07	8.17378e+06	2.57814e+06	2.85732e+07	2.731e+06	6.78777e+06
Thiamine	HMDB00235	C00378	1.00669e+06	275837	828553	456687	467634	659613	447887	603450	500043	775348	282137	289591	131488	326109	396626	509200	140824	594316	446347	609257	369128	800258	1.04615e+06	910419	458321	458844	449203	322793	293998	299598	165857	503566	752632	290173	777690	467492	363725	751609	780423	781051	435222	2.95789e+06	391918	364849	599485	378341	323702
2,3-Diphosphoglyceric Acid	HMDB01294	C01159	N/A	N/A	N/A	N/A	N/A	N/A	N/A	N/A	N/A	N/A	N/A	N/A	N/A	N/A	N/A	N/A	N/A	N/A	N/A	N/A	N/A	N/A	N/A	N/A	N/A	N/A	N/A	N/A	N/A	N/A	N/A	N/A	N/A	N/A	N/A	N/A	N/A	N/A	N/A	N/A	N/A	N/A	N/A	N/A	N/A	N/A	N/A
Deoxyguanosine	HMDB00085	C00330	N/A	N/A	N/A	N/A	N/A	N/A	N/A	N/A	N/A	N/A	N/A	N/A	N/A	N/A	N/A	N/A	N/A	N/A	N/A	N/A	N/A	N/A	N/A	N/A	N/A	N/A	N/A	N/A	N/A	N/A	N/A	N/A	N/A	N/A	N/A	N/A	N/A	N/A	N/A	N/A	N/A	N/A	N/A	N/A	N/A	N/A	N/A
Adenosine	HMDB00050	C00212	1.23226e+07	1.37294e+07	1.21657e+07	9.38329e+06	1.16315e+07	1.47585e+07	9.92722e+06	8.27793e+06	1.09175e+07	6.37135e+06	1.05348e+07	1.92811e+07	4.65537e+06	6.36262e+06	1.10553e+07	8.73345e+06	6.73544e+06	4.30334e+06	6.98113e+06	1.06804e+07	5.88725e+06	1.05301e+07	1.08984e+07	1.36848e+07	1.45586e+07	6.30899e+06	2.15255e+07	1.28044e+07	1.85924e+07	8.81032e+06	1.54776e+07	1.16942e+07	1.2171e+07	9.53098e+06	1.07629e+07	6.82868e+06	8.98736e+06	1.15811e+07	8.43956e+06	1.11716e+07	6.91619e+06	3.0515e+07	1.3622e+07	5.11891e+06	9.86721e+06	2.60312e+06	5.36345e+06
Inosine	HMDB00195	C00294	1.6983e+07	2.19717e+07	3.51618e+07	1.38334e+07	6.93065e+06	2.02546e+07	9.92817e+06	1.33957e+07	2.45477e+07	2.5694e+07	1.56337e+07	1.52733e+07	5.74214e+06	1.31524e+07	1.08847e+07	2.3283e+07	8.43204e+06	2.49358e+07	1.6918e+07	1.81034e+07	1.36557e+07	2.45422e+07	1.9578e+07	1.46104e+07	7.67382e+06	5.12136e+06	9.57374e+06	1.11023e+07	4.01202e+06	1.00104e+07	1.14081e+07	1.25932e+07	1.76431e+07	1.08923e+07	2.03521e+07	3.21933e+06	7.40667e+06	1.15788e+07	9.08145e+06	9.9836e+06	1.7509e+07	3.0634e+07	8.4908e+06	8.81769e+06	9.42788e+06	1.0395e+07	1.68069e+07
Glutarylcarnitine	HMDB13130	N/A	449319	489601	455271	377844	375047	447154	316073	444134	443919	457410	353816	359262	363430	381347	440342	426479	339909	406842	345730	362146	322996	457054	517262	393963	377770	370522	528218	497537	242346	389046	481835	335779	477144	371674	289185	203990	278338	314266	415171	411548	350305	485013	231145	334363	321272	267474	346461
1-Methyladenosine	HMDB03331	C02494	1.28513e+06	346235	500961	417558	768988	430842	612264	669450	866767	678657	468400	681989	418340	433484	588070	729973	456846	504107	326288	954091	365017	772772	496270	588324	498229	607627	999419	506764	617649	540337	361741	457826	517100	387942	586499	711618	517488	622053	470574	1.17934e+06	424478	598497	655690	385585	500017	682577	528205
6-Methyladenosine	HMDB04044	N/A	N/A	N/A	N/A	N/A	N/A	N/A	N/A	N/A	N/A	N/A	N/A	N/A	N/A	N/A	N/A	N/A	N/A	N/A	N/A	N/A	N/A	N/A	N/A	N/A	N/A	N/A	N/A	N/A	N/A	N/A	N/A	N/A	N/A	N/A	N/A	N/A	N/A	N/A	N/A	N/A	N/A	N/A	N/A	N/A	N/A	N/A	N/A
Guanosine	HMDB00133	C00387	147756	272923	425940	149021	165841	183695	124701	170564	300640	371598	160280	129043	53929.1	142176	155558	243896	124247	226521	202061	173201	119113	218667	104684	165321	81258.4	51100.2	132276	77434.6	77285.3	94026.1	106565	108219	145955	123699	269732	24716.9	56515.1	118345	45037.1	107484	133519	239206	89895.5	67397.6	96229.3	129502	176234
Retinal	HMDB01358	C00376	N/A	N/A	N/A	N/A	N/A	N/A	N/A	N/A	N/A	N/A	N/A	N/A	N/A	N/A	N/A	N/A	N/A	N/A	N/A	N/A	N/A	N/A	N/A	N/A	N/A	N/A	N/A	N/A	N/A	N/A	N/A	N/A	N/A	N/A	N/A	N/A	N/A	N/A	N/A	N/A	N/A	N/A	N/A	N/A	N/A	N/A	N/A
Retinol	HMDB00305	C19962	120756	144209	132487	136306	118978	137098	112252	124389	128708	117134	103202	134149	108277	113116	117546	138843	123576	139221	143336	127153	126319	168876	147288	134189	73264.7	107016	117616	97381.9	98110.2	90564.6	113975	118265	110428	111869	105343	107997	91967.8	104178	147443	125243	92213.7	124374	94607.8	97815	94617.9	91145.8	87657
Argininosuccinate	HMDB00052	C03406	524255	2.86342e+06	854765	534036	535944	1.01707e+06	718975	998726	1.41886e+06	1.99818e+06	949036	754595	299635	205507	1.29745e+06	329176	207048	480508	147827	951961	458383	2.19103e+06	775696	542255	274489	144525	190916	1.26017e+06	405818	391454	366571	574411	1.12274e+06	1.78254e+06	1.07128e+06	342475	317505	547402	1.88145e+06	323141	1.86243e+06	782132	527549	941366	677923	128140	610437
5'-Methylthioadenosine	HMDB01173	C00170	2.18718e+06	1.33724e+06	2.56608e+06	1.62559e+06	1.16749e+06	1.84881e+06	826107	1.42768e+06	1.83849e+06	1.6694e+06	955504	1.06007e+06	617464	1.10054e+06	1.17643e+06	1.4928e+06	535626	1.72741e+06	1.10001e+06	1.77673e+06	1.33606e+06	1.85512e+06	2.09718e+06	1.60665e+06	1.69388e+06	1.37179e+06	913631	1.80934e+06	962329	1.06519e+06	894121	1.07014e+06	1.7843e+06	827842	1.07267e+06	1.02796e+06	763866	1.04338e+06	1.75393e+06	897702	1.10473e+06	1.90048e+06	763748	1.09181e+06	1.08053e+06	532297	864691
N2,N2-Dimethylguanosine	HMDB04824	N/A	85892.5	32360.6	88154.9	37358.7	46040.9	89928.4	29321.8	44790.9	60707.7	111536	27686	33109.3	13536.7	23198.2	26463.5	45318	19712.1	70475.6	47000.5	54565.1	55486	67016.5	80474.6	59530.3	44887.3	33798.5	46529.2	38188.4	17325.7	26245.7	28829.8	41612.5	63148.3	25179.2	64828.3	27099.9	26624.7	40658.3	76471.4	61272	37147.1	135571	24668.1	22966.9	46419.4	34445.1	33946.4
UMP	HMDB0000288	C00105	1.34835e+07	1.05273e+07	1.95321e+07	1.1547e+07	7.19889e+06	1.42573e+07	8.30263e+06	1.09191e+07	1.38589e+07	1.78034e+07	7.50135e+06	1.03323e+07	4.27208e+06	5.88317e+06	7.77825e+06	1.1678e+07	4.52837e+06	1.54194e+07	1.15054e+07	1.4063e+07	1.21325e+07	1.5717e+07	1.72004e+07	1.77385e+07	9.47011e+06	8.61894e+06	6.72227e+06	1.29907e+07	5.44043e+06	8.47215e+06	6.48436e+06	8.9762e+06	1.52907e+07	8.89531e+06	9.71126e+06	8.87204e+06	9.37655e+06	1.10763e+07	1.36878e+07	1.23117e+07	1.38444e+07	2.25291e+07	7.19611e+06	1.05425e+07	1.11939e+07	5.37327e+06	1.0791e+07
cAMP	HMDB00058	C00575	19432.8	28216.2	25993.5	33855.2	30978.3	20134.4	22015.6	26902.8	17224.9	19906.5	32233.6	42126.9	21909.4	14952.4	28262.4	37647.3	23153.1	26397.2	42983.3	33574	26597.9	27554.7	27427.9	54544.8	48356.4	46542.7	17627.9	38970.6	18361.5	35264.6	19750.2	25605.5	50556.1	17962.3	37915.7	13881.6	16957.5	28022.8	41488.3	23240.9	46383.4	60591.5	31406	20624.1	43808.5	26180.2	14099
GMP	HMDB01397	C00144	2.48761e+07	1.91976e+07	3.63746e+07	2.40528e+07	1.51705e+07	3.11137e+07	1.73006e+07	2.2389e+07	2.72845e+07	3.29617e+07	1.44458e+07	1.66877e+07	5.86469e+06	8.36784e+06	1.45883e+07	2.06727e+07	8.48613e+06	3.11569e+07	2.55728e+07	2.86779e+07	2.0289e+07	2.95224e+07	2.76789e+07	3.1135e+07	1.4482e+07	1.47483e+07	9.82601e+06	2.11908e+07	7.85195e+06	1.16144e+07	7.26159e+06	1.69552e+07	2.90572e+07	2.16047e+07	1.74392e+07	1.10134e+07	1.75841e+07	2.16288e+07	2.69297e+07	1.83415e+07	2.63596e+07	3.64765e+07	1.52491e+07	1.71402e+07	2.50098e+07	1.02136e+07	2.24604e+07
Riboflavin	HMDB00244	C00255	N/A	N/A	N/A	N/A	N/A	N/A	N/A	N/A	N/A	N/A	N/A	N/A	N/A	N/A	N/A	N/A	N/A	N/A	N/A	N/A	N/A	N/A	N/A	N/A	N/A	N/A	N/A	N/A	N/A	N/A	N/A	N/A	N/A	N/A	N/A	N/A	N/A	N/A	N/A	N/A	N/A	N/A	N/A	N/A	N/A	N/A	N/A
SAH	HMDB0000939	C00021	1.5428e+06	1.17589e+06	1.83697e+06	891524	562186	1.41162e+06	541430	739574	1.58021e+06	1.3374e+06	684520	948715	424968	540718	619885	998893	388596	1.38609e+06	612061	1.44015e+06	787792	1.74172e+06	2.30318e+06	1.11325e+06	622814	725884	446635	1.43822e+06	305798	531276	465687	712102	1.29204e+06	564613	642694	691099	588217	805437	1.08439e+06	583965	1.00334e+06	1.7778e+06	438441	1.11617e+06	710885	506936	888131
Cholecalciferol	HMDB00876	C05443	N/A	N/A	N/A	N/A	N/A	N/A	N/A	N/A	N/A	N/A	N/A	N/A	N/A	N/A	N/A	N/A	N/A	N/A	N/A	N/A	N/A	N/A	N/A	N/A	N/A	N/A	N/A	N/A	N/A	N/A	N/A	N/A	N/A	N/A	N/A	N/A	N/A	N/A	N/A	N/A	N/A	N/A	N/A	N/A	N/A	N/A	N/A
Ergocalciferol	HMDB00900	C05441	N/A	N/A	N/A	N/A	N/A	N/A	N/A	N/A	N/A	N/A	N/A	N/A	N/A	N/A	N/A	N/A	N/A	N/A	N/A	N/A	N/A	N/A	N/A	N/A	N/A	N/A	N/A	N/A	N/A	N/A	N/A	N/A	N/A	N/A	N/A	N/A	N/A	N/A	N/A	N/A	N/A	N/A	N/A	N/A	N/A	N/A	N/A
S-Adenosylmethionine (SAM)	HMDB01185	C00019	1.28553e+07	7.39524e+06	1.15525e+07	7.77862e+06	5.30685e+06	1.23078e+07	5.5659e+06	7.4983e+06	1.26215e+07	1.26627e+07	6.44895e+06	8.50488e+06	2.67774e+06	3.80144e+06	5.05954e+06	6.23921e+06	2.23681e+06	9.16145e+06	7.08912e+06	1.04957e+07	7.02103e+06	1.08774e+07	1.19581e+07	1.09882e+07	8.07134e+06	7.08252e+06	3.3155e+06	1.08063e+07	4.37207e+06	4.71632e+06	3.73532e+06	5.82481e+06	9.59082e+06	6.63017e+06	9.97233e+06	1.06498e+07	7.55963e+06	7.23225e+06	1.16298e+07	6.72279e+06	1.04734e+07	1.75627e+07	5.93031e+06	7.5283e+06	9.71971e+06	4.27374e+06	9.31896e+06
CDP	HMDB01546	C00112	555660	308191	611900	313944	189192	491613	169566	356733	586789	501319	217612	303435	92943.1	153621	294494	265420	99195.3	547520	215994	454629	295621	630997	985464	330296	375895	291684	153606	510689	156584	230578	143289	262908	345319	314387	339804	319876	262932	367738	358201	229512	403745	685820	180143	239917	378468	182084	319963
Thiamine pyrophosphate	HMDB0001372	C00068	N/A	N/A	N/A	N/A	N/A	N/A	N/A	N/A	N/A	N/A	N/A	N/A	N/A	N/A	N/A	N/A	N/A	N/A	N/A	N/A	N/A	N/A	N/A	N/A	N/A	N/A	N/A	N/A	N/A	N/A	N/A	N/A	N/A	N/A	N/A	N/A	N/A	N/A	N/A	N/A	N/A	N/A	N/A	N/A	N/A	N/A	N/A
Folic Acid	HMDB00121	C00504	N/A	N/A	N/A	N/A	N/A	N/A	N/A	N/A	N/A	N/A	N/A	N/A	N/A	N/A	N/A	N/A	N/A	N/A	N/A	N/A	N/A	N/A	N/A	N/A	N/A	N/A	N/A	N/A	N/A	N/A	N/A	N/A	N/A	N/A	N/A	N/A	N/A	N/A	N/A	N/A	N/A	N/A	N/A	N/A	N/A	N/A	N/A
Vitamin K1	HMDB03555	C02059	N/A	N/A	N/A	N/A	N/A	N/A	N/A	N/A	N/A	N/A	N/A	N/A	N/A	N/A	N/A	N/A	N/A	N/A	N/A	N/A	N/A	N/A	N/A	N/A	N/A	N/A	N/A	N/A	N/A	N/A	N/A	N/A	N/A	N/A	N/A	N/A	N/A	N/A	N/A	N/A	N/A	N/A	N/A	N/A	N/A	N/A	N/A
Biliverdin	HMDB01008	C00500	N/A	N/A	N/A	N/A	N/A	N/A	N/A	N/A	N/A	N/A	N/A	N/A	N/A	N/A	N/A	N/A	N/A	N/A	N/A	N/A	N/A	N/A	N/A	N/A	N/A	N/A	N/A	N/A	N/A	N/A	N/A	N/A	N/A	N/A	N/A	N/A	N/A	N/A	N/A	N/A	N/A	N/A	N/A	N/A	N/A	N/A	N/A
NAD	HMDB00902	C00003	1.46283e+07	6.70574e+06	2.88779e+06	4.6694e+06	3.96237e+06	7.03319e+06	3.06351e+06	1.52289e+07	2.00378e+07	7.1066e+06	6.3631e+06	6.68852e+06	9.9485e+06	1.72131e+07	1.01973e+07	9.43053e+06	3.6514e+06	882568	2.50556e+06	3.57717e+06	1.12235e+06	4.82092e+06	1.94893e+07	9.95782e+06	2.07075e+07	2.09934e+07	8.05321e+06	2.99632e+07	7.11702e+06	1.88495e+07	1.24432e+07	5.63787e+06	9.14256e+06	2.30915e+06	8.56202e+06	3.33306e+07	9.25872e+06	6.30287e+06	1.181e+07	6.1615e+06	5.28261e+06	4.10317e+06	2.77584e+06	1.63702e+07	7.64911e+06	1.79632e+07	3.54182e+06
Methylcobalamin	HMDB02274	C06453	N/A	N/A	N/A	N/A	N/A	N/A	N/A	N/A	N/A	N/A	N/A	N/A	N/A	N/A	N/A	N/A	N/A	N/A	N/A	N/A	N/A	N/A	N/A	N/A	N/A	N/A	N/A	N/A	N/A	N/A	N/A	N/A	N/A	N/A	N/A	N/A	N/A	N/A	N/A	N/A	N/A	N/A	N/A	N/A	N/A	N/A	N/A
Cyanocobalamin (Vitamin B12)	HMDB00607	C02823	N/A	N/A	N/A	N/A	N/A	N/A	N/A	N/A	N/A	N/A	N/A	N/A	N/A	N/A	N/A	N/A	N/A	N/A	N/A	N/A	N/A	N/A	N/A	N/A	N/A	N/A	N/A	N/A	N/A	N/A	N/A	N/A	N/A	N/A	N/A	N/A	N/A	N/A	N/A	N/A	N/A	N/A	N/A	N/A	N/A	N/A	N/A
NADPH	HMDB00221	C00005	207983	217650	355918	153538	141818	339333	150115	429575	352137	598933	94909.7	94812.3	31250.6	87199.4	147168	127254	78335.3	52276.8	161002	103777	60251.2	90713	372199	219698	395903	143575	38141.3	256793	147944	159638	77557.9	250065	188900	120160	952480	93836.6	81767.8	168288	29117.4	85679.4	857333	661914	73409.1	141088	703647	51993.9	75574.8
Thyroxine	HMDB00248	C01829	N/A	N/A	N/A	N/A	N/A	N/A	N/A	N/A	N/A	N/A	N/A	N/A	N/A	N/A	N/A	N/A	N/A	N/A	N/A	N/A	N/A	N/A	N/A	N/A	N/A	N/A	N/A	N/A	N/A	N/A	N/A	N/A	N/A	N/A	N/A	N/A	N/A	N/A	N/A	N/A	N/A	N/A	N/A	N/A	N/A	N/A	N/A
FAD	HMDB01248	C00016	2.42755e+06	3.93834e+06	6.02676e+06	3.90743e+06	2.23287e+06	4.26108e+06	2.17774e+06	3.55312e+06	3.13184e+06	5.67647e+06	1.87635e+06	2.00892e+06	1.09321e+06	1.16968e+06	2.19062e+06	1.96279e+06	1.02139e+06	3.33673e+06	3.91265e+06	2.74746e+06	2.73594e+06	3.7657e+06	3.89894e+06	4.5102e+06	3.17026e+06	2.09092e+06	1.13054e+06	2.05051e+06	1.25795e+06	1.5283e+06	982223	3.01705e+06	5.24457e+06	3.93938e+06	4.18781e+06	1.85613e+06	3.00794e+06	3.53884e+06	3.28972e+06	1.84817e+06	3.8013e+06	6.24019e+06	2.26508e+06	1.29443e+06	4.82995e+06	1.09515e+06	1.66163e+06
Adenosylcobalamin	HMDB02086	C00194	N/A	N/A	N/A	N/A	N/A	N/A	N/A	N/A	N/A	N/A	N/A	N/A	N/A	N/A	N/A	N/A	N/A	N/A	N/A	N/A	N/A	N/A	N/A	N/A	N/A	N/A	N/A	N/A	N/A	N/A	N/A	N/A	N/A	N/A	N/A	N/A	N/A	N/A	N/A	N/A	N/A	N/A	N/A	N/A	N/A	N/A	N/A
Ubiquinol	HMDB13111	C11378	N/A	N/A	N/A	N/A	N/A	N/A	N/A	N/A	N/A	N/A	N/A	N/A	N/A	N/A	N/A	N/A	N/A	N/A	N/A	N/A	N/A	N/A	N/A	N/A	N/A	N/A	N/A	N/A	N/A	N/A	N/A	N/A	N/A	N/A	N/A	N/A	N/A	N/A	N/A	N/A	N/A	N/A	N/A	N/A	N/A	N/A	N/A
Malondialdehyde	HMDB06112	C19440	45519	36001.5	79200.3	64023.6	62913.8	46327.3	54132.4	50471.7	26778.5	42693.4	23900.2	24837.6	18936.6	24051.8	45085.3	32188.5	27756.1	40895.9	73897.5	37394	37643.7	47418.8	36577.3	49205.6	53057.2	57172.7	22017.3	34161.8	39193.3	35203.7	16848.2	54750.9	70010.1	137131	75181.6	44425	93571.6	92950.7	615361	40259.5	88918.4	54998.1	88211.3	26188.7	89732	71773	41916.1
Glycolic acid	HMDB00115	C00160	N/A	N/A	N/A	N/A	N/A	N/A	N/A	N/A	N/A	N/A	N/A	N/A	N/A	N/A	N/A	N/A	N/A	N/A	N/A	N/A	N/A	N/A	N/A	N/A	N/A	N/A	N/A	N/A	N/A	N/A	N/A	N/A	N/A	N/A	N/A	N/A	N/A	N/A	N/A	N/A	N/A	N/A	N/A	N/A	N/A	N/A	N/A
Pyruvate	HMDB00243	C00022	563287	183141	266219	159476	70075.2	380669	75942.5	236869	404003	359040	57919	163200	11655.1	67291.4	114018	163515	28395	281066	119543	288192	122945	370152	583312	206155	365583	173858	41398.4	262865	27988.2	84685.3	44750.1	104330	213364	93642.2	214795	744946	130744	144149	209600	168267	304583	684014	83248	189902	502391	323682	181762
Lactate	HMDB00190	C00186	1.79644e+08	9.15353e+07	1.90244e+08	1.45987e+08	9.35007e+07	1.83943e+08	9.60669e+07	1.36843e+08	2.0332e+08	2.00883e+08	1.34308e+08	1.19281e+08	7.10358e+07	1.16287e+08	1.02979e+08	1.36299e+08	7.03911e+07	2.05028e+08	1.37629e+08	1.56396e+08	1.08257e+08	1.9956e+08	2.40355e+08	1.39493e+08	1.10571e+08	1.34463e+08	3.31407e+07	1.61928e+08	6.1472e+07	1.36081e+08	9.38967e+07	1.25539e+08	1.87021e+08	1.08284e+08	1.5465e+08	1.46508e+08	1.15005e+08	1.1988e+08	1.72759e+08	9.56739e+07	1.93969e+08	2.36128e+08	9.32706e+07	1.04693e+08	1.53309e+08	1.3931e+08	1.4883e+08
Glyceraldehyde	HMDB01051	C00577	N/A	N/A	N/A	N/A	N/A	N/A	N/A	N/A	N/A	N/A	N/A	N/A	N/A	N/A	N/A	N/A	N/A	N/A	N/A	N/A	N/A	N/A	N/A	N/A	N/A	N/A	N/A	N/A	N/A	N/A	N/A	N/A	N/A	N/A	N/A	N/A	N/A	N/A	N/A	N/A	N/A	N/A	N/A	N/A	N/A	N/A	N/A
3-Hydroxypropionic Acid	HMDB00700	C01013	16442.1	18230.2	18050.9	22663.3	16545.2	22616.4	19517.2	20772.6	21530.5	16428.2	21475.3	22377.4	16975.4	21705.6	18141.2	23227	16158.1	12294.7	27533.1	19169.8	12696.4	19304.2	17857.7	14810.2	22892.3	12618.4	24441.5	25815.6	21985.9	19260.5	19955.7	13668.9	39087.1	27750.9	26856.5	16979.3	19631.7	16019.4	28020.1	22518.2	19571.7	25310.2	17371.5	19832.1	15830.6	12936.9	20306.9
isoValeric Acid /3-Oxobutanoic Acid/4-Oxobutanoic Acid	HMDB00718/HMDB0001259	C08262/C00232/C00164	N/A	N/A	N/A	N/A	N/A	N/A	N/A	N/A	N/A	N/A	N/A	N/A	N/A	N/A	N/A	N/A	N/A	N/A	N/A	N/A	N/A	N/A	N/A	N/A	N/A	N/A	N/A	N/A	N/A	N/A	N/A	N/A	N/A	N/A	N/A	N/A	N/A	N/A	N/A	N/A	N/A	N/A	N/A	N/A	N/A	N/A	N/A
2-Oxobutyrate	HMDB00005	C00109	N/A	N/A	N/A	N/A	N/A	N/A	N/A	N/A	N/A	N/A	N/A	N/A	N/A	N/A	N/A	N/A	N/A	N/A	N/A	N/A	N/A	N/A	N/A	N/A	N/A	N/A	N/A	N/A	N/A	N/A	N/A	N/A	N/A	N/A	N/A	N/A	N/A	N/A	N/A	N/A	N/A	N/A	N/A	N/A	N/A	N/A	N/A
gamma-Aminobutyrate	HMDB0000112	C00334	36217.5	33252.8	50595.3	43276.1	39588.3	22029.2	25736	22918.6	20594.1	21949.9	11116.4	38845.6	4954.74	5850.01	15295.6	19375.5	11993.1	29227.4	41339.9	32648.5	25663.3	25004.9	42825	29875.5	22601.4	20894.4	9366.79	10638	24284.6	7709.93	5128.64	27812.7	32800.7	58047.4	27071.5	26832.2	29265.4	38883.9	28507.6	8775.66	32821	30724.8	27491.1	5530.43	56332.7	23297.4	22509
Malonic Acid	HMDB00691	C00383	N/A	N/A	N/A	N/A	N/A	N/A	N/A	N/A	N/A	N/A	N/A	N/A	N/A	N/A	N/A	N/A	N/A	N/A	N/A	N/A	N/A	N/A	N/A	N/A	N/A	N/A	N/A	N/A	N/A	N/A	N/A	N/A	N/A	N/A	N/A	N/A	N/A	N/A	N/A	N/A	N/A	N/A	N/A	N/A	N/A	N/A	N/A
3HBA	HMDB0000357	C01089	3.42404e+06	3.71169e+06	3.4856e+06	2.4863e+06	1.29108e+06	3.06851e+06	1.36244e+06	5.87889e+06	4.92204e+06	6.13279e+06	3.97213e+06	2.11969e+06	3.62828e+06	3.48647e+06	3.68519e+06	5.01021e+06	1.86503e+06	4.23664e+06	1.87835e+06	3.01817e+06	970586	4.20113e+06	5.17521e+06	2.67062e+06	3.21331e+06	3.79083e+06	1.96712e+06	1.05287e+07	986894	2.76022e+06	2.52817e+06	1.85627e+06	4.16711e+06	2.40468e+06	2.14604e+06	4.73226e+06	1.56517e+06	1.52793e+06	6.59343e+06	1.81909e+06	4.50725e+06	3.11617e+06	1.01884e+06	8.31625e+06	2.64524e+06	1.33634e+06	3.35462e+06
2-Hydroxyisobutyrate/2-Hydroxybutyrate	HMDB00729	N/A	578161	452176	665154	413645	207167	671106	328463	554133	615696	790459	567097	318124	193979	338167	422289	289700	150467	601611	389780	360351	195101	840107	744094	324901	400266	288906	695751	1.02754e+06	208837	304022	504044	252901	487710	353311	606173	298661	224781	241961	704512	708590	339412	904526	244773	555389	250123	144246	487249
Glycerate	HMDB00139	C00258	3.0924e+06	616174	1.58849e+06	1.07925e+06	299754	2.45857e+06	195253	821002	1.45143e+06	1.14205e+06	224952	506903	120464	97515.7	327963	647204	97758.1	953974	775992	1.74379e+06	555537	1.53814e+06	3.09867e+06	697513	366838	996483	68660.8	1.50582e+06	163569	267447	211756	522570	690182	249084	525105	578873	497114	881775	295954	536862	918582	1.75264e+06	181267	718985	1.21539e+06	245151	627009
Uracil	HMDB00300	C00106	295215	143357	223225	80364.9	75837.6	177538	83652	152042	282598	233555	95834.8	129421	59699.7	103877	118270	145671	42148	252879	96668.4	147459	131071	305342	163166	143394	114833	87391.5	427541	156194	90473.7	140911	107744	121535	206776	104807	381908	85470.2	106048	120103	246388	487390	122405	788278	189539	105104	122639	95599	128941
Fumaric Acid	HMDB00134	C00122	N/A	N/A	N/A	N/A	N/A	N/A	N/A	N/A	N/A	N/A	N/A	N/A	N/A	N/A	N/A	N/A	N/A	N/A	N/A	N/A	N/A	N/A	N/A	N/A	N/A	N/A	N/A	N/A	N/A	N/A	N/A	N/A	N/A	N/A	N/A	N/A	N/A	N/A	N/A	N/A	N/A	N/A	N/A	N/A	N/A	N/A	N/A
Maleic Acid	HMDB00176	C01384	119734	207009	262076	101024	429297	133826	208551	190220	141163	175882	110371	154796	211290	178113	407863	163674	212626	148449	63735.1	154391	88766.3	177339	231630	223711	145278	129851	187841	219996	194553	136555	294107	220263	218005	216587	374819	131814	196971	85139	105767	169284	270336	130493	246562	224860	65632.3	99518.7	98387.4
N-AcetylGlycine	HMDB00532	N/A	19279	15978.4	26445.5	14102.4	13881.3	10832.6	19791.8	20385.5	30782.8	13875.8	14972.5	12074.6	11264.3	12645.2	18711.1	14863.8	13143.5	27136.2	10797	17062	7660.31	25709.1	10272.9	13035.4	13408.7	12516.4	26720.2	13818.6	13052.1	12138.4	8025.38	11577.5	23221.1	16439.9	17287.2	16994.6	15592.8	14828.9	20053.8	29695.1	15938	18314.2	15820.3	14801.9	20728	15204.7	9905.64
Guanidinoacetate	HMDB00128	C00581	35859.7	33416.7	41265.9	37829.6	15343.1	58554.6	20697.5	41214.2	40000.3	43530.8	19828.8	34368	9918.96	14530.3	15749.2	40164.1	14606.7	42995.3	51808.7	27499.3	38846.3	45912.5	49416.7	43158.1	34622.7	30937.2	13113.9	34503.2	11275.8	22229.1	11414.8	22922.1	46908.1	17036.5	40293.5	26173.8	23088.6	26418.2	40736.3	25971.4	49435.9	70465.9	20042.5	32381.1	53112.1	29675.2	36726.7
2-Hydroxyisovaleric Acid	HMDB00407	N/A	N/A	N/A	N/A	N/A	N/A	N/A	N/A	N/A	N/A	N/A	N/A	N/A	N/A	N/A	N/A	N/A	N/A	N/A	N/A	N/A	N/A	N/A	N/A	N/A	N/A	N/A	N/A	N/A	N/A	N/A	N/A	N/A	N/A	N/A	N/A	N/A	N/A	N/A	N/A	N/A	N/A	N/A	N/A	N/A	N/A	N/A	N/A
Succinate	HMDB00254	C00042	1.11236e+06	2.10481e+06	1.04108e+06	420583	955947	534234	569546	1.96446e+06	5.52819e+06	1.00555e+06	1.60063e+06	1.69657e+06	3.93052e+06	5.58204e+06	2.05059e+06	2.54671e+06	589734	607359	445774	566683	329913	1.40037e+06	5.98307e+06	2.318e+06	1.41794e+06	1.60316e+06	1.88658e+06	1.32335e+07	1.09413e+06	5.38508e+06	3.50405e+06	1.21008e+06	4.37693e+06	1.10324e+06	1.62939e+06	1.54517e+06	790551	443196	8.44778e+06	659313	1.12926e+06	1.12003e+06	1.02149e+06	5.97085e+06	631332	2.58533e+06	1.10783e+06
Methylmalonate	HMDB00202	C02170	N/A	N/A	N/A	N/A	N/A	N/A	N/A	N/A	N/A	N/A	N/A	N/A	N/A	N/A	N/A	N/A	N/A	N/A	N/A	N/A	N/A	N/A	N/A	N/A	N/A	N/A	N/A	N/A	N/A	N/A	N/A	N/A	N/A	N/A	N/A	N/A	N/A	N/A	N/A	N/A	N/A	N/A	N/A	N/A	N/A	N/A	N/A
3-Hydroxyisovaleric Acid	HMDB00754	C20827	131891	142669	217969	146638	115675	213655	112424	154577	379085	321931	126802	112344	103435	128284	141137	154278	92954.2	183588	183339	123192	82515.9	232148	223316	113364	158996	122683	234984	208393	90335.6	125936	144506	116877	226103	144335	130928	118009	125183	136546	308506	277962	179029	221174	102513	165949	128654	109519	142439
Erythrose	HMDB02649	C01796	N/A	N/A	N/A	N/A	N/A	N/A	N/A	N/A	N/A	N/A	N/A	N/A	N/A	N/A	N/A	N/A	N/A	N/A	N/A	N/A	N/A	N/A	N/A	N/A	N/A	N/A	N/A	N/A	N/A	N/A	N/A	N/A	N/A	N/A	N/A	N/A	N/A	N/A	N/A	N/A	N/A	N/A	N/A	N/A	N/A	N/A	N/A
Threitol	HMDB04136	C16884	N/A	N/A	N/A	N/A	N/A	N/A	N/A	N/A	N/A	N/A	N/A	N/A	N/A	N/A	N/A	N/A	N/A	N/A	N/A	N/A	N/A	N/A	N/A	N/A	N/A	N/A	N/A	N/A	N/A	N/A	N/A	N/A	N/A	N/A	N/A	N/A	N/A	N/A	N/A	N/A	N/A	N/A	N/A	N/A	N/A	N/A	N/A
Nicotinic Acid	HMDB01488	C00253	N/A	N/A	N/A	N/A	N/A	N/A	N/A	N/A	N/A	N/A	N/A	N/A	N/A	N/A	N/A	N/A	N/A	N/A	N/A	N/A	N/A	N/A	N/A	N/A	N/A	N/A	N/A	N/A	N/A	N/A	N/A	N/A	N/A	N/A	N/A	N/A	N/A	N/A	N/A	N/A	N/A	N/A	N/A	N/A	N/A	N/A	N/A
Picolinic Acid	HMDB0002243	C10164	N/A	N/A	N/A	N/A	N/A	N/A	N/A	N/A	N/A	N/A	N/A	N/A	N/A	N/A	N/A	N/A	N/A	N/A	N/A	N/A	N/A	N/A	N/A	N/A	N/A	N/A	N/A	N/A	N/A	N/A	N/A	N/A	N/A	N/A	N/A	N/A	N/A	N/A	N/A	N/A	N/A	N/A	N/A	N/A	N/A	N/A	N/A
Thymine	HMDB00262	C00178	N/A	N/A	N/A	N/A	N/A	N/A	N/A	N/A	N/A	N/A	N/A	N/A	N/A	N/A	N/A	N/A	N/A	N/A	N/A	N/A	N/A	N/A	N/A	N/A	N/A	N/A	N/A	N/A	N/A	N/A	N/A	N/A	N/A	N/A	N/A	N/A	N/A	N/A	N/A	N/A	N/A	N/A	N/A	N/A	N/A	N/A	N/A
Citraconic Acid	HMDB00634	C02226	119192	174517	163097	144449	201343	139652	160329	165003	150230	133020	158966	193586	223415	221157	200096	199939	202078	169488	173275	145215	150477	163507	140172	151246	167738	138975	195415	147335	203078	147489	214967	128475	143926	162087	141203	155127	143463	168704	161123	162489	150737	180824	201530	159375	138912	180589	143675
2-oxo-Isocaproic Acid	HMDB00695	C00233	1.35126e+06	663522	1.06344e+06	893418	627120	1.04791e+06	766653	666696	675060	435848	608223	510863	160078	291158	441667	530153	212730	889093	589447	682647	458460	892143	1.14738e+06	823476	691643	556527	209701	405304	337443	363126	214162	592090	823267	716072	830250	596108	474795	700946	778067	335016	558590	1.16506e+06	276432	473401	764500	281414	605442
Itaconic Acid	HMDB02092	C00490	594483	315291	269594	302502	247013	480848	225855	286943	426874	413009	271699	393074	222857	184606	253207	277451	204693	280703	223211	334845	262440	367312	394956	220365	188697	292158	228722	251492	204134	209653	170699	242056	309189	176770	339630	199163	218539	219530	232635	199856	364213	665473	214668	174039	400537	199100	307810
N-Ac-Alanine	HMDB00766	N/A	377945	226485	565923	191180	168592	335936	200174	172232	443951	374982	170938	232719	62550.8	111503	171490	177845	90543.4	433164	175194	385253	217682	489352	415547	397235	211601	168295	206120	201650	133123	141996	144123	197132	340021	232046	228032	140477	176811	230406	403312	246303	230390	556740	179207	122279	209254	138452	228123
MethylSuccinate	HMDB01844	N/A	N/A	N/A	N/A	N/A	N/A	N/A	N/A	N/A	N/A	N/A	N/A	N/A	N/A	N/A	N/A	N/A	N/A	N/A	N/A	N/A	N/A	N/A	N/A	N/A	N/A	N/A	N/A	N/A	N/A	N/A	N/A	N/A	N/A	N/A	N/A	N/A	N/A	N/A	N/A	N/A	N/A	N/A	N/A	N/A	N/A	N/A	N/A
D-Leucic Acid	HMDB00624	C03264	399721	296022	525604	294810	333419	372189	213747	337099	464773	422052	231086	245951	205848	252663	305953	323814	202355	492365	255688	359284	194297	904284	625928	309557	305464	220055	458400	337600	186766	224785	206926	181324	401743	315872	302145	262974	248458	296865	486110	570593	237075	601394	137517	237192	268649	182908	319774
Glutaric Acid	HMDB00661	C00489	42360.5	66390.6	54681.7	49940.6	60183.4	57538.4	73680.4	53221.7	45314.7	48232.9	60953.1	59340.2	67626	69992.9	53194.3	55723.4	59169.1	31478.4	71049.3	61997.9	59712.7	51856.9	44954.3	52349.3	57678.3	50143	65004.9	43671.8	82057.7	58276.9	51083	46741.4	46612.3	52638.6	62874.1	50947	49765.5	42621	43726.5	66787.1	47518.8	54742.7	72319.4	31896.3	50509	40216.9	51753.7
Oxalacetate	HMDB00223	C00036	N/A	N/A	N/A	N/A	N/A	N/A	N/A	N/A	N/A	N/A	N/A	N/A	N/A	N/A	N/A	N/A	N/A	N/A	N/A	N/A	N/A	N/A	N/A	N/A	N/A	N/A	N/A	N/A	N/A	N/A	N/A	N/A	N/A	N/A	N/A	N/A	N/A	N/A	N/A	N/A	N/A	N/A	N/A	N/A	N/A	N/A	N/A
Ethylmalonic acid	HMDB00622	N/A	N/A	N/A	N/A	N/A	N/A	N/A	N/A	N/A	N/A	N/A	N/A	N/A	N/A	N/A	N/A	N/A	N/A	N/A	N/A	N/A	N/A	N/A	N/A	N/A	N/A	N/A	N/A	N/A	N/A	N/A	N/A	N/A	N/A	N/A	N/A	N/A	N/A	N/A	N/A	N/A	N/A	N/A	N/A	N/A	N/A	N/A	N/A
N-Carbamoyl-B-Alanine	HMDB00026	C02642	9201.77	31502.6	26153	6738.44	10603.5	14557	18050.7	9101.48	8573.89	24214.1	12791.7	21653.2	N/A	N/A	18329.1	3568.55	N/A	25048.3	6036	19028.2	12139.5	25853.2	13053.3	11747.2	N/A	N/A	43531.2	7038.27	13916.4	N/A	N/A	7227.97	9869.03	31656.9	9346	5484.45	5379.75	12084	20058.9	35532.9	N/A	13298	16845	6147.7	5252.17	13507.5	15079
Malate	HMDB00156	C00149	1.68252e+07	4.22057e+07	4.16951e+07	2.94437e+07	5.33351e+06	2.88992e+07	6.55631e+06	3.58751e+07	3.30166e+07	4.5815e+07	1.13227e+07	7.84517e+06	2.0022e+06	2.20383e+06	1.9655e+07	9.12379e+06	1.28675e+06	2.4122e+07	1.31498e+07	1.75916e+07	8.96735e+06	4.11914e+07	3.41507e+07	1.91143e+07	1.03647e+07	4.38836e+06	1.11239e+06	3.38724e+07	383854	1.33706e+07	1.06383e+06	1.57199e+07	3.64844e+07	2.05987e+07	2.14414e+07	3.80801e+06	2.67863e+06	1.27472e+07	3.81423e+07	1.61623e+06	3.77798e+07	3.34257e+07	1.59641e+06	2.01954e+07	2.32824e+07	1.08273e+06	5.12103e+06
Adenine	HMDB00034	C00147	425751	686151	547950	416063	471736	518192	405668	476152	495287	474872	486071	797157	448845	504101	528402	385263	393287	298866	337427	435325	441046	422740	477247	613650	658495	370427	707707	834918	725409	437092	736781	577953	630503	552124	620263	420354	432562	598280	736434	496446	382404	1.10823e+06	568895	296335	453554	220893	293542
Allopurinol	HMDB14581	D00224	N/A	N/A	N/A	N/A	N/A	N/A	N/A	N/A	N/A	N/A	N/A	N/A	N/A	N/A	N/A	N/A	N/A	N/A	N/A	N/A	N/A	N/A	N/A	N/A	N/A	N/A	N/A	N/A	N/A	N/A	N/A	N/A	N/A	N/A	N/A	N/A	N/A	N/A	N/A	N/A	N/A	N/A	N/A	N/A	N/A	N/A	N/A
Hypoxanthine	HMDB00157	C00262	6.60204e+06	1.06813e+07	2.4154e+07	6.96612e+06	4.76899e+06	1.32453e+07	9.10002e+06	7.55499e+06	9.33928e+06	2.10413e+07	9.33437e+06	6.99248e+06	5.18416e+06	8.70282e+06	8.02555e+06	1.34613e+07	5.39738e+06	1.49595e+07	7.58578e+06	7.85317e+06	9.67139e+06	1.33e+07	6.79085e+06	9.58172e+06	2.35999e+06	1.99942e+06	4.73544e+06	7.04803e+06	1.59174e+06	4.76544e+06	7.13812e+06	6.93988e+06	9.57209e+06	1.07008e+07	8.76997e+06	1.02582e+06	4.44283e+06	6.61343e+06	2.03045e+07	5.34022e+06	9.03078e+06	2.12583e+07	5.6672e+06	7.16539e+06	3.97135e+06	5.27519e+06	8.29595e+06
Phenylacetic Acid	HMDB00209	C07086	25919.6	39267.5	58079.2	46940.2	50003.4	36759.6	51365.6	49223	76150.5	48643.7	37798.9	43539.7	63216.8	69549.4	40049.3	88262.5	48905.5	26580.2	37936.6	27416.6	34609.4	33942.7	31479	35651.1	32876.7	34637.7	59718.5	38405.2	44816.8	45545.4	51486.1	35622.9	48628.2	80171.4	84711.4	59672.5	53088.1	59847.7	74173.8	76585.7	49975.9	53312.5	66581	55340.3	62153.5	63028.8	72259.9
Erythronic/Threonic Acid	HMDB00613/HMDB000943	NA/C01620	2.11109e+06	2.00999e+06	3.41621e+06	2.03664e+06	1.57792e+06	2.5062e+06	1.89281e+06	1.97578e+06	2.17171e+06	2.67773e+06	1.33155e+06	1.24775e+06	1.12943e+06	873749	1.19629e+06	1.50929e+06	599003	1.78688e+06	1.85659e+06	1.3595e+06	1.24116e+06	2.60717e+06	2.23812e+06	3.13357e+06	1.6757e+06	1.42884e+06	1.53311e+06	1.31395e+06	861344	1.02291e+06	675380	1.35363e+06	3.21568e+06	2.53631e+06	1.99579e+06	1.01149e+06	1.76355e+06	1.95474e+06	1.18702e+07	2.162e+06	2.15403e+06	4.9166e+06	1.56157e+06	860166	2.23889e+06	976533	1.58827e+06
Anthranilic Acid	HMDB01123	C00108	N/A	N/A	N/A	N/A	N/A	N/A	N/A	N/A	N/A	N/A	N/A	N/A	N/A	N/A	N/A	N/A	N/A	N/A	N/A	N/A	N/A	N/A	N/A	N/A	N/A	N/A	N/A	N/A	N/A	N/A	N/A	N/A	N/A	N/A	N/A	N/A	N/A	N/A	N/A	N/A	N/A	N/A	N/A	N/A	N/A	N/A	N/A
4-Hydroxybenzoic Acid	HMDB00500	C00156	251554	314180	269461	251552	366862	259384	251971	259444	190171	215275	286250	319422	356684	399632	320965	330516	373905	263568	228590	213824	228286	246353	280419	193603	231839	203014	318111	190046	275647	225483	339606	132342	197270	253305	247884	223707	178850	184795	427483	272496	154023	243591	191578	224993	143467	267273	274633
Acetylphosphate	HMDB01494	C00227	N/A	N/A	N/A	N/A	N/A	N/A	N/A	N/A	N/A	N/A	N/A	N/A	N/A	N/A	N/A	N/A	N/A	N/A	N/A	N/A	N/A	N/A	N/A	N/A	N/A	N/A	N/A	N/A	N/A	N/A	N/A	N/A	N/A	N/A	N/A	N/A	N/A	N/A	N/A	N/A	N/A	N/A	N/A	N/A	N/A	N/A	N/A
o-Phosphoethanolamine	HMDB0000224	C00346	2.39625e+06	2.12445e+06	4.16259e+06	1.98818e+06	1.29865e+06	2.84971e+06	1.35939e+06	1.75187e+06	2.45311e+06	2.56961e+06	1.13339e+06	2.64356e+06	1.03696e+06	1.04685e+06	953657	2.61889e+06	998894	3.20512e+06	1.92466e+06	2.3186e+06	5.1207e+06	2.85829e+06	3.93903e+06	4.83853e+06	2.1196e+06	1.61721e+06	1.16618e+06	2.34624e+06	1.13109e+06	1.31345e+06	1.17558e+06	1.8091e+06	3.54693e+06	2.40155e+06	1.57425e+06	1.29655e+06	1.7417e+06	2.24839e+06	3.04368e+06	1.63391e+06	2.77334e+06	4.38468e+06	1.6795e+06	2.15905e+06	2.61542e+06	1.84311e+06	2.27496e+06
n-isoButyrylglycine	HMDB00730	N/A	N/A	N/A	N/A	N/A	N/A	N/A	N/A	N/A	N/A	N/A	N/A	N/A	N/A	N/A	N/A	N/A	N/A	N/A	N/A	N/A	N/A	N/A	N/A	N/A	N/A	N/A	N/A	N/A	N/A	N/A	N/A	N/A	N/A	N/A	N/A	N/A	N/A	N/A	N/A	N/A	N/A	N/A	N/A	N/A	N/A	N/A	N/A
Adipic Acid / 3-Methylglutaric Acid	HMDB00448/HMDB00752	C06104/NA	N/A	N/A	N/A	N/A	N/A	N/A	N/A	N/A	N/A	N/A	N/A	N/A	N/A	N/A	N/A	N/A	N/A	N/A	N/A	N/A	N/A	N/A	N/A	N/A	N/A	N/A	N/A	N/A	N/A	N/A	N/A	N/A	N/A	N/A	N/A	N/A	N/A	N/A	N/A	N/A	N/A	N/A	N/A	N/A	N/A	N/A	N/A
Alpha-Ketoglutaric Acid	HMDB00208	C00026	469206	324073	585113	342325	198363	302653	172184	314742	268778	303852	102338	205583	42393.1	136933	143357	135830	68161.4	289557	248958	329810	237836	307620	523576	272446	333685	188971	119007	169997	101097	143400	67832.1	201797	239680	188291	275620	329035	130592	202655	251404	175811	230800	412918	141447	151403	512718	175222	143539
2-Methylglutaric Acid	HMDB00422	N/A	N/A	N/A	N/A	N/A	N/A	N/A	N/A	N/A	N/A	N/A	N/A	N/A	N/A	N/A	N/A	N/A	N/A	N/A	N/A	N/A	N/A	N/A	N/A	N/A	N/A	N/A	N/A	N/A	N/A	N/A	N/A	N/A	N/A	N/A	N/A	N/A	N/A	N/A	N/A	N/A	N/A	N/A	N/A	N/A	N/A	N/A	N/A
Mevalonate	HMDB00227	C00418	N/A	N/A	N/A	N/A	N/A	N/A	N/A	N/A	N/A	N/A	N/A	N/A	N/A	N/A	N/A	N/A	N/A	N/A	N/A	N/A	N/A	N/A	N/A	N/A	N/A	N/A	N/A	N/A	N/A	N/A	N/A	N/A	N/A	N/A	N/A	N/A	N/A	N/A	N/A	N/A	N/A	N/A	N/A	N/A	N/A	N/A	N/A
2-Hydroxyglutarate	HMDB59655	C02630	1.3576e+07	7.9322e+06	1.11053e+07	9.54508e+06	8.16007e+06	1.03681e+07	9.04009e+06	7.07265e+06	6.76131e+06	4.65632e+06	6.17675e+06	5.09781e+06	1.56923e+06	3.4712e+06	5.01659e+06	5.12448e+06	1.99151e+06	9.29733e+06	6.64603e+06	6.74655e+06	4.59386e+06	1.03308e+07	1.12103e+07	7.75991e+06	7.05062e+06	5.62397e+06	2.68427e+06	4.17878e+06	3.3057e+06	3.83044e+06	2.4217e+06	6.2039e+06	8.72475e+06	9.87905e+06	9.65211e+06	5.50816e+06	4.91808e+06	8.09669e+06	8.82424e+06	3.87988e+06	5.85067e+06	1.28652e+07	3.4941e+06	4.1671e+06	7.82058e+06	2.65348e+06	6.73589e+06
Citramalic Acid	HMDB0000426	C00815	N/A	N/A	N/A	N/A	N/A	N/A	N/A	N/A	N/A	N/A	N/A	N/A	N/A	N/A	N/A	N/A	N/A	N/A	N/A	N/A	N/A	N/A	N/A	N/A	N/A	N/A	N/A	N/A	N/A	N/A	N/A	N/A	N/A	N/A	N/A	N/A	N/A	N/A	N/A	N/A	N/A	N/A	N/A	N/A	N/A	N/A	N/A
L-Tartaric Acid	HMDB59916	C00898	N/A	N/A	N/A	N/A	N/A	N/A	N/A	N/A	N/A	N/A	N/A	N/A	N/A	N/A	N/A	N/A	N/A	N/A	N/A	N/A	N/A	N/A	N/A	N/A	N/A	N/A	N/A	N/A	N/A	N/A	N/A	N/A	N/A	N/A	N/A	N/A	N/A	N/A	N/A	N/A	N/A	N/A	N/A	N/A	N/A	N/A	N/A
Xylose	HMDB00098	C00181	N/A	N/A	N/A	N/A	N/A	N/A	N/A	N/A	N/A	N/A	N/A	N/A	N/A	N/A	N/A	N/A	N/A	N/A	N/A	N/A	N/A	N/A	N/A	N/A	N/A	N/A	N/A	N/A	N/A	N/A	N/A	N/A	N/A	N/A	N/A	N/A	N/A	N/A	N/A	N/A	N/A	N/A	N/A	N/A	N/A	N/A	N/A
alpha-Ketophenylacetic Acid	HMDB0001587	C02137	N/A	N/A	N/A	N/A	N/A	N/A	N/A	N/A	N/A	N/A	N/A	N/A	N/A	N/A	N/A	N/A	N/A	N/A	N/A	N/A	N/A	N/A	N/A	N/A	N/A	N/A	N/A	N/A	N/A	N/A	N/A	N/A	N/A	N/A	N/A	N/A	N/A	N/A	N/A	N/A	N/A	N/A	N/A	N/A	N/A	N/A	N/A
Hydrocinnamic Acid	HMDB00764	C05629	34985.3	55626.1	49271.5	46593.6	57725.7	58456.3	32064.1	53851.7	49496.9	34719	29992.2	51985.8	57399.8	62004.4	57926.1	52095.4	43861.5	50683.2	44014.8	37064.1	50789.8	50130.2	60599.8	47470.9	49581.6	36134.6	42632.6	40586.5	49320.7	46631.1	50123	36088.8	46128.8	46856.8	47488.6	44829.6	37682.9	45235	63361	38170.2	40374.4	49129.8	39653.1	40258.7	36559.4	44220.6	40875.9
Oxypurinol	HMDB00786	C07599	N/A	N/A	N/A	N/A	N/A	N/A	N/A	N/A	N/A	N/A	N/A	N/A	N/A	N/A	N/A	N/A	N/A	N/A	N/A	N/A	N/A	N/A	N/A	N/A	N/A	N/A	N/A	N/A	N/A	N/A	N/A	N/A	N/A	N/A	N/A	N/A	N/A	N/A	N/A	N/A	N/A	N/A	N/A	N/A	N/A	N/A	N/A
Xanthine	HMDB00292	C00385	717721	2.03936e+06	3.45234e+06	871270	1.00709e+06	1.73023e+06	1.33155e+06	1.44915e+06	1.51597e+06	2.52205e+06	1.88364e+06	1.36682e+06	803533	1.47979e+06	1.39038e+06	1.68573e+06	707940	2.12908e+06	1.1489e+06	734596	944883	1.56163e+06	872235	1.9326e+06	540210	355141	1.01672e+06	958543	352556	990407	842321	1.1213e+06	2.09717e+06	2.2505e+06	1.90355e+06	237363	916469	998974	3.1655e+06	1.19456e+06	1.97795e+06	3.44591e+06	1.35884e+06	1.33118e+06	993838	1.42081e+06	1.48355e+06
2-Hydroxyphenylacetate	HMDB62635	C01983	51380.8	74009.1	68998.8	71565.5	81747.5	73546.7	60543.1	76328.9	69761.5	47794.2	58393	77067.8	88207.9	94706.4	72759.2	94536.3	84173.3	69155.7	68438.8	74821.2	57520.9	68959.5	75398.3	60748.4	71470	63801.9	75794.9	65589.5	68612.5	61574.5	76893.9	42691.6	56833.7	59278.9	66875.2	57556.9	58531.9	62652.3	74807.9	65401	53776.3	73917.2	59682.7	59303.3	48116.4	72508.8	60335.4
L-Mandelic Acid	HMDB00703	C01984	N/A	N/A	N/A	N/A	N/A	N/A	N/A	N/A	N/A	N/A	N/A	N/A	N/A	N/A	N/A	N/A	N/A	N/A	N/A	N/A	N/A	N/A	N/A	N/A	N/A	N/A	N/A	N/A	N/A	N/A	N/A	N/A	N/A	N/A	N/A	N/A	N/A	N/A	N/A	N/A	N/A	N/A	N/A	N/A	N/A	N/A	N/A
Arabitol/Xylitol	HMDB00568	C01904	N/A	N/A	N/A	N/A	N/A	N/A	N/A	N/A	N/A	N/A	N/A	N/A	N/A	N/A	N/A	N/A	N/A	N/A	N/A	N/A	N/A	N/A	N/A	N/A	N/A	N/A	N/A	N/A	N/A	N/A	N/A	N/A	N/A	N/A	N/A	N/A	N/A	N/A	N/A	N/A	N/A	N/A	N/A	N/A	N/A	N/A	N/A
3/4-Hydroxyphenylacetic Acid	HMDB0000440/HMDB60390	C05593/C00642	N/A	N/A	N/A	N/A	N/A	N/A	N/A	N/A	N/A	N/A	N/A	N/A	N/A	N/A	N/A	N/A	N/A	N/A	N/A	N/A	N/A	N/A	N/A	N/A	N/A	N/A	N/A	N/A	N/A	N/A	N/A	N/A	N/A	N/A	N/A	N/A	N/A	N/A	N/A	N/A	N/A	N/A	N/A	N/A	N/A	N/A	N/A
3-Hydroxyanthranilic Acid	HMDB01476	C00632	N/A	N/A	N/A	N/A	N/A	N/A	N/A	N/A	N/A	N/A	N/A	N/A	N/A	N/A	N/A	N/A	N/A	N/A	N/A	N/A	N/A	N/A	N/A	N/A	N/A	N/A	N/A	N/A	N/A	N/A	N/A	N/A	N/A	N/A	N/A	N/A	N/A	N/A	N/A	N/A	N/A	N/A	N/A	N/A	N/A	N/A	N/A
Dopamine	HMDB00073	C03758	N/A	N/A	N/A	N/A	N/A	N/A	N/A	N/A	N/A	N/A	N/A	N/A	N/A	N/A	N/A	N/A	N/A	N/A	N/A	N/A	N/A	N/A	N/A	N/A	N/A	N/A	N/A	N/A	N/A	N/A	N/A	N/A	N/A	N/A	N/A	N/A	N/A	N/A	N/A	N/A	N/A	N/A	N/A	N/A	N/A	N/A	N/A
3-Sulfinoanaline	HMDB0000996	C00606	N/A	N/A	N/A	N/A	N/A	N/A	N/A	N/A	N/A	N/A	N/A	N/A	N/A	N/A	N/A	N/A	N/A	N/A	N/A	N/A	N/A	N/A	N/A	N/A	N/A	N/A	N/A	N/A	N/A	N/A	N/A	N/A	N/A	N/A	N/A	N/A	N/A	N/A	N/A	N/A	N/A	N/A	N/A	N/A	N/A	N/A	N/A
2,3-Dihydroxybenzoic Acid	HMDB00397	C00196	N/A	N/A	N/A	N/A	N/A	N/A	N/A	N/A	N/A	N/A	N/A	N/A	N/A	N/A	N/A	N/A	N/A	N/A	N/A	N/A	N/A	N/A	N/A	N/A	N/A	N/A	N/A	N/A	N/A	N/A	N/A	N/A	N/A	N/A	N/A	N/A	N/A	N/A	N/A	N/A	N/A	N/A	N/A	N/A	N/A	N/A	N/A
Gentisate	HMDB00152	C00628	N/A	N/A	N/A	N/A	N/A	N/A	N/A	N/A	N/A	N/A	N/A	N/A	N/A	N/A	N/A	N/A	N/A	N/A	N/A	N/A	N/A	N/A	N/A	N/A	N/A	N/A	N/A	N/A	N/A	N/A	N/A	N/A	N/A	N/A	N/A	N/A	N/A	N/A	N/A	N/A	N/A	N/A	N/A	N/A	N/A	N/A	N/A
Orotate	HMDB00226	C00295	N/A	N/A	N/A	N/A	N/A	N/A	N/A	N/A	N/A	N/A	N/A	N/A	N/A	N/A	N/A	N/A	N/A	N/A	N/A	N/A	N/A	N/A	N/A	N/A	N/A	N/A	N/A	N/A	N/A	N/A	N/A	N/A	N/A	N/A	N/A	N/A	N/A	N/A	N/A	N/A	N/A	N/A	N/A	N/A	N/A	N/A	N/A
Allantoin	HMDB00462	C01551	2.43401e+06	974063	1.72077e+06	887035	921674	1.1235e+06	854217	1.02021e+06	3.42813e+06	1.31473e+06	1.13336e+06	1.07087e+06	214810	487561	912815	715325	255996	1.66642e+06	657433	1.31674e+06	475062	3.36777e+06	1.78205e+06	1.02318e+06	734639	839994	3.61446e+06	1.18173e+06	816434	652828	442004	661596	1.77108e+06	782453	1.21866e+06	902557	1.00695e+06	967939	1.99701e+06	4.11813e+06	926237	2.42846e+06	891524	748507	1.12953e+06	851305	1.53647e+06
n-isoValerylglycine	HMDB00678	N/A	66016.9	41765.8	116404	21259	34462.5	26154.5	37273.3	37420.7	128243	43194.4	34839.9	27189	12877.4	22702.7	36300.5	29451.5	12085.9	123901	12612.9	38464.8	10095.4	114032	47359.6	50406.6	35924	28645.1	303734	38193.6	19549.5	16228.6	12254.1	26345.2	103080	44644.9	88871.5	20761.1	34956.8	46123.5	86574.3	270358	30763.8	245657	38495.9	28155.7	38263	111849	36926.6
2-Aminoadipate	HMDB00510	C00956	413777	303494	338840	168218	111114	178745	124466	104650	229429	195107	116119	396750	47962.6	121334	94710.9	226475	99721.6	274483	104398	240269	202108	224782	505606	293033	150332	134213	202735	237865	85382.3	103751	56072.8	136210	253584	170525	121223	149126	128731	151031	464832	260266	159893	413642	157914	240614	148804	154077	259792
Indole-3-Carboxylic Acid	HMDB03320	C19837	N/A	N/A	N/A	N/A	N/A	N/A	N/A	N/A	N/A	N/A	N/A	N/A	N/A	N/A	N/A	N/A	N/A	N/A	N/A	N/A	N/A	N/A	N/A	N/A	N/A	N/A	N/A	N/A	N/A	N/A	N/A	N/A	N/A	N/A	N/A	N/A	N/A	N/A	N/A	N/A	N/A	N/A	N/A	N/A	N/A	N/A	N/A
Indole-2-Carboxylic Acid	HMDB02285	N/A	267516	262294	245631	255302	275536	277484	270498	252953	254724	274258	262885	222180	261073	303699	252351	259569	246801	13755.4	259746	255549	235852	350915	225333	253409	243005	285383	262921	266952	311077	256241	259009	286216	238162	254105	256990	245833	198213	292935	251460	227086	252307	245953	266284	14292.6	247842	14029.8	250566
3-Methyl-3-Hydroxyglutaric Acid	HMDB0000355	C03761	N/A	N/A	N/A	N/A	N/A	N/A	N/A	N/A	N/A	N/A	N/A	N/A	N/A	N/A	N/A	N/A	N/A	N/A	N/A	N/A	N/A	N/A	N/A	N/A	N/A	N/A	N/A	N/A	N/A	N/A	N/A	N/A	N/A	N/A	N/A	N/A	N/A	N/A	N/A	N/A	N/A	N/A	N/A	N/A	N/A	N/A	N/A
PPA	HMDB00205	C00166	N/A	N/A	N/A	N/A	N/A	N/A	N/A	N/A	N/A	N/A	N/A	N/A	N/A	N/A	N/A	N/A	N/A	N/A	N/A	N/A	N/A	N/A	N/A	N/A	N/A	N/A	N/A	N/A	N/A	N/A	N/A	N/A	N/A	N/A	N/A	N/A	N/A	N/A	N/A	N/A	N/A	N/A	N/A	N/A	N/A	N/A	N/A
3-Hydroxycinnaminic Acid	HMDB02035	C00811	N/A	N/A	N/A	N/A	N/A	N/A	N/A	N/A	N/A	N/A	N/A	N/A	N/A	N/A	N/A	N/A	N/A	N/A	N/A	N/A	N/A	N/A	N/A	N/A	N/A	N/A	N/A	N/A	N/A	N/A	N/A	N/A	N/A	N/A	N/A	N/A	N/A	N/A	N/A	N/A	N/A	N/A	N/A	N/A	N/A	N/A	N/A
p-Coumaric Acid	HMDB01713	C12621	N/A	N/A	N/A	N/A	N/A	N/A	N/A	N/A	N/A	N/A	N/A	N/A	N/A	N/A	N/A	N/A	N/A	N/A	N/A	N/A	N/A	N/A	N/A	N/A	N/A	N/A	N/A	N/A	N/A	N/A	N/A	N/A	N/A	N/A	N/A	N/A	N/A	N/A	N/A	N/A	N/A	N/A	N/A	N/A	N/A	N/A	N/A
Xylonate	HMDB60256	C05411	N/A	N/A	N/A	N/A	N/A	N/A	N/A	N/A	N/A	N/A	N/A	N/A	N/A	N/A	N/A	N/A	N/A	N/A	N/A	N/A	N/A	N/A	N/A	N/A	N/A	N/A	N/A	N/A	N/A	N/A	N/A	N/A	N/A	N/A	N/A	N/A	N/A	N/A	N/A	N/A	N/A	N/A	N/A	N/A	N/A	N/A	N/A
Phenyllactic Acid	HMDB0000779	C05607	N/A	N/A	N/A	N/A	N/A	N/A	N/A	N/A	N/A	N/A	N/A	N/A	N/A	N/A	N/A	N/A	N/A	N/A	N/A	N/A	N/A	N/A	N/A	N/A	N/A	N/A	N/A	N/A	N/A	N/A	N/A	N/A	N/A	N/A	N/A	N/A	N/A	N/A	N/A	N/A	N/A	N/A	N/A	N/A	N/A	N/A	N/A
3-(4-Hydroxyphenyl)Propionate	HMDB02199	C01744	N/A	N/A	N/A	N/A	N/A	N/A	N/A	N/A	N/A	N/A	N/A	N/A	N/A	N/A	N/A	N/A	N/A	N/A	N/A	N/A	N/A	N/A	N/A	N/A	N/A	N/A	N/A	N/A	N/A	N/A	N/A	N/A	N/A	N/A	N/A	N/A	N/A	N/A	N/A	N/A	N/A	N/A	N/A	N/A	N/A	N/A	N/A
Quinolinic Acid	HMDB0000232	C03722	N/A	N/A	N/A	N/A	N/A	N/A	N/A	N/A	N/A	N/A	N/A	N/A	N/A	N/A	N/A	N/A	N/A	N/A	N/A	N/A	N/A	N/A	N/A	N/A	N/A	N/A	N/A	N/A	N/A	N/A	N/A	N/A	N/A	N/A	N/A	N/A	N/A	N/A	N/A	N/A	N/A	N/A	N/A	N/A	N/A	N/A	N/A
PEP	HMDB00263	C00074	N/A	N/A	N/A	N/A	N/A	N/A	N/A	N/A	N/A	N/A	N/A	N/A	N/A	N/A	N/A	N/A	N/A	N/A	N/A	N/A	N/A	N/A	N/A	N/A	N/A	N/A	N/A	N/A	N/A	N/A	N/A	N/A	N/A	N/A	N/A	N/A	N/A	N/A	N/A	N/A	N/A	N/A	N/A	N/A	N/A	N/A	N/A
Homogentisate	HMDB00130	C00544	N/A	N/A	N/A	N/A	N/A	N/A	N/A	N/A	N/A	N/A	N/A	N/A	N/A	N/A	N/A	N/A	N/A	N/A	N/A	N/A	N/A	N/A	N/A	N/A	N/A	N/A	N/A	N/A	N/A	N/A	N/A	N/A	N/A	N/A	N/A	N/A	N/A	N/A	N/A	N/A	N/A	N/A	N/A	N/A	N/A	N/A	N/A
Urate	HMDB00289	C00366	2.02553e+06	4.79301e+06	4.58634e+06	2.20544e+06	2.7485e+06	3.2126e+06	2.51233e+06	3.25262e+06	2.53508e+06	4.37893e+06	2.89783e+06	4.63955e+06	2.42985e+06	1.99671e+06	2.77371e+06	2.92596e+06	1.46436e+06	3.37135e+06	2.31352e+06	2.55804e+06	2.92641e+06	3.10914e+06	2.07606e+06	4.5315e+06	2.22873e+06	1.1759e+06	4.12021e+06	2.20699e+06	965612	2.48638e+06	1.95114e+06	2.67088e+06	3.38688e+06	2.51686e+06	3.80506e+06	1.00384e+06	1.87984e+06	2.25256e+06	1.23565e+06	4.66314e+06	2.53774e+06	5.49786e+06	2.31034e+06	2.73185e+06	2.32416e+06	1.95235e+06	2.21983e+06
DHAP/D-GA3P	HMDB01473	C00111	6.18639e+06	7.35349e+06	1.02658e+07	4.09715e+06	4.19268e+06	3.88268e+06	716832	335271	2.51028e+06	960716	369169	1.75082e+06	65275.4	N/A	479323	2.52308e+06	295719	7.72647e+06	2.80265e+06	6.7698e+06	7.89153e+06	4.3494e+06	8.43383e+06	662008	N/A	1.83941e+06	N/A	N/A	5.15144e+06	83832	87834.7	2.53703e+06	1.13703e+06	599162	207473	N/A	167487	4.93973e+06	211728	96956.2	2.1991e+06	4.32563e+06	3.01029e+06	N/A	3.65634e+06	N/A	899450
Glycerol-3-P	HMDB00126	C00093	4.88271e+08	1.23372e+08	1.54397e+08	1.00673e+08	5.35474e+07	2.7299e+08	1.54839e+07	6.58633e+07	2.46617e+08	1.53811e+08	1.42616e+07	9.54858e+07	6.86418e+06	2.70293e+06	6.10803e+07	1.52239e+08	5.11832e+06	1.32105e+08	7.02816e+07	2.17745e+08	1.0336e+08	2.95638e+08	7.1947e+08	7.08471e+07	9.22434e+06	1.47235e+08	1.37933e+06	8.8455e+07	1.69415e+07	9.31102e+06	2.42195e+07	9.07786e+07	1.06328e+08	3.25783e+07	2.97385e+07	6.62728e+06	1.42393e+07	1.11253e+08	1.78457e+07	7.48648e+06	9.76902e+07	1.49204e+08	2.59306e+07	2.77762e+07	1.079e+08	3.16941e+06	9.15981e+07
trans-Aconitate	HMDB00958	C02341	N/A	N/A	N/A	N/A	N/A	N/A	N/A	N/A	N/A	N/A	N/A	N/A	N/A	N/A	N/A	N/A	N/A	N/A	N/A	N/A	N/A	N/A	N/A	N/A	N/A	N/A	N/A	N/A	N/A	N/A	N/A	N/A	N/A	N/A	N/A	N/A	N/A	N/A	N/A	N/A	N/A	N/A	N/A	N/A	N/A	N/A	N/A
Shikimic Acid	HMDB03070	C00493	N/A	N/A	N/A	N/A	N/A	N/A	N/A	N/A	N/A	N/A	N/A	N/A	N/A	N/A	N/A	N/A	N/A	N/A	N/A	N/A	N/A	N/A	N/A	N/A	N/A	N/A	N/A	N/A	N/A	N/A	N/A	N/A	N/A	N/A	N/A	N/A	N/A	N/A	N/A	N/A	N/A	N/A	N/A	N/A	N/A	N/A	N/A
cis-Aconitate	HMDB00072	C00417	N/A	N/A	N/A	N/A	N/A	N/A	N/A	N/A	N/A	N/A	N/A	N/A	N/A	N/A	N/A	N/A	N/A	N/A	N/A	N/A	N/A	N/A	N/A	N/A	N/A	N/A	N/A	N/A	N/A	N/A	N/A	N/A	N/A	N/A	N/A	N/A	N/A	N/A	N/A	N/A	N/A	N/A	N/A	N/A	N/A	N/A	N/A
Suberic Acid	HMDB00893	C08278	1.24849e+06	1.73923e+06	2.57943e+06	1.35277e+06	1.05736e+06	1.26112e+06	1.98767e+06	983971	929506	1.17061e+06	889783	977163	1.21629e+06	888407	1.14786e+06	1.61981e+06	927420	685892	1.17185e+06	1.65183e+06	1.04302e+06	1.65191e+06	1.18218e+06	1.50918e+06	2.02661e+06	1.14356e+06	895739	778467	1.30947e+06	768428	767811	807446	926749	815028	1.10606e+06	966116	744124	875137	930448	1.31874e+06	913610	890474	911577	561247	892506	588499	903785
Indole-3-Acetic Acid	HMDB00197	C00954	N/A	N/A	N/A	N/A	N/A	N/A	N/A	N/A	N/A	N/A	N/A	N/A	N/A	N/A	N/A	N/A	N/A	N/A	N/A	N/A	N/A	N/A	N/A	N/A	N/A	N/A	N/A	N/A	N/A	N/A	N/A	N/A	N/A	N/A	N/A	N/A	N/A	N/A	N/A	N/A	N/A	N/A	N/A	N/A	N/A	N/A	N/A
Citrulline	HMDB00904	C00327	8.56614e+06	7.9688e+06	1.15836e+07	5.95796e+06	7.00606e+06	1.4182e+07	5.23835e+06	6.76618e+06	1.19167e+07	1.08978e+07	1.05467e+07	9.48383e+06	2.66743e+06	4.48052e+06	5.8634e+06	5.5765e+06	2.59779e+06	1.02306e+07	5.2124e+06	8.99039e+06	6.63474e+06	1.09387e+07	1.09961e+07	9.22935e+06	6.13036e+06	6.15744e+06	1.83432e+07	8.13211e+06	3.63136e+06	5.13322e+06	5.0494e+06	6.03384e+06	1.10181e+07	8.22852e+06	5.68924e+06	8.48976e+06	6.8475e+06	7.21973e+06	8.57905e+06	2.52039e+07	7.47075e+06	9.72783e+06	5.72806e+06	6.75311e+06	7.07118e+06	4.36091e+06	1.28889e+07
N-Acetyl-Aspartate (NAA)	HMDB00812	C01042	6.87362e+06	5.11299e+06	7.36387e+06	8.65823e+06	1.7287e+06	4.55953e+06	2.55242e+06	3.60955e+06	5.91273e+06	4.14122e+06	2.67479e+06	4.33944e+06	1.19422e+06	6.29492e+06	1.5872e+06	1.32089e+07	5.5268e+06	6.74658e+06	8.6269e+06	3.64128e+06	1.86982e+06	5.66942e+06	4.55425e+06	7.93151e+06	6.32811e+06	1.6489e+06	3.10495e+06	6.97272e+06	2.43828e+06	2.68161e+06	1.08633e+06	3.18783e+06	9.24046e+06	4.88344e+06	4.9726e+06	3.25276e+06	6.62059e+06	5.15089e+06	9.05257e+06	4.27359e+06	7.3857e+06	1.91071e+07	4.6517e+06	1.0793e+07	4.89079e+06	6.79904e+06	1.19714e+07
Ascorbic Acid (Vit. C)	HMDB00044	C00072	N/A	N/A	N/A	N/A	N/A	N/A	N/A	N/A	N/A	N/A	N/A	N/A	N/A	N/A	N/A	N/A	N/A	N/A	N/A	N/A	N/A	N/A	N/A	N/A	N/A	N/A	N/A	N/A	N/A	N/A	N/A	N/A	N/A	N/A	N/A	N/A	N/A	N/A	N/A	N/A	N/A	N/A	N/A	N/A	N/A	N/A	N/A
2-isoPropylmalic Acid	HMDB00402	C02504	N/A	N/A	N/A	N/A	N/A	N/A	N/A	N/A	N/A	N/A	N/A	N/A	N/A	N/A	N/A	N/A	N/A	N/A	N/A	N/A	N/A	N/A	N/A	N/A	N/A	N/A	N/A	N/A	N/A	N/A	N/A	N/A	N/A	N/A	N/A	N/A	N/A	N/A	N/A	N/A	N/A	N/A	N/A	N/A	N/A	N/A	N/A
3-isoPropylmalic Acid	HMDB12156	C04411	N/A	N/A	N/A	N/A	N/A	N/A	N/A	N/A	N/A	N/A	N/A	N/A	N/A	N/A	N/A	N/A	N/A	N/A	N/A	N/A	N/A	N/A	N/A	N/A	N/A	N/A	N/A	N/A	N/A	N/A	N/A	N/A	N/A	N/A	N/A	N/A	N/A	N/A	N/A	N/A	N/A	N/A	N/A	N/A	N/A	N/A	N/A
n-Formylmethionine	HMDB01015	C03145	N/A	N/A	N/A	N/A	N/A	N/A	N/A	N/A	N/A	N/A	N/A	N/A	N/A	N/A	N/A	N/A	N/A	N/A	N/A	N/A	N/A	N/A	N/A	N/A	N/A	N/A	N/A	N/A	N/A	N/A	N/A	N/A	N/A	N/A	N/A	N/A	N/A	N/A	N/A	N/A	N/A	N/A	N/A	N/A	N/A	N/A	N/A
Hippuric Acid	HMDB00714	C01586	N/A	N/A	N/A	N/A	N/A	N/A	N/A	N/A	N/A	N/A	N/A	N/A	N/A	N/A	N/A	N/A	N/A	N/A	N/A	N/A	N/A	N/A	N/A	N/A	N/A	N/A	N/A	N/A	N/A	N/A	N/A	N/A	N/A	N/A	N/A	N/A	N/A	N/A	N/A	N/A	N/A	N/A	N/A	N/A	N/A	N/A	N/A
Inositol	HMDB00211	C00137	N/A	N/A	N/A	N/A	N/A	N/A	N/A	N/A	N/A	N/A	N/A	N/A	N/A	N/A	N/A	N/A	N/A	N/A	N/A	N/A	N/A	N/A	N/A	N/A	N/A	N/A	N/A	N/A	N/A	N/A	N/A	N/A	N/A	N/A	N/A	N/A	N/A	N/A	N/A	N/A	N/A	N/A	N/A	N/A	N/A	N/A	N/A
Glucose	HMDB00122	C00031	3.40161e+06	2.18109e+06	3.52836e+06	1.85337e+06	1.57331e+06	2.41734e+06	1.9104e+06	1.85207e+06	2.2676e+06	1.64737e+06	2.3365e+06	2.27458e+06	889247	1.0446e+06	613410	2.4802e+06	539682	3.90581e+06	1.36633e+06	2.91005e+06	1.71224e+06	3.10345e+06	4.8156e+06	2.8607e+06	1.82161e+06	1.9567e+06	77440.8	1.22738e+06	983939	1.63779e+06	1.31754e+06	1.504e+06	2.42963e+06	940125	2.9191e+06	1.76005e+06	1.51657e+06	1.80784e+06	3.5077e+06	368515	2.42216e+06	5.06e+06	1.14952e+06	1.85688e+06	2.04028e+06	2.21071e+06	2.18475e+06
Mannose	HMDB00169	C00159	N/A	N/A	N/A	N/A	N/A	N/A	N/A	N/A	N/A	N/A	N/A	N/A	N/A	N/A	N/A	N/A	N/A	N/A	N/A	N/A	N/A	N/A	N/A	N/A	N/A	N/A	N/A	N/A	N/A	N/A	N/A	N/A	N/A	N/A	N/A	N/A	N/A	N/A	N/A	N/A	N/A	N/A	N/A	N/A	N/A	N/A	N/A
Fructose	HMDB00660	C00095	N/A	N/A	N/A	N/A	N/A	N/A	N/A	N/A	N/A	N/A	N/A	N/A	N/A	N/A	N/A	N/A	N/A	N/A	N/A	N/A	N/A	N/A	N/A	N/A	N/A	N/A	N/A	N/A	N/A	N/A	N/A	N/A	N/A	N/A	N/A	N/A	N/A	N/A	N/A	N/A	N/A	N/A	N/A	N/A	N/A	N/A	N/A
OH-Phenylpyruvate	HMDB00707	C01179	N/A	N/A	N/A	N/A	N/A	N/A	N/A	N/A	N/A	N/A	N/A	N/A	N/A	N/A	N/A	N/A	N/A	N/A	N/A	N/A	N/A	N/A	N/A	N/A	N/A	N/A	N/A	N/A	N/A	N/A	N/A	N/A	N/A	N/A	N/A	N/A	N/A	N/A	N/A	N/A	N/A	N/A	N/A	N/A	N/A	N/A	N/A
Theophylline	HMDB01889	C07130	N/A	N/A	N/A	N/A	N/A	N/A	N/A	N/A	N/A	N/A	N/A	N/A	N/A	N/A	N/A	N/A	N/A	N/A	N/A	N/A	N/A	N/A	N/A	N/A	N/A	N/A	N/A	N/A	N/A	N/A	N/A	N/A	N/A	N/A	N/A	N/A	N/A	N/A	N/A	N/A	N/A	N/A	N/A	N/A	N/A	N/A	N/A
Sorbitol	HMDB00247	C00794	470011	332769	444232	143694	108984	269416	165934	475052	577952	493952	176762	110298	152273	232782	196036	184828	60163.3	448017	98723.7	268459	122833	1.24407e+06	565534	180083	153116	148877	40097	553813	116759	216901	206962	189259	270489	171176	1.0829e+06	105422	110622	295239	913831	92426.4	220317	1.75715e+06	50984.9	534231	109615	83022.4	219111
Homovanilate	HMDB00118	C05582	N/A	N/A	N/A	N/A	N/A	N/A	N/A	N/A	N/A	N/A	N/A	N/A	N/A	N/A	N/A	N/A	N/A	N/A	N/A	N/A	N/A	N/A	N/A	N/A	N/A	N/A	N/A	N/A	N/A	N/A	N/A	N/A	N/A	N/A	N/A	N/A	N/A	N/A	N/A	N/A	N/A	N/A	N/A	N/A	N/A	N/A	N/A
Mannitol	HMDB00765	C00392	N/A	N/A	N/A	N/A	N/A	N/A	N/A	N/A	N/A	N/A	N/A	N/A	N/A	N/A	N/A	N/A	N/A	N/A	N/A	N/A	N/A	N/A	N/A	N/A	N/A	N/A	N/A	N/A	N/A	N/A	N/A	N/A	N/A	N/A	N/A	N/A	N/A	N/A	N/A	N/A	N/A	N/A	N/A	N/A	N/A	N/A	N/A
4-Pyridoxic Acid	HMDB00017	C00847	N/A	N/A	N/A	N/A	N/A	N/A	N/A	N/A	N/A	N/A	N/A	N/A	N/A	N/A	N/A	N/A	N/A	N/A	N/A	N/A	N/A	N/A	N/A	N/A	N/A	N/A	N/A	N/A	N/A	N/A	N/A	N/A	N/A	N/A	N/A	N/A	N/A	N/A	N/A	N/A	N/A	N/A	N/A	N/A	N/A	N/A	N/A
Phosphoserine	HMDB00272	C01005	789340	276279	449926	376105	197253	633040	100549	77438.3	430870	85200.8	96429.6	288066	6254.39	11741.8	52841.3	248769	13649.9	354255	246670	579131	162963	414258	583345	216782	108991	336723	9787.06	57553.2	92425.6	30067.9	9538.31	136575	204161	57845.9	88505	71796.4	162563	319122	38759.9	25658.6	282028	301381	84266.6	22543.8	276481	29868.6	251706
2/3-Phosphoglyceric Acid	HMDB0000362	C00197/C00597	1.02873e+08	3.71897e+07	6.37731e+07	4.87795e+07	2.69348e+07	8.97062e+07	1.38595e+07	1.18342e+07	6.84556e+07	1.84182e+07	1.48452e+07	3.86315e+07	674336	1.24631e+06	8.90831e+06	3.91543e+07	1.7548e+06	5.94672e+07	3.66506e+07	8.55741e+07	2.74963e+07	7.28407e+07	1.1414e+08	3.76756e+07	1.51615e+07	5.51626e+07	601903	8.98919e+06	1.37848e+07	4.27377e+06	1.07719e+06	2.46943e+07	3.27698e+07	9.67073e+06	1.48129e+07	1.12418e+07	2.57557e+07	5.87301e+07	5.98503e+06	3.69435e+06	5.03277e+07	5.44121e+07	1.49392e+07	3.16767e+06	4.60428e+07	4.11944e+06	4.52087e+07
Azelaic Acid	HMDB00784	C08261	3.10928e+06	3.59631e+06	6.3088e+06	2.47959e+06	2.35312e+06	2.80124e+06	4.78326e+06	1.9978e+06	2.08394e+06	2.50324e+06	1.69166e+06	2.06436e+06	2.20445e+06	1.80287e+06	2.53925e+06	3.07283e+06	1.64621e+06	2.02819e+06	2.38057e+06	3.0925e+06	1.96565e+06	3.79728e+06	2.63341e+06	3.34039e+06	4.30601e+06	2.07336e+06	1.9363e+06	1.52127e+06	2.01932e+06	1.44802e+06	1.3721e+06	1.90608e+06	1.94547e+06	1.64706e+06	2.0408e+06	1.88597e+06	1.47764e+06	1.812e+06	2.00259e+06	3.07662e+06	1.71264e+06	1.89743e+06	1.79946e+06	1.34589e+06	1.74888e+06	1.27799e+06	1.903e+06
N-Ac-L-Glutamine	HMDB06029	N/A	N/A	N/A	N/A	N/A	N/A	N/A	N/A	N/A	N/A	N/A	N/A	N/A	N/A	N/A	N/A	N/A	N/A	N/A	N/A	N/A	N/A	N/A	N/A	N/A	N/A	N/A	N/A	N/A	N/A	N/A	N/A	N/A	N/A	N/A	N/A	N/A	N/A	N/A	N/A	N/A	N/A	N/A	N/A	N/A	N/A	N/A	N/A
Kynurenic Acid	HMDB0000715	C01717	2.44723e+06	2.06928e+06	2.43232e+06	2.27597e+06	2.1393e+06	2.61402e+06	2.10567e+06	2.37166e+06	2.84365e+06	2.6098e+06	2.54991e+06	2.39301e+06	2.03468e+06	2.15342e+06	2.40061e+06	2.45412e+06	2.07157e+06	2.86753e+06	2.34138e+06	2.74605e+06	2.30318e+06	2.90184e+06	3.03885e+06	2.68028e+06	2.37842e+06	2.60264e+06	2.28775e+06	2.7162e+06	1.92028e+06	2.47059e+06	2.28627e+06	2.37684e+06	2.83628e+06	2.59521e+06	2.58396e+06	2.70328e+06	2.5111e+06	2.47912e+06	3.01629e+06	2.404e+06	2.86575e+06	3.20614e+06	2.5398e+06	2.6725e+06	2.72158e+06	2.74881e+06	2.92614e+06
N-Ac-Glutamate	HMDB01138	C00624	266147	93194.5	160486	148660	90306.2	139377	117450	68977.1	137882	55621.5	83725.1	151707	56407.9	128465	70335.3	237031	102655	261763	140447	133022	93255.1	98525.7	110126	252874	136519	86642.3	350469	99578.5	75072.1	68343.3	44072.3	78560.6	169194	98148.2	130954	135395	135883	135318	178122	325061	78051.8	405360	103389	268177	99544.5	154118	279310
Indole-3-Propionate	HMDB02302	N/A	N/A	N/A	N/A	N/A	N/A	N/A	N/A	N/A	N/A	N/A	N/A	N/A	N/A	N/A	N/A	N/A	N/A	N/A	N/A	N/A	N/A	N/A	N/A	N/A	N/A	N/A	N/A	N/A	N/A	N/A	N/A	N/A	N/A	N/A	N/A	N/A	N/A	N/A	N/A	N/A	N/A	N/A	N/A	N/A	N/A	N/A	N/A
5-Hydroxyl-Indole-3-Acetic Acid	HMDB00763	C05635	N/A	N/A	N/A	N/A	N/A	N/A	N/A	N/A	N/A	N/A	N/A	N/A	N/A	N/A	N/A	N/A	N/A	N/A	N/A	N/A	N/A	N/A	N/A	N/A	N/A	N/A	N/A	N/A	N/A	N/A	N/A	N/A	N/A	N/A	N/A	N/A	N/A	N/A	N/A	N/A	N/A	N/A	N/A	N/A	N/A	N/A	N/A
N-Ac-Methionine	HMDB11745	C02712	N/A	N/A	N/A	N/A	N/A	N/A	N/A	N/A	N/A	N/A	N/A	N/A	N/A	N/A	N/A	N/A	N/A	N/A	N/A	N/A	N/A	N/A	N/A	N/A	N/A	N/A	N/A	N/A	N/A	N/A	N/A	N/A	N/A	N/A	N/A	N/A	N/A	N/A	N/A	N/A	N/A	N/A	N/A	N/A	N/A	N/A	N/A
Citric Acid	HMDB00094	C00158	N/A	N/A	N/A	N/A	N/A	N/A	N/A	N/A	N/A	N/A	N/A	N/A	N/A	N/A	N/A	N/A	N/A	N/A	N/A	N/A	N/A	N/A	N/A	N/A	N/A	N/A	N/A	N/A	N/A	N/A	N/A	N/A	N/A	N/A	N/A	N/A	N/A	N/A	N/A	N/A	N/A	N/A	N/A	N/A	N/A	N/A	N/A
Glucoronate	HMDB00127	C00191	N/A	N/A	N/A	N/A	N/A	N/A	N/A	N/A	N/A	N/A	N/A	N/A	N/A	N/A	N/A	N/A	N/A	N/A	N/A	N/A	N/A	N/A	N/A	N/A	N/A	N/A	N/A	N/A	N/A	N/A	N/A	N/A	N/A	N/A	N/A	N/A	N/A	N/A	N/A	N/A	N/A	N/A	N/A	N/A	N/A	N/A	N/A
4-Hydroxy-3-Nitrophenylacetate	HMDB62403	N/A	N/A	N/A	N/A	N/A	N/A	N/A	N/A	N/A	N/A	N/A	N/A	N/A	N/A	N/A	N/A	N/A	N/A	N/A	N/A	N/A	N/A	N/A	N/A	N/A	N/A	N/A	N/A	N/A	N/A	N/A	N/A	N/A	N/A	N/A	N/A	N/A	N/A	N/A	N/A	N/A	N/A	N/A	N/A	N/A	N/A	N/A	N/A
Vanilmandelic Acid	HMDB00291	C05584	N/A	N/A	N/A	N/A	N/A	N/A	N/A	N/A	N/A	N/A	N/A	N/A	N/A	N/A	N/A	N/A	N/A	N/A	N/A	N/A	N/A	N/A	N/A	N/A	N/A	N/A	N/A	N/A	N/A	N/A	N/A	N/A	N/A	N/A	N/A	N/A	N/A	N/A	N/A	N/A	N/A	N/A	N/A	N/A	N/A	N/A	N/A
Erythrose-4-Phosphate	HMDB01321	C00279	N/A	N/A	N/A	N/A	N/A	N/A	N/A	N/A	N/A	N/A	N/A	N/A	N/A	N/A	N/A	N/A	N/A	N/A	N/A	N/A	N/A	N/A	N/A	N/A	N/A	N/A	N/A	N/A	N/A	N/A	N/A	N/A	N/A	N/A	N/A	N/A	N/A	N/A	N/A	N/A	N/A	N/A	N/A	N/A	N/A	N/A	N/A
Cysteine-S-Sulfate	HMDB00731	C05824	N/A	N/A	N/A	N/A	N/A	N/A	N/A	N/A	N/A	N/A	N/A	N/A	N/A	N/A	N/A	N/A	N/A	N/A	N/A	N/A	N/A	N/A	N/A	N/A	N/A	N/A	N/A	N/A	N/A	N/A	N/A	N/A	N/A	N/A	N/A	N/A	N/A	N/A	N/A	N/A	N/A	N/A	N/A	N/A	N/A	N/A	N/A
IndolePyruvate	HMDB60484	C00331	N/A	N/A	N/A	N/A	N/A	N/A	N/A	N/A	N/A	N/A	N/A	N/A	N/A	N/A	N/A	N/A	N/A	N/A	N/A	N/A	N/A	N/A	N/A	N/A	N/A	N/A	N/A	N/A	N/A	N/A	N/A	N/A	N/A	N/A	N/A	N/A	N/A	N/A	N/A	N/A	N/A	N/A	N/A	N/A	N/A	N/A	N/A
Xanthurenic Acid	HMDB00881	C02470	N/A	N/A	N/A	N/A	N/A	N/A	N/A	N/A	N/A	N/A	N/A	N/A	N/A	N/A	N/A	N/A	N/A	N/A	N/A	N/A	N/A	N/A	N/A	N/A	N/A	N/A	N/A	N/A	N/A	N/A	N/A	N/A	N/A	N/A	N/A	N/A	N/A	N/A	N/A	N/A	N/A	N/A	N/A	N/A	N/A	N/A	N/A
Indole-3-Lactate	HMDB00671	C02043	127419	217344	357347	125558	103960	184751	154857	130779	154712	315959	132448	125167	67111	113217	160532	103814	77921.1	315918	119951	153319	176650	191572	179574	250594	122895	113544	242750	130594	86889.9	103113	87329.1	110135	200351	200900	213934	96402.3	125114	138235	346248	251650	163444	382747	140344	115140	136249	130620	169449
N-Ac-Phenylalanine	HMDB00512	C03519	N/A	N/A	N/A	N/A	N/A	N/A	N/A	N/A	N/A	N/A	N/A	N/A	N/A	N/A	N/A	N/A	N/A	N/A	N/A	N/A	N/A	N/A	N/A	N/A	N/A	N/A	N/A	N/A	N/A	N/A	N/A	N/A	N/A	N/A	N/A	N/A	N/A	N/A	N/A	N/A	N/A	N/A	N/A	N/A	N/A	N/A	N/A
3-Indoxyl Sulfate	HMDB00682	N/A	518418	1.83148e+06	1.71636e+06	426219	1.5654e+06	942656	839394	209676	1.80778e+06	1.75194e+06	972005	1.52205e+06	225185	156434	703329	567226	133743	1.66863e+06	229484	837135	249926	1.80247e+06	1.0535e+06	914617	224162	234929	4.08062e+06	502351	137185	352271	335591	441913	1.21584e+06	690091	401694	375679	419186	505443	525742	3.73512e+06	494863	1.06925e+06	605645	534461	742644	641058	1.09219e+06
Pantothenate	HMDB00210	C00864	6.90123e+06	5.16312e+06	1.00346e+07	7.4819e+06	7.41178e+06	1.13416e+07	5.35322e+06	6.5748e+06	1.00745e+07	1.07199e+07	4.92735e+06	5.55324e+06	2.00348e+06	2.79265e+06	5.26738e+06	5.03755e+06	1.62721e+06	7.34204e+06	6.35349e+06	1.00757e+07	4.5872e+06	1.37015e+07	1.4709e+07	5.77421e+06	6.78759e+06	4.58791e+06	1.43285e+06	5.7794e+06	4.39971e+06	3.76357e+06	6.17315e+06	4.71779e+06	1.23265e+07	5.03673e+06	1.02165e+07	5.49603e+06	7.26693e+06	7.19495e+06	1.03098e+07	3.24144e+06	9.87427e+06	1.78233e+07	6.94551e+06	5.27551e+06	1.13385e+07	3.40377e+06	6.42699e+06
Cystathionine	HMDB00099	C02291	30113.7	20423.3	34117.3	14372.7	13587.3	19330.1	17057.7	15794.5	36136.8	23117	18817	30063.3	8437.77	11218.9	16475	16675.8	9455.58	41791.8	12567	29911.1	16654.4	41920.5	44652.3	30344.3	14797.8	16976.8	77325.1	24850.3	8887.11	12759.9	11051.5	14910.4	17990.9	18481.7	15517	21940.2	10970.2	16525	31293.3	89519.1	13307.1	30698.2	12297.5	20827	12838.4	9608.51	26791.4
N-Ac-Tyrosine	HMDB00866	C01657	N/A	N/A	N/A	N/A	N/A	N/A	N/A	N/A	N/A	N/A	N/A	N/A	N/A	N/A	N/A	N/A	N/A	N/A	N/A	N/A	N/A	N/A	N/A	N/A	N/A	N/A	N/A	N/A	N/A	N/A	N/A	N/A	N/A	N/A	N/A	N/A	N/A	N/A	N/A	N/A	N/A	N/A	N/A	N/A	N/A	N/A	N/A
Myristic Acid	HMDB0000806	C06424	20159.6	30721.8	29896.8	28895.5	40595.6	27274.2	23361.9	30216.7	30581.9	25358.2	19228	31535.2	35020	33143.1	27704.8	39877	30303.5	27861.3	24012.1	25877.7	32029.6	24810.4	30765.4	22179.7	29120.8	20114	20873.8	34385.3	20147.3	18834.1	20713	22701.8	28635	34453.8	24428.6	30331	23956	28159.6	27512.5	19301.3	23753.8	27489.6	23491.8	19282	24493.2	19281.7	27854.2
Ribose-5-P	HMDB01548	C00117	4.86587e+06	6.58041e+06	1.33151e+07	5.08676e+06	5.25374e+06	7.99332e+06	6.80441e+06	4.64749e+06	6.089e+06	8.36924e+06	5.03758e+06	6.24982e+06	3.33599e+06	3.7089e+06	4.53653e+06	6.75442e+06	3.73996e+06	8.28806e+06	6.66316e+06	5.93777e+06	7.04493e+06	8.51361e+06	4.87891e+06	6.19737e+06	3.0394e+06	2.407e+06	3.80504e+06	3.52758e+06	2.40749e+06	3.28241e+06	3.8322e+06	5.19723e+06	6.23123e+06	7.78042e+06	6.80679e+06	1.95707e+06	4.85016e+06	5.76615e+06	9.07901e+06	6.10329e+06	6.06327e+06	1.23573e+07	6.21217e+06	4.10554e+06	4.61976e+06	4.35761e+06	5.99459e+06
Ribulose 5-Phosphate	HMDB00618	C00199	1.89863e+06	1.1212e+06	2.92897e+06	1.17392e+06	1.16199e+06	1.91481e+06	1.33462e+06	782806	1.53761e+06	1.49774e+06	832990	1.21998e+06	408291	429271	531970	1.07858e+06	700102	1.68416e+06	1.52355e+06	1.72704e+06	1.88883e+06	2.13937e+06	1.66896e+06	1.29728e+06	675865	645911	509384	628955	606599	467253	425660	873674	1.00312e+06	1.23321e+06	1.11304e+06	745801	1.13637e+06	1.21443e+06	1.13148e+06	1.45502e+06	1.25595e+06	3.13312e+06	1.03068e+06	678687	1.01754e+06	774631	1.13169e+06
Melatonin	HMDB01389	C01598	N/A	N/A	N/A	N/A	N/A	N/A	N/A	N/A	N/A	N/A	N/A	N/A	N/A	N/A	N/A	N/A	N/A	N/A	N/A	N/A	N/A	N/A	N/A	N/A	N/A	N/A	N/A	N/A	N/A	N/A	N/A	N/A	N/A	N/A	N/A	N/A	N/A	N/A	N/A	N/A	N/A	N/A	N/A	N/A	N/A	N/A	N/A
Tetrahydrobiopterin	HMDB00027	C00272	N/A	N/A	N/A	N/A	N/A	N/A	N/A	N/A	N/A	N/A	N/A	N/A	N/A	N/A	N/A	N/A	N/A	N/A	N/A	N/A	N/A	N/A	N/A	N/A	N/A	N/A	N/A	N/A	N/A	N/A	N/A	N/A	N/A	N/A	N/A	N/A	N/A	N/A	N/A	N/A	N/A	N/A	N/A	N/A	N/A	N/A	N/A
Thymidine	HMDB00273	C00214	2.18616e+06	360887	363619	396091	368365	255988	313724	432049	747350	564030	396367	430958	134558	205130	291499	356195	145427	356807	312049	540024	383844	1.02173e+06	761913	429805	337377	355469	188718	567765	491495	363270	188455	366176	681846	172587	528930	392016	440219	520044	1.4895e+06	206562	349623	1.06894e+06	513737	321524	407728	305935	515502
Pseudouridine	HMDB00767	C02067	2.16447e+06	785643	1.50648e+06	566230	601938	888766	585278	774349	2.33914e+06	1.34166e+06	721498	742036	292328	385358	625398	686262	293946	1.41574e+06	467851	941527	407596	2.58236e+06	1.35989e+06	853886	704364	586688	2.05119e+06	785923	417970	519079	478331	589292	1.46351e+06	616714	903098	661966	690567	755090	1.78504e+06	2.50773e+06	697538	1.80018e+06	672411	546587	681691	567447	916713
Biotin	HMDB00030	C00120	N/A	N/A	N/A	N/A	N/A	N/A	N/A	N/A	N/A	N/A	N/A	N/A	N/A	N/A	N/A	N/A	N/A	N/A	N/A	N/A	N/A	N/A	N/A	N/A	N/A	N/A	N/A	N/A	N/A	N/A	N/A	N/A	N/A	N/A	N/A	N/A	N/A	N/A	N/A	N/A	N/A	N/A	N/A	N/A	N/A	N/A	N/A
N-Ac-Tryptophan	HMDB13713	N/A	N/A	N/A	N/A	N/A	N/A	N/A	N/A	N/A	N/A	N/A	N/A	N/A	N/A	N/A	N/A	N/A	N/A	N/A	N/A	N/A	N/A	N/A	N/A	N/A	N/A	N/A	N/A	N/A	N/A	N/A	N/A	N/A	N/A	N/A	N/A	N/A	N/A	N/A	N/A	N/A	N/A	N/A	N/A	N/A	N/A	N/A	N/A
Pyridoxal-5-P	HMDB01491	C00018	579080	269435	505342	388202	212506	413703	145649	311573	456589	399014	169012	294812	165303	166530	193017	251225	137364	335678	333587	319331	237154	401360	653042	348666	349861	341897	272530	466230	149371	244385	140235	329778	394614	206346	298868	324056	266087	332219	234800	299679	336886	378248	145768	278257	291672	143052	233529
Palmitic Acid	HMDB0000220	C00249	309161	319964	297736	305192	292760	389106	231422	294056	291763	396894	280401	363658	367437	320763	257562	497970	311185	405980	337069	350002	256723	322865	443070	341533	333031	296062	230507	291448	236837	279244	271517	221804	323152	326372	303675	264517	247394	264534	350270	256777	237417	331688	232002	342137	256931	242046	336209
5-Methyluridine	HMDB00884	N/A	N/A	N/A	N/A	N/A	N/A	N/A	N/A	N/A	N/A	N/A	N/A	N/A	N/A	N/A	N/A	N/A	N/A	N/A	N/A	N/A	N/A	N/A	N/A	N/A	N/A	N/A	N/A	N/A	N/A	N/A	N/A	N/A	N/A	N/A	N/A	N/A	N/A	N/A	N/A	N/A	N/A	N/A	N/A	N/A	N/A	N/A	N/A
5-Hydroxymethyl-2'-Deoxyuridine	N/A	N/A	N/A	N/A	N/A	N/A	N/A	N/A	N/A	N/A	N/A	N/A	N/A	N/A	N/A	N/A	N/A	N/A	N/A	N/A	N/A	N/A	N/A	N/A	N/A	N/A	N/A	N/A	N/A	N/A	N/A	N/A	N/A	N/A	N/A	N/A	N/A	N/A	N/A	N/A	N/A	N/A	N/A	N/A	N/A	N/A	N/A	N/A	N/A
Glucosamine-6-Phosphate	HMDB0001254	C00352	1.04372e+06	215311	1.16753e+06	302183	72046.7	716260	84356.5	57070	296906	129805	152517	411731	20236.9	50788.8	33152.6	549132	22846.5	1.24486e+06	244759	784228	470631	969693	1.9275e+06	331509	484980	358354	17657.4	44641.6	44685.7	56295.8	27153.9	353187	827454	53755.5	166976	298462	254672	284307	64130.5	23655.9	530235	942419	57835.2	32703	290057	60359.9	236556
G6P	HMDB0001401	C00092	4.29346e+08	1.97887e+08	3.99248e+08	2.20879e+08	2.648e+08	3.0399e+08	1.87165e+08	2.42293e+07	7.42136e+07	3.28994e+07	1.64516e+08	4.08501e+08	4.33876e+06	2.83104e+07	3.85162e+07	3.30653e+08	3.52539e+07	4.24886e+08	2.35595e+08	3.75244e+08	3.0524e+08	3.09399e+08	4.69745e+08	3.39061e+08	5.14551e+08	2.50922e+08	4.2556e+06	9.52958e+06	2.63511e+08	3.53168e+07	5.48816e+06	2.08907e+08	3.18107e+08	1.10625e+08	2.11691e+08	4.26791e+08	4.12721e+08	3.77835e+08	1.09742e+08	2.46665e+07	2.8324e+08	3.53538e+08	1.87766e+08	9.4276e+06	2.99071e+08	6.69183e+07	2.90751e+08
G1P/F1P/F6P	HMDB01586/HMDB01076/HMDB00124	C01094/C00085/C00103	1.40391e+08	6.14929e+07	1.2063e+08	6.29125e+07	5.58663e+07	9.38561e+07	4.93601e+07	8.80511e+06	4.63151e+07	1.33397e+07	4.39346e+07	9.00108e+07	1.66136e+06	1.00208e+07	1.19397e+07	8.80434e+07	1.0331e+07	1.3561e+08	7.04996e+07	1.18681e+08	8.58262e+07	1.14479e+08	1.67278e+08	8.66808e+07	1.17069e+08	5.74504e+07	977825	5.35871e+06	5.17851e+07	1.09847e+07	2.14834e+06	5.13961e+07	8.73253e+07	2.67815e+07	6.0284e+07	9.21373e+07	9.66753e+07	1.01565e+08	2.66024e+07	7.59432e+06	8.49052e+07	1.13598e+08	4.24059e+07	3.55067e+06	8.31509e+07	1.61053e+07	8.43279e+07
Phenylacetylglutamine	HMDB06344	C04148	N/A	N/A	N/A	N/A	N/A	N/A	N/A	N/A	N/A	N/A	N/A	N/A	N/A	N/A	N/A	N/A	N/A	N/A	N/A	N/A	N/A	N/A	N/A	N/A	N/A	N/A	N/A	N/A	N/A	N/A	N/A	N/A	N/A	N/A	N/A	N/A	N/A	N/A	N/A	N/A	N/A	N/A	N/A	N/A	N/A	N/A	N/A
MOPEG Sulfate	HMDB00559	N/A	N/A	N/A	N/A	N/A	N/A	N/A	N/A	N/A	N/A	N/A	N/A	N/A	N/A	N/A	N/A	N/A	N/A	N/A	N/A	N/A	N/A	N/A	N/A	N/A	N/A	N/A	N/A	N/A	N/A	N/A	N/A	N/A	N/A	N/A	N/A	N/A	N/A	N/A	N/A	N/A	N/A	N/A	N/A	N/A	N/A	N/A	N/A
Margaric Acid	HMDB02259	N/A	95498.5	106956	113163	102490	96768.3	118276	83616.2	99727.1	106007	118763	102550	109770	101656	116374	109621	146495	91892.6	112304	126496	130753	91517.2	92302.8	142268	100486	94435.3	71323.1	68126.8	73897.8	74557.7	75751.5	95622.8	81581.7	110298	101832	97375.5	84377.9	85163.7	115941	144890	91985.8	80689.4	115093	91080.7	99436.3	116112	81541.4	96045.6
6-Phosphogluconic Acid	HMDB0001316	C00345	N/A	N/A	N/A	N/A	N/A	N/A	N/A	N/A	N/A	N/A	N/A	N/A	N/A	N/A	N/A	N/A	N/A	N/A	N/A	N/A	N/A	N/A	N/A	N/A	N/A	N/A	N/A	N/A	N/A	N/A	N/A	N/A	N/A	N/A	N/A	N/A	N/A	N/A	N/A	N/A	N/A	N/A	N/A	N/A	N/A	N/A	N/A
Linolenic Acid	HMDB01388	C06427	44298.5	56916.4	55890.9	28190.4	28683.6	82848.6	27382.9	20394.5	48650.3	81414.7	34077.5	90838.9	50270.8	N/A	N/A	102310	33217.5	68707.8	33043.8	50305.9	27296.2	97936.2	90921.6	63080.7	23249.7	18991.6	N/A	40200.3	N/A	32242.6	32653	48221.2	95950	67793.9	21723.5	N/A	27833.3	31237.4	77194.4	N/A	36596.2	117744	39073.2	68068.3	35127.4	29871.3	94846.5
Linoleic Acid	HMDB00673	C01595	484182	556673	434737	263720	198446	909961	233313	206233	381555	883991	286105	1.12478e+06	514707	115720	106933	896048	220081	475942	300603	408013	188651	972405	1.19196e+06	726534	175312	98580.1	73650.7	409102	96373.4	183319	309084	340177	864086	697722	169817	60531.8	199510	273849	670374	83934.3	334416	1.17476e+06	364857	623348	222534	272888	941525
Xanthosine	HMDB00299	C01762	N/A	N/A	N/A	N/A	N/A	N/A	N/A	N/A	N/A	N/A	N/A	N/A	N/A	N/A	N/A	N/A	N/A	N/A	N/A	N/A	N/A	N/A	N/A	N/A	N/A	N/A	N/A	N/A	N/A	N/A	N/A	N/A	N/A	N/A	N/A	N/A	N/A	N/A	N/A	N/A	N/A	N/A	N/A	N/A	N/A	N/A	N/A
Sedoheptulose 7-Phosphate	HMDB01068	C05382	672787	610944	2.07682e+06	317389	426810	500662	1.08702e+06	198853	508998	322300	493787	925240	89682.4	229150	191119	948508	149100	603666	416395	419769	459732	381349	293666	1.06593e+06	605080	181919	96455.3	135256	209375	205433	79258.2	244957	719667	494881	989944	329939	668772	206167	1.44846e+06	196967	714741	1.04176e+06	317098	311871	229147	527562	1.2169e+06
Retinoic Acid	HMDB01852	C00777	N/A	N/A	N/A	N/A	N/A	N/A	N/A	N/A	N/A	N/A	N/A	N/A	N/A	N/A	N/A	N/A	N/A	N/A	N/A	N/A	N/A	N/A	N/A	N/A	N/A	N/A	N/A	N/A	N/A	N/A	N/A	N/A	N/A	N/A	N/A	N/A	N/A	N/A	N/A	N/A	N/A	N/A	N/A	N/A	N/A	N/A	N/A
N-Acetyl-Aspartyl-Glutamate (NAAG)	HMDB01067	C12270	1.98609e+07	6.43697e+06	1.33141e+07	2.01287e+07	3.58756e+06	1.05216e+07	5.8755e+06	8.73969e+06	1.17427e+07	1.04698e+07	7.30923e+06	1.10897e+07	1.46703e+06	2.18336e+07	4.80065e+06	3.1423e+07	1.6112e+07	1.11555e+07	2.01659e+07	1.32863e+07	5.25322e+06	1.3697e+07	1.13543e+07	2.60141e+07	1.45874e+07	5.93929e+06	1.23145e+07	1.66339e+07	7.41097e+06	7.20212e+06	3.01295e+06	8.63448e+06	2.31243e+07	8.38399e+06	7.87299e+06	7.07404e+06	1.209e+07	1.13688e+07	1.6451e+07	2.30664e+07	1.36708e+07	4.51629e+07	1.03848e+07	3.3033e+07	9.50726e+06	2.10721e+07	3.64109e+07
Arachidonate	HMDB60102	C00219	733928	1.37911e+06	2.10425e+06	856140	424904	1.21762e+06	578575	676143	644354	2.1627e+06	654702	1.39342e+06	833401	286756	470301	1.47769e+06	501430	1.18974e+06	937142	759452	638463	1.06655e+06	1.21409e+06	1.62224e+06	568886	431849	427139	772276	167073	475575	492283	685983	1.45497e+06	1.55477e+06	716455	278773	565153	611317	1.36932e+06	569085	1.02352e+06	1.64902e+06	646342	812032	903644	824336	1.1993e+06
DCMP	HMDB01202	C00239	N/A	N/A	N/A	N/A	N/A	N/A	N/A	N/A	N/A	N/A	N/A	N/A	N/A	N/A	N/A	N/A	N/A	N/A	N/A	N/A	N/A	N/A	N/A	N/A	N/A	N/A	N/A	N/A	N/A	N/A	N/A	N/A	N/A	N/A	N/A	N/A	N/A	N/A	N/A	N/A	N/A	N/A	N/A	N/A	N/A	N/A	N/A
Reduced Glutathione	HMDB00125	C00051	4.47537e+07	1.85444e+07	3.78871e+07	2.16191e+07	1.35047e+07	4.20932e+07	2.21279e+07	3.00247e+07	5.35753e+07	4.48598e+07	1.65771e+07	3.02148e+07	4.08541e+06	1.71075e+07	1.61996e+07	2.84118e+07	8.71523e+06	3.10202e+07	2.20926e+07	2.73822e+07	1.33993e+07	4.06092e+07	6.80899e+07	5.02896e+07	2.88075e+07	2.92684e+07	6.24704e+06	5.20704e+07	8.90404e+06	2.4879e+07	1.28446e+07	2.24983e+07	4.63582e+07	1.77419e+07	3.3828e+07	3.60035e+07	2.87644e+07	2.66545e+07	4.10034e+06	1.49171e+07	3.30679e+07	4.97887e+07	1.17346e+07	3.49196e+07	2.84158e+07	1.81096e+07	2.27995e+07
DUMP	HMDB01409	C00365	N/A	N/A	N/A	N/A	N/A	N/A	N/A	N/A	N/A	N/A	N/A	N/A	N/A	N/A	N/A	N/A	N/A	N/A	N/A	N/A	N/A	N/A	N/A	N/A	N/A	N/A	N/A	N/A	N/A	N/A	N/A	N/A	N/A	N/A	N/A	N/A	N/A	N/A	N/A	N/A	N/A	N/A	N/A	N/A	N/A	N/A	N/A
N-Acetylneuraminate	HMDB00230	C00270	834771	584969	1.23275e+06	614031	435694	869587	463385	553489	766139	1.28345e+06	475589	523800	230570	340531	403891	527386	418916	970224	633009	860222	521109	1.06907e+06	838321	657026	546764	434934	509569	566859	337206	418720	264549	470467	745320	303874	486776	464261	496520	507998	1.72268e+06	1.04768e+06	590135	1.12531e+06	280724	418736	451827	432854	569260
Geranyl Pyrophosphate	HMDB01285	C00341	N/A	N/A	N/A	N/A	N/A	N/A	N/A	N/A	N/A	N/A	N/A	N/A	N/A	N/A	N/A	N/A	N/A	N/A	N/A	N/A	N/A	N/A	N/A	N/A	N/A	N/A	N/A	N/A	N/A	N/A	N/A	N/A	N/A	N/A	N/A	N/A	N/A	N/A	N/A	N/A	N/A	N/A	N/A	N/A	N/A	N/A	N/A
DTMP	HMDB01227	C00364	143755	65553.8	122103	107814	53861.2	96178.7	62703.1	80719.4	95801	143811	57380.4	52898.2	24256.3	27619.6	42979.3	76352.1	24974.1	100192	83592.5	91872.8	76950.4	150846	116857	79948.7	52598	47908.6	10873.6	62987.6	30781.1	36697.9	24927.8	71586.5	121462	64281.5	78811.9	23146.1	65314.1	87412.2	221353	21717.1	89612	183096	71534.8	56651	97753.9	32255.5	83984.9
CMP	HMDB00095	C00055	278343	121927	215144	146202	94286.9	181574	141540	183834	229580	183957	116793	168810	36176.8	81329.7	104473	131463	48760.1	219760	152320	171148	105904	219072	253903	291664	143372	150567	150485	206911	74236.5	109908	64348.3	91588.5	192344	93831.8	125089	200561	118976	130124	192742	225980	161026	263481	68789	121129	130298	95815.6	111348
F16BP/F26BP/G16BP	HMDB01058/HMDB01047/HMDB03514	C00665/C00354/C01231	N/A	N/A	N/A	N/A	N/A	N/A	N/A	N/A	N/A	N/A	N/A	N/A	N/A	N/A	N/A	N/A	N/A	N/A	N/A	N/A	N/A	N/A	N/A	N/A	N/A	N/A	N/A	N/A	N/A	N/A	N/A	N/A	N/A	N/A	N/A	N/A	N/A	N/A	N/A	N/A	N/A	N/A	N/A	N/A	N/A	N/A	N/A
Lactose/Trehalose	HMDB00186	C00243	3.94849e+06	2.28651e+06	4.19606e+06	834939	1.51517e+06	3.51961e+06	1.49955e+06	643688	2.67832e+06	2.68173e+06	1.48327e+06	2.0065e+06	159120	277999	1.20834e+06	999038	451390	3.73882e+06	872606	3.46264e+06	2.16753e+06	3.71493e+06	3.68591e+06	1.23855e+06	863159	546913	404761	408960	1.15893e+06	256091	295241	1.23337e+06	1.98693e+06	1.09254e+06	1.66428e+06	703555	1.61928e+06	1.66239e+06	1.79207e+06	1.38876e+06	1.11228e+06	3.45724e+06	846315	333136	800130	561346	2.29666e+06
Sucrose	HMDB00258	C00089	247237	621900	439311	108646	398176	217901	226444	248957	204459	261598	272167	272370	190664	312526	338538	446344	233240	433481	399337	204858	231556	181747	258321	233856	270447	161872	421760	103596	224491	158491	201135	289293	289796	269275	321859	2.9435e+06	409243	365747	211030	550243	273204	321349	352760	1.13825e+06	224763	214331	621028
cGMP	HMDB01314	C00942	N/A	N/A	N/A	N/A	N/A	N/A	N/A	N/A	N/A	N/A	N/A	N/A	N/A	N/A	N/A	N/A	N/A	N/A	N/A	N/A	N/A	N/A	N/A	N/A	N/A	N/A	N/A	N/A	N/A	N/A	N/A	N/A	N/A	N/A	N/A	N/A	N/A	N/A	N/A	N/A	N/A	N/A	N/A	N/A	N/A	N/A	N/A
Gibberellin	HMDB03559	C01699	N/A	N/A	N/A	N/A	N/A	N/A	N/A	N/A	N/A	N/A	N/A	N/A	N/A	N/A	N/A	N/A	N/A	N/A	N/A	N/A	N/A	N/A	N/A	N/A	N/A	N/A	N/A	N/A	N/A	N/A	N/A	N/A	N/A	N/A	N/A	N/A	N/A	N/A	N/A	N/A	N/A	N/A	N/A	N/A	N/A	N/A	N/A
AMP	HMDB00045	C00020	1.13305e+07	2.0085e+07	1.99279e+07	7.07502e+06	2.61356e+07	9.63595e+06	1.00035e+07	2.32584e+07	1.43198e+07	6.79673e+06	5.73274e+06	1.94637e+07	6.3057e+07	1.80729e+07	3.38264e+07	7.16045e+06	3.11052e+06	5.89813e+06	6.34951e+06	8.81015e+06	1.67147e+07	1.05612e+07	9.79503e+06	2.92037e+07	2.07904e+07	1.44423e+07	5.22971e+07	1.75911e+07	6.26645e+07	1.10199e+07	8.1841e+07	2.09137e+07	1.94273e+07	3.07094e+07	3.15296e+07	5.04852e+07	1.75504e+07	1.3263e+07	6.94283e+07	3.71973e+07	4.42274e+06	8.81389e+07	3.19127e+07	8.78473e+06	1.74209e+07	1.84706e+07	4.06263e+06
IMP	HMDB00175	C00130	5.66615e+08	3.17244e+08	4.7375e+08	3.82103e+08	2.52953e+08	4.79733e+08	2.53553e+08	3.65502e+08	5.0456e+08	5.64595e+08	2.83025e+08	3.58693e+08	2.21295e+08	2.61822e+08	2.59766e+08	4.28715e+08	2.40578e+08	4.75619e+08	3.65589e+08	4.37189e+08	3.7613e+08	5.3637e+08	6.2392e+08	4.59753e+08	3.97442e+08	4.02882e+08	2.55049e+08	4.62466e+08	1.71003e+08	3.29954e+08	2.48766e+08	3.49576e+08	4.84889e+08	2.46252e+08	3.47292e+08	3.90262e+08	3.44324e+08	3.6706e+08	4.12449e+08	3.24599e+08	4.28944e+08	5.3266e+08	2.29571e+08	3.38207e+08	3.96972e+08	2.78448e+08	3.40625e+08
PGE	HMDB0001220	C00584	N/A	N/A	N/A	N/A	N/A	N/A	N/A	N/A	N/A	N/A	N/A	N/A	N/A	N/A	N/A	N/A	N/A	N/A	N/A	N/A	N/A	N/A	N/A	N/A	N/A	N/A	N/A	N/A	N/A	N/A	N/A	N/A	N/A	N/A	N/A	N/A	N/A	N/A	N/A	N/A	N/A	N/A	N/A	N/A	N/A	N/A	N/A
Cortisol	HMDB0000063	C00735	N/A	N/A	N/A	N/A	N/A	N/A	N/A	N/A	N/A	N/A	N/A	N/A	N/A	N/A	N/A	N/A	N/A	N/A	N/A	N/A	N/A	N/A	N/A	N/A	N/A	N/A	N/A	N/A	N/A	N/A	N/A	N/A	N/A	N/A	N/A	N/A	N/A	N/A	N/A	N/A	N/A	N/A	N/A	N/A	N/A	N/A	N/A
DCDP	HMDB01245	C00705	N/A	N/A	N/A	N/A	N/A	N/A	N/A	N/A	N/A	N/A	N/A	N/A	N/A	N/A	N/A	N/A	N/A	N/A	N/A	N/A	N/A	N/A	N/A	N/A	N/A	N/A	N/A	N/A	N/A	N/A	N/A	N/A	N/A	N/A	N/A	N/A	N/A	N/A	N/A	N/A	N/A	N/A	N/A	N/A	N/A	N/A	N/A
PRPP	HMDB00280	C00119	N/A	N/A	N/A	N/A	N/A	N/A	N/A	N/A	N/A	N/A	N/A	N/A	N/A	N/A	N/A	N/A	N/A	N/A	N/A	N/A	N/A	N/A	N/A	N/A	N/A	N/A	N/A	N/A	N/A	N/A	N/A	N/A	N/A	N/A	N/A	N/A	N/A	N/A	N/A	N/A	N/A	N/A	N/A	N/A	N/A	N/A	N/A
Deoxycholic Acid	HMDB00626	C04483	N/A	N/A	N/A	N/A	N/A	N/A	N/A	N/A	N/A	N/A	N/A	N/A	N/A	N/A	N/A	N/A	N/A	N/A	N/A	N/A	N/A	N/A	N/A	N/A	N/A	N/A	N/A	N/A	N/A	N/A	N/A	N/A	N/A	N/A	N/A	N/A	N/A	N/A	N/A	N/A	N/A	N/A	N/A	N/A	N/A	N/A	N/A
Chenodeoxycholate	HMDB00518	C02528	N/A	N/A	N/A	N/A	N/A	N/A	N/A	N/A	N/A	N/A	N/A	N/A	N/A	N/A	N/A	N/A	N/A	N/A	N/A	N/A	N/A	N/A	N/A	N/A	N/A	N/A	N/A	N/A	N/A	N/A	N/A	N/A	N/A	N/A	N/A	N/A	N/A	N/A	N/A	N/A	N/A	N/A	N/A	N/A	N/A	N/A	N/A
UDP	HMDB00295	C00015	1.36076e+06	574804	667234	453984	230343	967812	18463.9	266520	846178	603776	17717.5	440688	N/A	N/A	252037	633622	N/A	496335	288764	721864	400735	774526	576273	270862	N/A	575784	N/A	334267	18216.5	N/A	68550.6	326001	389943	87041.7	68413.2	N/A	N/A	395806	24661	N/A	297732	521614	64324.7	47823.9	349608	N/A	331779
beta-Muricholic Acid	HMDB00865	C17726	N/A	N/A	N/A	N/A	N/A	N/A	N/A	N/A	N/A	N/A	N/A	N/A	N/A	N/A	N/A	N/A	N/A	N/A	N/A	N/A	N/A	N/A	N/A	N/A	N/A	N/A	N/A	N/A	N/A	N/A	N/A	N/A	N/A	N/A	N/A	N/A	N/A	N/A	N/A	N/A	N/A	N/A	N/A	N/A	N/A	N/A	N/A
Cholic Acid	HMDB00619	C00695	N/A	N/A	N/A	N/A	N/A	N/A	N/A	N/A	N/A	N/A	N/A	N/A	N/A	N/A	N/A	N/A	N/A	N/A	N/A	N/A	N/A	N/A	N/A	N/A	N/A	N/A	N/A	N/A	N/A	N/A	N/A	N/A	N/A	N/A	N/A	N/A	N/A	N/A	N/A	N/A	N/A	N/A	N/A	N/A	N/A	N/A	N/A
gamma-Tocopherol	HMDB01492	C02483	N/A	N/A	N/A	N/A	N/A	N/A	N/A	N/A	N/A	N/A	N/A	N/A	N/A	N/A	N/A	N/A	N/A	N/A	N/A	N/A	N/A	N/A	N/A	N/A	N/A	N/A	N/A	N/A	N/A	N/A	N/A	N/A	N/A	N/A	N/A	N/A	N/A	N/A	N/A	N/A	N/A	N/A	N/A	N/A	N/A	N/A	N/A
ADP	HMDB01341	C00008	227261	120077	43678.1	76759.6	63889.3	115896	53242.7	281256	338629	93509.6	104453	125118	177520	290465	191339	157271	65119	19588.2	34658.6	62258.8	18897.6	83320.1	327826	156836	301203	313967	140443	535490	111200	363863	218485	99493.8	147878	41425.2	135043	497557	152774	95855.1	189864	106983	82349.4	65933.6	44230.7	294563	114356	279710	55308.4
alpha-Tocopherol	HMDB01893	C02477	N/A	N/A	N/A	N/A	N/A	N/A	N/A	N/A	N/A	N/A	N/A	N/A	N/A	N/A	N/A	N/A	N/A	N/A	N/A	N/A	N/A	N/A	N/A	N/A	N/A	N/A	N/A	N/A	N/A	N/A	N/A	N/A	N/A	N/A	N/A	N/A	N/A	N/A	N/A	N/A	N/A	N/A	N/A	N/A	N/A	N/A	N/A
GDP	HMDB01201	C00035	N/A	N/A	N/A	N/A	N/A	N/A	N/A	N/A	N/A	N/A	N/A	N/A	N/A	N/A	N/A	N/A	N/A	N/A	N/A	N/A	N/A	N/A	N/A	N/A	N/A	N/A	N/A	N/A	N/A	N/A	N/A	N/A	N/A	N/A	N/A	N/A	N/A	N/A	N/A	N/A	N/A	N/A	N/A	N/A	N/A	N/A	N/A
Glycochenodeoxycholate	HMDB00637	C05466	N/A	N/A	N/A	N/A	N/A	N/A	N/A	N/A	N/A	N/A	N/A	N/A	N/A	N/A	N/A	N/A	N/A	N/A	N/A	N/A	N/A	N/A	N/A	N/A	N/A	N/A	N/A	N/A	N/A	N/A	N/A	N/A	N/A	N/A	N/A	N/A	N/A	N/A	N/A	N/A	N/A	N/A	N/A	N/A	N/A	N/A	N/A
Adenylosuccinate	HMDB00536	C03794	194140	158256	317912	206886	95526.2	160400	89896.3	137663	202559	181060	140553	141721	68280.8	151658	91200.4	227702	150019	185597	207160	150893	103652	208247	180343	234840	181409	107638	78825.9	210252	80470.8	99472.7	53728.7	139786	306441	181589	185158	99492.1	234346	155858	305527	122663	217332	736642	200988	294537	153288	139023	444849
Glycocholate	HMDB00138	C01921	N/A	N/A	N/A	N/A	N/A	N/A	N/A	N/A	N/A	N/A	N/A	N/A	N/A	N/A	N/A	N/A	N/A	N/A	N/A	N/A	N/A	N/A	N/A	N/A	N/A	N/A	N/A	N/A	N/A	N/A	N/A	N/A	N/A	N/A	N/A	N/A	N/A	N/A	N/A	N/A	N/A	N/A	N/A	N/A	N/A	N/A	N/A
Cholesteryl Sulfate	HMDB00653	C18043	809429	1.03915e+06	3.30254e+06	1.22173e+06	817394	2.54177e+06	919903	853652	777252	1.71664e+06	519248	1.03765e+06	471166	402785	504302	1.50957e+06	420795	1.89523e+06	1.94843e+06	999428	889787	1.07169e+06	1.37944e+06	1.67393e+06	1.17818e+06	608758	552520	1.1161e+06	316428	446864	373802	979515	1.95662e+06	1.43248e+06	827125	535475	1.09642e+06	1.1114e+06	6.14531e+06	815756	1.53698e+06	3.13197e+06	929542	961118	1.43921e+06	412532	1.19054e+06
dCTP	HMDB0000998	C00458	87546.5	25896.5	147935	83736.6	20809.3	67583	N/A	N/A	30209.2	20191.2	N/A	N/A	N/A	N/A	N/A	46682.4	N/A	116810	45109.2	80916.9	48520.3	100624	133650	N/A	N/A	25769.4	N/A	N/A	N/A	N/A	N/A	31721.2	34537.3	N/A	N/A	N/A	N/A	57772	N/A	N/A	27363.4	86383.4	N/A	N/A	40709.7	N/A	N/A
DUTP	HMDB01191	C00460	N/A	N/A	N/A	N/A	N/A	N/A	N/A	N/A	N/A	N/A	N/A	N/A	N/A	N/A	N/A	N/A	N/A	N/A	N/A	N/A	N/A	N/A	N/A	N/A	N/A	N/A	N/A	N/A	N/A	N/A	N/A	N/A	N/A	N/A	N/A	N/A	N/A	N/A	N/A	N/A	N/A	N/A	N/A	N/A	N/A	N/A	N/A
TTP	HMDB0001342	C00459	N/A	N/A	N/A	N/A	N/A	N/A	N/A	N/A	N/A	N/A	N/A	N/A	N/A	N/A	N/A	N/A	N/A	N/A	N/A	N/A	N/A	N/A	N/A	N/A	N/A	N/A	N/A	N/A	N/A	N/A	N/A	N/A	N/A	N/A	N/A	N/A	N/A	N/A	N/A	N/A	N/A	N/A	N/A	N/A	N/A	N/A	N/A
CTP	HMDB00082	C00063	N/A	N/A	N/A	N/A	N/A	N/A	N/A	N/A	N/A	N/A	N/A	N/A	N/A	N/A	N/A	N/A	N/A	N/A	N/A	N/A	N/A	N/A	N/A	N/A	N/A	N/A	N/A	N/A	N/A	N/A	N/A	N/A	N/A	N/A	N/A	N/A	N/A	N/A	N/A	N/A	N/A	N/A	N/A	N/A	N/A	N/A	N/A
DATP	HMDB0001532	C00131	N/A	N/A	N/A	N/A	N/A	N/A	N/A	N/A	N/A	N/A	N/A	N/A	N/A	N/A	N/A	N/A	N/A	N/A	N/A	N/A	N/A	N/A	N/A	N/A	N/A	N/A	N/A	N/A	N/A	N/A	N/A	N/A	N/A	N/A	N/A	N/A	N/A	N/A	N/A	N/A	N/A	N/A	N/A	N/A	N/A	N/A	N/A
ATP	HMDB00538	C00002	N/A	N/A	N/A	N/A	N/A	N/A	N/A	N/A	N/A	N/A	N/A	N/A	N/A	N/A	N/A	N/A	N/A	N/A	N/A	N/A	N/A	N/A	N/A	N/A	N/A	N/A	N/A	N/A	N/A	N/A	N/A	N/A	N/A	N/A	N/A	N/A	N/A	N/A	N/A	N/A	N/A	N/A	N/A	N/A	N/A	N/A	N/A
Phosphoadenosine Phosphosulfate	HMDB01134	C00053	N/A	N/A	N/A	N/A	N/A	N/A	N/A	N/A	N/A	N/A	N/A	N/A	N/A	N/A	N/A	N/A	N/A	N/A	N/A	N/A	N/A	N/A	N/A	N/A	N/A	N/A	N/A	N/A	N/A	N/A	N/A	N/A	N/A	N/A	N/A	N/A	N/A	N/A	N/A	N/A	N/A	N/A	N/A	N/A	N/A	N/A	N/A
Tauro-alpha/beta-Muricholic Acid	HMDB00932	N/A	N/A	N/A	N/A	N/A	N/A	N/A	N/A	N/A	N/A	N/A	N/A	N/A	N/A	N/A	N/A	N/A	N/A	N/A	N/A	N/A	N/A	N/A	N/A	N/A	N/A	N/A	N/A	N/A	N/A	N/A	N/A	N/A	N/A	N/A	N/A	N/A	N/A	N/A	N/A	N/A	N/A	N/A	N/A	N/A	N/A	N/A	N/A
Taurocholate	HMDB00036	C05122	N/A	N/A	N/A	N/A	N/A	N/A	N/A	N/A	N/A	N/A	N/A	N/A	N/A	N/A	N/A	N/A	N/A	N/A	N/A	N/A	N/A	N/A	N/A	N/A	N/A	N/A	N/A	N/A	N/A	N/A	N/A	N/A	N/A	N/A	N/A	N/A	N/A	N/A	N/A	N/A	N/A	N/A	N/A	N/A	N/A	N/A	N/A
GTP	HMDB01273	C00044	N/A	N/A	N/A	N/A	N/A	N/A	N/A	N/A	N/A	N/A	N/A	N/A	N/A	N/A	N/A	N/A	N/A	N/A	N/A	N/A	N/A	N/A	N/A	N/A	N/A	N/A	N/A	N/A	N/A	N/A	N/A	N/A	N/A	N/A	N/A	N/A	N/A	N/A	N/A	N/A	N/A	N/A	N/A	N/A	N/A	N/A	N/A
UDP-Glucose	HMDB00286	C00029	3.05079e+06	320863	1.43268e+06	514753	533922	2.6772e+06	447579	895332	1.97417e+06	3.50565e+06	504844	792549	523514	632212	958871	985700	273513	675866	936785	1.21132e+06	1.9823e+06	737160	3.12742e+06	2.46578e+06	1.3468e+06	1.10105e+06	3.09578e+06	1.17747e+06	394411	724430	766694	428441	737654	1.4258e+06	2.32252e+06	2.54198e+06	1.02728e+06	805720	2.167e+06	3.11545e+06	1.0064e+06	4.64536e+06	1.0262e+06	1.04266e+06	1.81388e+06	1.18817e+06	1.17433e+06
UDP-GlcNAc	HMDB00290	C00043	665120	705449	1.19085e+06	641709	588550	747526	511894	645918	721245	711439	425847	859565	346099	438628	416110	696415	340182	878810	615767	865701	786313	661804	661052	1.44644e+06	661838	567477	788248	738623	383779	561168	502340	566704	813928	753412	630531	565127	565852	710154	862444	1.17234e+06	690872	1.15868e+06	614344	706622	606350	492059	583080
Oxidized Glutathione	HMDB03337	C00127	1.77595e+06	1.23641e+06	2.56954e+06	1.77873e+06	1.42935e+06	2.37898e+06	1.41112e+06	2.05358e+06	2.29221e+06	2.64984e+06	1.46797e+06	1.73258e+06	2.65256e+06	2.06867e+06	1.67254e+06	2.74068e+06	1.84622e+06	3.14681e+06	1.99529e+06	1.60137e+06	1.04251e+06	3.05541e+06	4.01723e+06	3.1117e+06	2.26054e+06	1.91601e+06	4.04983e+06	2.43764e+06	1.72309e+06	1.59369e+06	1.97063e+06	1.68181e+06	3.48035e+06	3.1752e+06	1.95721e+06	1.51059e+06	2.3804e+06	2.24937e+06	3.9343e+07	2.63156e+06	2.12506e+06	4.67843e+06	1.52458e+06	2.38664e+06	2.14662e+06	1.48735e+06	1.68493e+06
NADH	HMDB01487	C00004	4.56436e+06	652563	562824	380705	206208	1.01907e+06	53061.6	520699	2.51292e+06	631185	148833	428706	96149	277490	304914	1.25588e+06	77468.2	159758	79265.6	543695	109514	451845	6.21392e+06	523467	117526	1.4886e+06	47986.2	1.02761e+06	440747	354875	349276	442716	933471	35289.1	200190	184635	79448.1	732366	18494	135640	578829	1.29735e+06	131799	349455	790100	88842.9	194576
NADP	HMDB00217	C00006	N/A	N/A	N/A	N/A	N/A	N/A	N/A	N/A	N/A	N/A	N/A	N/A	N/A	N/A	N/A	N/A	N/A	N/A	N/A	N/A	N/A	N/A	N/A	N/A	N/A	N/A	N/A	N/A	N/A	N/A	N/A	N/A	N/A	N/A	N/A	N/A	N/A	N/A	N/A	N/A	N/A	N/A	N/A	N/A	N/A	N/A	N/A
3C13-Glycine	Spiked Stable Isotope Labeled Internal Standards (SILISs)		N/A	N/A	N/A	N/A	N/A	N/A	N/A	N/A	N/A	N/A	N/A	N/A	N/A	N/A	N/A	N/A	N/A	N/A	N/A	N/A	N/A	N/A	N/A	N/A	N/A	N/A	N/A	N/A	N/A	N/A	N/A	N/A	N/A	N/A	N/A	N/A	N/A	N/A	N/A	N/A	N/A	N/A	N/A	N/A	N/A	N/A	N/A
4C13-Alanine			N/A	N/A	N/A	N/A	N/A	N/A	N/A	N/A	N/A	N/A	N/A	N/A	N/A	N/A	N/A	N/A	N/A	N/A	N/A	N/A	N/A	N/A	N/A	N/A	N/A	N/A	N/A	N/A	N/A	N/A	N/A	N/A	N/A	N/A	N/A	N/A	N/A	N/A	N/A	N/A	N/A	N/A	N/A	N/A	N/A	N/A	N/A
2C13-Choline			N/A	N/A	N/A	N/A	N/A	N/A	N/A	N/A	N/A	N/A	N/A	N/A	N/A	N/A	N/A	N/A	N/A	N/A	N/A	N/A	N/A	N/A	N/A	N/A	N/A	N/A	N/A	N/A	N/A	N/A	N/A	N/A	N/A	N/A	N/A	N/A	N/A	N/A	N/A	N/A	N/A	N/A	N/A	N/A	N/A	N/A	N/A
4C13-Serine			N/A	N/A	N/A	N/A	N/A	N/A	N/A	N/A	N/A	N/A	N/A	N/A	N/A	N/A	N/A	N/A	N/A	N/A	N/A	N/A	N/A	N/A	N/A	N/A	N/A	N/A	N/A	N/A	N/A	N/A	N/A	N/A	N/A	N/A	N/A	N/A	N/A	N/A	N/A	N/A	N/A	N/A	N/A	N/A	N/A	N/A	N/A
d3-Creatinine			N/A	N/A	N/A	N/A	N/A	N/A	N/A	N/A	N/A	N/A	N/A	N/A	N/A	N/A	N/A	N/A	N/A	N/A	N/A	N/A	N/A	N/A	N/A	N/A	N/A	N/A	N/A	N/A	N/A	N/A	N/A	N/A	N/A	N/A	N/A	N/A	N/A	N/A	N/A	N/A	N/A	N/A	N/A	N/A	N/A	N/A	N/A
6C13-Proline			N/A	N/A	N/A	N/A	N/A	N/A	N/A	N/A	N/A	N/A	N/A	N/A	N/A	N/A	N/A	N/A	N/A	N/A	N/A	N/A	N/A	N/A	N/A	N/A	N/A	N/A	N/A	N/A	N/A	N/A	N/A	N/A	N/A	N/A	N/A	N/A	N/A	N/A	N/A	N/A	N/A	N/A	N/A	N/A	N/A	N/A	N/A
6C13-Valine			N/A	N/A	N/A	N/A	N/A	N/A	N/A	N/A	N/A	N/A	N/A	N/A	N/A	N/A	N/A	N/A	N/A	N/A	N/A	N/A	N/A	N/A	N/A	N/A	N/A	N/A	N/A	N/A	N/A	N/A	N/A	N/A	N/A	N/A	N/A	N/A	N/A	N/A	N/A	N/A	N/A	N/A	N/A	N/A	N/A	N/A	N/A
5C13-Threonine			N/A	N/A	N/A	N/A	N/A	N/A	N/A	N/A	N/A	N/A	N/A	N/A	N/A	N/A	N/A	N/A	N/A	N/A	N/A	N/A	N/A	N/A	N/A	N/A	N/A	N/A	N/A	N/A	N/A	N/A	N/A	N/A	N/A	N/A	N/A	N/A	N/A	N/A	N/A	N/A	N/A	N/A	N/A	N/A	N/A	N/A	N/A
5C13-Aspartic Acid			N/A	N/A	N/A	N/A	N/A	N/A	N/A	N/A	N/A	N/A	N/A	N/A	N/A	N/A	N/A	N/A	N/A	N/A	N/A	N/A	N/A	N/A	N/A	N/A	N/A	N/A	N/A	N/A	N/A	N/A	N/A	N/A	N/A	N/A	N/A	N/A	N/A	N/A	N/A	N/A	N/A	N/A	N/A	N/A	N/A	N/A	N/A
6C13-Asparagine			N/A	N/A	N/A	N/A	N/A	N/A	N/A	N/A	N/A	N/A	N/A	N/A	N/A	N/A	N/A	N/A	N/A	N/A	N/A	N/A	N/A	N/A	N/A	N/A	N/A	N/A	N/A	N/A	N/A	N/A	N/A	N/A	N/A	N/A	N/A	N/A	N/A	N/A	N/A	N/A	N/A	N/A	N/A	N/A	N/A	N/A	N/A
7C13-Leucine			N/A	N/A	N/A	N/A	N/A	N/A	N/A	N/A	N/A	N/A	N/A	N/A	N/A	N/A	N/A	N/A	N/A	N/A	N/A	N/A	N/A	N/A	N/A	N/A	N/A	N/A	N/A	N/A	N/A	N/A	N/A	N/A	N/A	N/A	N/A	N/A	N/A	N/A	N/A	N/A	N/A	N/A	N/A	N/A	N/A	N/A	N/A
7C13-iso-Leucine			N/A	N/A	N/A	N/A	N/A	N/A	N/A	N/A	N/A	N/A	N/A	N/A	N/A	N/A	N/A	N/A	N/A	N/A	N/A	N/A	N/A	N/A	N/A	N/A	N/A	N/A	N/A	N/A	N/A	N/A	N/A	N/A	N/A	N/A	N/A	N/A	N/A	N/A	N/A	N/A	N/A	N/A	N/A	N/A	N/A	N/A	N/A
2C13-Glutamic acid			8.36566e+07	8.90162e+07	7.89771e+07	9.00341e+07	8.80061e+07	8.8167e+07	9.8243e+07	9.23386e+07	9.36274e+07	8.92955e+07	9.88447e+07	8.86352e+07	9.67321e+07	9.69318e+07	9.62074e+07	9.02163e+07	9.51308e+07	8.72887e+07	9.32549e+07	8.77927e+07	8.74663e+07	8.36949e+07	7.65549e+07	8.70225e+07	8.81457e+07	9.42533e+07	1.00635e+08	9.33514e+07	9.44283e+07	9.41933e+07	9.84754e+07	9.08536e+07	8.26151e+07	8.96594e+07	8.96937e+07	9.30848e+07	9.14693e+07	8.50512e+07	9.48839e+07	9.97656e+07	9.17205e+07	8.23618e+07	9.36774e+07	9.6989e+07	8.69816e+07	9.7437e+07	9.32333e+07
7C13-Glutamine			N/A	N/A	N/A	N/A	N/A	N/A	N/A	N/A	N/A	N/A	N/A	N/A	N/A	N/A	N/A	N/A	N/A	N/A	N/A	N/A	N/A	N/A	N/A	N/A	N/A	N/A	N/A	N/A	N/A	N/A	N/A	N/A	N/A	N/A	N/A	N/A	N/A	N/A	N/A	N/A	N/A	N/A	N/A	N/A	N/A	N/A	N/A
6C13-Glutamic acid			N/A	N/A	N/A	N/A	N/A	N/A	N/A	N/A	N/A	N/A	N/A	N/A	N/A	N/A	N/A	N/A	N/A	N/A	N/A	N/A	N/A	N/A	N/A	N/A	N/A	N/A	N/A	N/A	N/A	N/A	N/A	N/A	N/A	N/A	N/A	N/A	N/A	N/A	N/A	N/A	N/A	N/A	N/A	N/A	N/A	N/A	N/A
8C13-Lysine			N/A	N/A	N/A	N/A	N/A	N/A	N/A	N/A	N/A	N/A	N/A	N/A	N/A	N/A	N/A	N/A	N/A	N/A	N/A	N/A	N/A	N/A	N/A	N/A	N/A	N/A	N/A	N/A	N/A	N/A	N/A	N/A	N/A	N/A	N/A	N/A	N/A	N/A	N/A	N/A	N/A	N/A	N/A	N/A	N/A	N/A	N/A
6C13-Methionine			N/A	N/A	N/A	N/A	N/A	N/A	N/A	N/A	N/A	N/A	N/A	N/A	N/A	N/A	N/A	N/A	N/A	N/A	N/A	N/A	N/A	N/A	N/A	N/A	N/A	N/A	N/A	N/A	N/A	N/A	N/A	N/A	N/A	N/A	N/A	N/A	N/A	N/A	N/A	N/A	N/A	N/A	N/A	N/A	N/A	N/A	N/A
9C13-Histidine			N/A	N/A	N/A	N/A	N/A	N/A	N/A	N/A	N/A	N/A	N/A	N/A	N/A	N/A	N/A	N/A	N/A	N/A	N/A	N/A	N/A	N/A	N/A	N/A	N/A	N/A	N/A	N/A	N/A	N/A	N/A	N/A	N/A	N/A	N/A	N/A	N/A	N/A	N/A	N/A	N/A	N/A	N/A	N/A	N/A	N/A	N/A
10C13-Phenylalanine			N/A	N/A	N/A	N/A	N/A	N/A	N/A	N/A	N/A	N/A	N/A	N/A	N/A	N/A	N/A	N/A	N/A	N/A	N/A	N/A	N/A	N/A	N/A	N/A	N/A	N/A	N/A	N/A	N/A	N/A	N/A	N/A	N/A	N/A	N/A	N/A	N/A	N/A	N/A	N/A	N/A	N/A	N/A	N/A	N/A	N/A	N/A
2C13-Tyrosine			5.14753e+06	5.82221e+06	5.1532e+06	6.63505e+06	6.56819e+06	5.78487e+06	7.22801e+06	6.65865e+06	5.82148e+06	4.66628e+06	6.47366e+06	6.19111e+06	6.67615e+06	7.16199e+06	6.66513e+06	5.76571e+06	6.9624e+06	5.59972e+06	6.69743e+06	6.03376e+06	5.77513e+06	4.82959e+06	4.78305e+06	5.39381e+06	6.2056e+06	6.4299e+06	6.02113e+06	6.16001e+06	7.53556e+06	6.89191e+06	6.32545e+06	6.18758e+06	5.32176e+06	6.33579e+06	5.86278e+06	6.35578e+06	6.0533e+06	5.94869e+06	4.38757e+06	5.85727e+06	6.10186e+06	4.59968e+06	6.07916e+06	6.38341e+06	6.26592e+06	6.28017e+06	6.16426e+06
10C13-Arginine			N/A	N/A	N/A	N/A	N/A	N/A	N/A	N/A	N/A	N/A	N/A	N/A	N/A	N/A	N/A	N/A	N/A	N/A	N/A	N/A	N/A	N/A	N/A	N/A	N/A	N/A	N/A	N/A	N/A	N/A	N/A	N/A	N/A	N/A	N/A	N/A	N/A	N/A	N/A	N/A	N/A	N/A	N/A	N/A	N/A	N/A	N/A
10C13-Tyrosine			N/A	N/A	N/A	N/A	N/A	N/A	N/A	N/A	N/A	N/A	N/A	N/A	N/A	N/A	N/A	N/A	N/A	N/A	N/A	N/A	N/A	N/A	N/A	N/A	N/A	N/A	N/A	N/A	N/A	N/A	N/A	N/A	N/A	N/A	N/A	N/A	N/A	N/A	N/A	N/A	N/A	N/A	N/A	N/A	N/A	N/A	N/A
13C13-Tryptophan			N/A	N/A	N/A	N/A	N/A	N/A	N/A	N/A	N/A	N/A	N/A	N/A	N/A	N/A	N/A	N/A	N/A	N/A	N/A	N/A	N/A	N/A	N/A	N/A	N/A	N/A	N/A	N/A	N/A	N/A	N/A	N/A	N/A	N/A	N/A	N/A	N/A	N/A	N/A	N/A	N/A	N/A	N/A	N/A	N/A	N/A	N/A
8C13-Cystine			N/A	N/A	N/A	N/A	N/A	N/A	N/A	N/A	N/A	N/A	N/A	N/A	N/A	N/A	N/A	N/A	N/A	N/A	N/A	N/A	N/A	N/A	N/A	N/A	N/A	N/A	N/A	N/A	N/A	N/A	N/A	N/A	N/A	N/A	N/A	N/A	N/A	N/A	N/A	N/A	N/A	N/A	N/A	N/A	N/A	N/A	N/A
11C13-Uridine			N/A	N/A	N/A	N/A	N/A	N/A	N/A	N/A	N/A	N/A	N/A	N/A	N/A	N/A	N/A	N/A	N/A	N/A	N/A	N/A	N/A	N/A	N/A	N/A	N/A	N/A	N/A	N/A	N/A	N/A	N/A	N/A	N/A	N/A	N/A	N/A	N/A	N/A	N/A	N/A	N/A	N/A	N/A	N/A	N/A	N/A	N/A
3C13-Lactate			1.31211e+07	1.7773e+07	1.26813e+07	1.54838e+07	1.81502e+07	1.35063e+07	1.84793e+07	1.5888e+07	1.2586e+07	1.2477e+07	1.61848e+07	1.69369e+07	2.05025e+07	1.73872e+07	1.80575e+07	1.58256e+07	2.06148e+07	1.25536e+07	1.6046e+07	1.47898e+07	1.73347e+07	1.27044e+07	1.14282e+07	1.55625e+07	1.75618e+07	1.63148e+07	2.39638e+07	1.44276e+07	2.1628e+07	1.62901e+07	1.85828e+07	1.62603e+07	1.30287e+07	1.76259e+07	1.48439e+07	1.54967e+07	1.71262e+07	1.65052e+07	1.3484e+07	1.8328e+07	1.29807e+07	1.14268e+07	1.88268e+07	1.78291e+07	1.4974e+07	1.59103e+07	1.5243e+07
4C13-3HBA			N/A	N/A	N/A	N/A	N/A	N/A	N/A	N/A	N/A	N/A	N/A	N/A	N/A	N/A	N/A	N/A	N/A	N/A	N/A	N/A	N/A	N/A	N/A	N/A	N/A	N/A	N/A	N/A	N/A	N/A	N/A	N/A	N/A	N/A	N/A	N/A	N/A	N/A	N/A	N/A	N/A	N/A	N/A	N/A	N/A	N/A	N/A
2N15-Xanthine			N/A	N/A	N/A	N/A	N/A	N/A	N/A	N/A	N/A	N/A	N/A	N/A	N/A	N/A	N/A	N/A	N/A	N/A	N/A	N/A	N/A	N/A	N/A	N/A	N/A	N/A	N/A	N/A	N/A	N/A	N/A	N/A	N/A	N/A	N/A	N/A	N/A	N/A	N/A	N/A	N/A	N/A	N/A	N/A	N/A	N/A	N/A
2N15-Urate			N/A	N/A	N/A	N/A	N/A	N/A	N/A	N/A	N/A	N/A	N/A	N/A	N/A	N/A	N/A	N/A	N/A	N/A	N/A	N/A	N/A	N/A	N/A	N/A	N/A	N/A	N/A	N/A	N/A	N/A	N/A	N/A	N/A	N/A	N/A	N/A	N/A	N/A	N/A	N/A	N/A	N/A	N/A	N/A	N/A	N/A	N/A
1C13-Citrulline			N/A	N/A	N/A	N/A	N/A	N/A	N/A	N/A	N/A	N/A	N/A	N/A	N/A	N/A	N/A	N/A	N/A	N/A	N/A	N/A	N/A	N/A	N/A	N/A	N/A	N/A	N/A	N/A	N/A	N/A	N/A	N/A	N/A	N/A	N/A	N/A	N/A	N/A	N/A	N/A	N/A	N/A	N/A	N/A	N/A	N/A	N/A
6C13-Glucose			8.49003e+06	1.045e+07	8.41892e+06	1.01014e+07	1.102e+07	9.03957e+06	1.14354e+07	9.66246e+06	8.13637e+06	8.68382e+06	1.04942e+07	1.05423e+07	1.1314e+07	1.06683e+07	1.02788e+07	8.96073e+06	1.16457e+07	8.87559e+06	1.03327e+07	9.37172e+06	9.87878e+06	8.21272e+06	7.91094e+06	8.95012e+06	9.73419e+06	9.55799e+06	1.06235e+07	8.84008e+06	1.16362e+07	9.30849e+06	9.99164e+06	9.43062e+06	7.93796e+06	1.11694e+07	9.60013e+06	1.02357e+07	1.0396e+07	9.80313e+06	8.92871e+06	1.0315e+07	9.91832e+06	7.77021e+06	1.10111e+07	1.01135e+07	9.97067e+06	1.04734e+07	9.94932e+06
4C13-Pentothenate			N/A	N/A	N/A	N/A	N/A	N/A	N/A	N/A	N/A	N/A	N/A	N/A	N/A	N/A	N/A	N/A	N/A	N/A	N/A	N/A	N/A	N/A	N/A	N/A	N/A	N/A	N/A	N/A	N/A	N/A	N/A	N/A	N/A	N/A	N/A	N/A	N/A	N/A	N/A	N/A	N/A	N/A	N/A	N/A	N/A	N/A	N/A
Trimethylamine (TMA)			#VALUE!	#VALUE!	#VALUE!	#VALUE!	#VALUE!	#VALUE!	#VALUE!	#VALUE!	#VALUE!	#VALUE!	#VALUE!	#VALUE!	#VALUE!	#VALUE!	#VALUE!	#VALUE!	#VALUE!	#VALUE!	#VALUE!	#VALUE!	#VALUE!	#VALUE!	#VALUE!	#VALUE!	#VALUE!	#VALUE!	#VALUE!	#VALUE!	#VALUE!	#VALUE!	#VALUE!	#VALUE!	#VALUE!	#VALUE!	#VALUE!	#VALUE!	#VALUE!	#VALUE!	#VALUE!	#VALUE!	#VALUE!	#VALUE!	#VALUE!	#VALUE!	#VALUE!	#VALUE!	#VALUE!
Ethanolamine			40.9453	71.8516	44.2154	49.7667	40.6784	78.7595	67.2314	86.0894	66.2322	96.7652	78.1943	49.7788	108.207	113.858	87.1825	92.1485	73.8953	40.4261	74.8527	59.0881	93.2154	37.0837	35.6894	46.3716	2015	65.0202	104.747	42.9056	110.456	56.5292	70.7621	62.9766	45.614	61.6066	58.8147	45.181	50.7986	44.6888	54.4658	142.186	35.4981	44.5692	114.575	54.4309	66.0424	54.1249	90.3467
Aminoacetone			452.353	494.198	709.384	491.397	389.404	346.797	96.7629	52.2574	221.338	125.068	62.3456	160.067	#VALUE!	#VALUE!	97.826	289.246	138.626	631.27	343.89	582.058	930.514	471.231	314.46	51.2253	#VALUE!	276.268	#VALUE!	#VALUE!	802.32	#VALUE!	#VALUE!	452.524	139.136	62.7536	#VALUE!	#VALUE!	#VALUE!	412.175	66.0854	#VALUE!	215.77	366.65	400.734	#VALUE!	306.093	#VALUE!	73.9008
1-Methylguanidine			258.327	277.784	214.606	206.327	132.402	228.609	425.61	215.781	229.03	169.934	170.698	292.848	141.115	217.614	152.122	152.172	198.234	246.218	165.864	154.818	178.867	247.078	195.336	234.697	201.21	266.403	179.177	245.627	320.52	193.178	115.679	325.967	261.681	150.232	201.012	197.58	211.05	366.985	199.097	268.601	195.193	229.91	142.6	182.787	213.483	165.757	202.108
Glycine			522.968	212.214	454.649	420.535	334.226	450.36	427.256	601.267	610.465	287.658	428.744	370.523	433.885	776.884	369.322	419.188	545.543	620.006	373.802	455.691	669.245	663.032	332.048	668.07	490.229	586.118	334.817	740.716	572.154	563.9	620.558	420.271	488.16	176.018	428.089	883.523	322.81	404.974	503.334	407.786	603.736	512.968	486.756	1026.6	486.392	495.565	477.102
Trimethylamine-N-Oxide (TMAO)			372.268	575.43	295.049	369.578	552.558	158.657	833.113	437.523	996.473	416.9	875.427	649.969	318.691	476.743	857.932	330.369	560.486	300.389	109.419	804.226	308.961	1488.73	393.206	439.501	398.496	555.925	1097.88	460.387	763.665	267.666	482.583	626.848	665.042	415.987	575.033	508.202	453.903	768.579	778.896	1129.66	370.079	518.018	492.012	507.224	418.516	440.422	971.237
Putrescine			38.7267	64.9976	83.6727	48.778	59.062	43.7676	115.208	57.4766	43.0837	40.9042	89.8123	87.0649	92.825	83.0779	90.105	62.5625	83.5717	73.3911	40.2137	68.3962	192.021	56.9513	36.9218	60.6597	52.2408	46.1186	88.5222	32.8017	78.2917	54.3122	125.624	105.829	56.1609	91.8721	55.0393	46.9648	38.3282	67.5679	95.9297	125.649	51.5249	50.6402	99.5705	64.922	64.6254	115.3	169.818
betaAlanine			93.1759	65.6996	78.3853	95.4211	71.9914	80.3937	115.021	76.3513	116.707	91.9944	112.418	127.247	90.8825	101.78	99.8139	64.7508	115.043	87.5758	59.0658	163.404	162.533	101.081	84.8764	105.05	57.474	80.1884	136.771	122.038	89.4742	103.843	173.563	100.696	67.797	91.4438	80.8094	102.847	70.7736	99.2797	94.0364	136.07	53.5655	93.8858	98.8894	100.29	62.7572	66.7104	102.631
Alanine			15839.2	14154.6	16780.9	19701	16181	15580.4	24785.4	22209.3	15596.4	15054.9	19958.5	16351	24030.6	27950.2	20597.4	15739.1	23812.9	17311.1	16588.3	16788.3	22894.9	17563.4	11895.3	16694.1	19455.7	18478	17916.9	20757.6	29492.5	23667.3	24788	19996.1	15830.1	21838.2	17465	20351.9	13206.5	19902.3	18059.5	20526.4	20475.4	16275.4	21926.9	20814.5	17737.3	20487.7	18179
Sarcosine			69.7689	19.4135	49.8304	49.8909	41.9717	16.5229	49.3004	52.7144	53.5456	12.0884	39.2157	35.3235	26.9894	81.2147	28.6813	35.8731	47.4995	75.1078	21.9131	42.566	24.0508	65.2466	56.1101	31.8741	55.0345	79.7944	25.0401	84.6695	64.6179	65.0199	41.8785	46.6387	44.4392	9.13491	37.3105	88.0455	31.6844	44.8005	44.7298	33.3451	28.4973	54.4832	35.707	94.2309	37.8627	46.3225	56.6068
Betaine Aldehyde			#VALUE!	#VALUE!	#VALUE!	#VALUE!	#VALUE!	#VALUE!	#VALUE!	#VALUE!	#VALUE!	#VALUE!	#VALUE!	#VALUE!	#VALUE!	#VALUE!	#VALUE!	#VALUE!	#VALUE!	#VALUE!	#VALUE!	#VALUE!	#VALUE!	#VALUE!	#VALUE!	#VALUE!	#VALUE!	#VALUE!	#VALUE!	#VALUE!	#VALUE!	#VALUE!	#VALUE!	#VALUE!	#VALUE!	#VALUE!	#VALUE!	#VALUE!	#VALUE!	#VALUE!	#VALUE!	#VALUE!	#VALUE!	#VALUE!	#VALUE!	#VALUE!	#VALUE!	#VALUE!	#VALUE!
Cadaverine			243.861	335.217	255.983	409.68	459.982	276.802	686.521	445.977	249.9	226.412	522.763	347.165	898.648	749.352	572.589	328.249	808.296	312.552	361.376	319.054	482.586	233.838	139.96	279.062	383.493	414.087	574.531	334.529	899.071	540.91	816.147	447.773	270.33	568.985	386.213	441.48	310.34	444.48	310	526.871	346.514	220.296	702.1	480.72	365.514	585.835	451.283
3-Aminoisobutyrate			#VALUE!	#VALUE!	#VALUE!	#VALUE!	#VALUE!	#VALUE!	#VALUE!	#VALUE!	#VALUE!	#VALUE!	#VALUE!	#VALUE!	#VALUE!	#VALUE!	#VALUE!	#VALUE!	#VALUE!	#VALUE!	#VALUE!	#VALUE!	#VALUE!	#VALUE!	#VALUE!	#VALUE!	#VALUE!	#VALUE!	#VALUE!	#VALUE!	#VALUE!	#VALUE!	#VALUE!	#VALUE!	#VALUE!	#VALUE!	#VALUE!	#VALUE!	#VALUE!	#VALUE!	#VALUE!	#VALUE!	#VALUE!	#VALUE!	#VALUE!	#VALUE!	#VALUE!	#VALUE!	#VALUE!
Choline			21207.2	19877.5	25844.5	21157.3	19923.3	22672.2	32167.5	29120.3	21767.6	27582.2	22110.6	20590.3	18914.9	24865.1	29441	24374.7	28092.6	19463.6	18973.9	23145.1	33789.5	18551.8	12257.4	19628.9	15514.6	10009.7	44820.7	16066.6	61165.7	17519	34182.3	25099.8	25004.2	28180.8	19860.4	8614.43	16723.5	23805.6	69951.3	54581.6	16599	25776.3	40426.8	19740.7	16906.4	25433.7	35146.4
Dimethylglycine			166.973	105.054	121.223	65.6678	87.5566	89.3075	159.758	80.5716	128.165	56.6654	144.407	130.519	61.0593	98.0288	123.616	57.7703	65.1899	124.759	55.5022	107.611	106.124	126.749	63.6551	69.4631	72.9997	78.1634	240.062	78.4722	183.582	90.7738	103.084	101.657	95.9622	112.186	90.1617	92.0974	80.4747	78.7736	113.512	300.663	56.3326	98.3837	119.922	112.438	74.6139	74.5843	184.733
L-2-Aminobutyric Acid			#VALUE!	#VALUE!	#VALUE!	#VALUE!	#VALUE!	#VALUE!	#VALUE!	#VALUE!	#VALUE!	#VALUE!	#VALUE!	#VALUE!	#VALUE!	#VALUE!	#VALUE!	#VALUE!	#VALUE!	#VALUE!	#VALUE!	#VALUE!	#VALUE!	#VALUE!	#VALUE!	#VALUE!	#VALUE!	#VALUE!	#VALUE!	#VALUE!	#VALUE!	#VALUE!	#VALUE!	#VALUE!	#VALUE!	#VALUE!	#VALUE!	#VALUE!	#VALUE!	#VALUE!	#VALUE!	#VALUE!	#VALUE!	#VALUE!	#VALUE!	#VALUE!	#VALUE!	#VALUE!	#VALUE!
2-Aminoisobutyric Acid			12.4385	59.3032	42.7989	33.5717	19.4034	33.028	30.4776	86.2906	15.4423	40.0547	50.349	14.8574	26.4402	88.4606	39.5535	15.0011	20.7645	21.9288	43.7822	13.9343	70.5474	17.2539	8.78423	22.5555	18.6822	8.44205	16.5395	15.9507	27.5816	33.5152	49.0067	29.2364	31.684	104.259	39.7178	8.99212	18.8355	30.7641	34.7641	23.1868	39.3054	34.038	35.0494	28.337	24.587	17.2636	22.8175
Serine			2798.41	2593.94	3193.16	2649.58	2139	3923.81	3675.24	3425.08	2530.66	3354.02	3266.09	3131.59	2335.92	3799.9	3272.11	2284.69	2768.82	3131.98	3058.03	3486.27	5086.49	3127.81	2664.6	3681.21	3116.24	2766.22	3341.39	3059.5	3255.82	3041.8	3447.42	2433.47	2610.89	4211.78	2414	2628.72	1693.35	2864.43	3339.39	4986.85	3604.11	3089	3290.2	2981.62	2731.3	2707.37	3440.45
Hypotaurine			495.564	178.408	512.199	348.717	255.867	909.874	405.163	428.655	227.303	564.546	284.297	191.951	141.859	301.748	280.096	181.573	223.6	411.265	1224.41	270.269	1456.56	180.464	243.684	217.808	390.476	307.899	180.134	308.831	208.945	265.85	847.928	384.64	400.795	456.5	314.65	336.508	222.983	430.255	277.405	357.088	327.533	326.624	335.951	360.482	409.151	261.649	313.437
Cytosine			#VALUE!	#VALUE!	#VALUE!	#VALUE!	#VALUE!	#VALUE!	#VALUE!	#VALUE!	#VALUE!	#VALUE!	#VALUE!	#VALUE!	#VALUE!	#VALUE!	#VALUE!	#VALUE!	#VALUE!	#VALUE!	#VALUE!	#VALUE!	#VALUE!	#VALUE!	#VALUE!	#VALUE!	#VALUE!	#VALUE!	#VALUE!	#VALUE!	#VALUE!	#VALUE!	#VALUE!	#VALUE!	#VALUE!	#VALUE!	#VALUE!	#VALUE!	#VALUE!	#VALUE!	#VALUE!	#VALUE!	#VALUE!	#VALUE!	#VALUE!	#VALUE!	#VALUE!	#VALUE!	#VALUE!
Histamine			14551.9	14225.5	21527.1	13617.2	26123.1	13483.5	14950.8	11827.7	12696.1	14303.9	21036.8	32508.5	67653.8	45657.1	9039.84	48616.3	65958.7	26459.2	9720.57	12530.7	18616.5	12314.2	9510.79	11461.4	18849.4	15829	42589.5	18917.9	49961	38300.6	49353.8	22389.1	29359.2	17165.7	13385.3	9203.69	10908.9	20777	18360.8	17745.4	13245.3	21748.5	36914.4	33190.5	7703.37	61129.7	26634.3
Creatinine			19680.3	20652.5	16176.3	13966.1	7551.25	17084.5	16958.7	17012.8	13883.4	20362.1	11347	17742.4	13813.9	19739.2	8710.79	13296	12331.8	16860.7	13331.4	13768.7	23524.1	16469.5	15476.7	11480.5	24332.7	13864.1	15282.3	17240.6	12665.3	21679	16353	14983.7	15289.1	7074.75	19808.9	11716.5	6985.63	12616.3	16410.6	23533.5	22636	31277.3	10433.2	11244.9	16629.3	16616.7	12132.9
5,6-Dihydrouracil			149.67	244.413	183.063	167.393	159.539	155.867	401.475	194.209	136.857	120.506	313.988	310.891	131.604	234.939	283.328	109.373	164.819	137.469	54.0683	205.327	306.767	193.494	100.507	114.814	110.979	114.359	234.121	208.471	551.455	151.405	202.897	128.074	132.573	428.114	226.168	155.945	78.7281	115.18	233.829	306.963	153.287	235.637	266.334	259.095	97.1015	147.393	235.473
Proline			6421.45	2957.01	4098.11	3682.54	3136.97	5098.82	6202.43	5581.18	4690.03	4172.57	5092.68	4605.74	2157.21	6301.65	5099.32	2547.59	3634.59	4941.04	3889.88	5423.78	7146.92	6029.9	4031.13	5799.32	3889.47	3808.11	5710.89	5644.88	8992.43	4337.09	6113.66	3906.53	3618.42	5028.17	4061.34	4645.08	2368.96	3879.38	4527.39	7349.33	4363.15	5205.5	4438.15	5483.26	2763.78	3220.01	5633.36
5-Aminovaleric Acid			58.7779	58.5122	57.8204	84.9258	66.4818	63.9993	59.6792	86.7095	38.4777	48.6607	53.1723	47.3464	58.9094	85.0192	68.6755	74.9881	67.9785	61.5761	74.843	35.7328	88.1559	45.0489	26.3737	70.385	45.1693	32.121	51.3538	67.5438	71.4449	55.7087	78.4587	47.0492	61.7986	60.7672	55.9179	52.9038	29.1382	55.1924	62.4216	83.8669	71.3028	47.4824	78.4134	59.0988	88.5418	82.1776	69.3043
Betaine			53786.5	41796.2	39768.8	52847.9	54205.5	42477.1	88714.1	53186.2	34739.3	30907.7	67610.1	46988.6	66754.5	94781.7	61363.5	37492.4	97925.4	32354.2	55921.8	42614.8	72642	31920.1	22737.2	40424.3	47048.9	52767.5	51138.6	44806.8	105460	61573.7	95354.2	51108.4	37790.3	63673	45006.7	51308.6	38307.6	52309.8	47446.1	48150.7	42949.5	37559.1	78007.2	59992.1	46327.6	71027.7	53267
Valine			1890.29	1450.38	2535.68	2442.92	1481.47	1962.14	2608.84	3566.01	2468.34	1792.63	2267.64	1834.41	1795.05	3406.43	2715.55	1580.39	2120.82	2633.39	2095.12	2416.59	2218.25	2981.72	2023.29	2441.86	2200.93	2046.9	3236.28	3555.78	3286.34	2500.48	2124.93	2056.7	2029	2222.04	3112.77	2253.35	1230.68	2332.3	2430.37	3796.01	2142.63	3461.26	2309.43	2925.29	2389.85	1730.21	2054.6
Indole			#VALUE!	#VALUE!	#VALUE!	#VALUE!	#VALUE!	#VALUE!	#VALUE!	#VALUE!	#VALUE!	#VALUE!	#VALUE!	#VALUE!	#VALUE!	#VALUE!	#VALUE!	#VALUE!	#VALUE!	#VALUE!	#VALUE!	#VALUE!	#VALUE!	#VALUE!	#VALUE!	#VALUE!	#VALUE!	#VALUE!	#VALUE!	#VALUE!	#VALUE!	#VALUE!	#VALUE!	#VALUE!	#VALUE!	#VALUE!	#VALUE!	#VALUE!	#VALUE!	#VALUE!	#VALUE!	#VALUE!	#VALUE!	#VALUE!	#VALUE!	#VALUE!	#VALUE!	#VALUE!	#VALUE!
Threonine			2944.52	5272.19	4890.49	3850.45	2786.29	4841.73	5505.33	4367.82	3231.39	5932.6	4634.42	6261.27	2735.3	4905.01	6474.44	2832.29	2812.5	4726.51	2586.06	6865.54	6913.54	4935.11	4141.32	5970.15	4247.76	3424.73	8035.86	4357.41	3820.44	3464.81	3209.34	3229.32	3607.38	13603.4	3290.52	4094.68	2151.61	3477.92	4552.68	10594.6	4305.71	3965.28	4497.18	4351.81	3563.2	3054.94	4919.48
Cysteine			#VALUE!	#VALUE!	#VALUE!	#VALUE!	#VALUE!	#VALUE!	#VALUE!	#VALUE!	#VALUE!	#VALUE!	#VALUE!	#VALUE!	#VALUE!	#VALUE!	#VALUE!	#VALUE!	#VALUE!	#VALUE!	#VALUE!	#VALUE!	#VALUE!	#VALUE!	#VALUE!	#VALUE!	#VALUE!	#VALUE!	#VALUE!	#VALUE!	#VALUE!	#VALUE!	#VALUE!	#VALUE!	#VALUE!	#VALUE!	#VALUE!	#VALUE!	#VALUE!	#VALUE!	#VALUE!	#VALUE!	#VALUE!	#VALUE!	#VALUE!	#VALUE!	#VALUE!	#VALUE!	#VALUE!
Niacinamide			30504.8	23059.2	37712.8	42168.2	26385.7	34452.3	45918.3	38872.3	28657.7	29618.1	33031.2	26510	19039.7	28034.6	30065.6	24764.5	30303.6	34941.6	35586.4	35035.3	38901.4	32972.6	20961.1	31737.8	28992.8	27769.1	25965.1	26982.1	40195.6	26377.3	22296.8	29874.8	31394.8	38889.8	32840.8	26424.1	24488.8	37510.4	27871.5	42121.6	38099.6	37726.6	38086.5	26984.5	39948.2	27205.3	36364.8
Taurine			91677.6	70391.8	93079.5	109743	92971.6	81179	135410	117055	84674.5	85935.9	110773	85825.8	133517	131306	108013	85590.7	132424	96587.4	93766.2	91769.2	121173	91489.1	60661.9	87662.5	101010	95138.6	90429.1	99042	151576	113611	154432	112195	89354.7	118229	98640.8	103665	81275.7	109411	87955	112796	95975.6	87357	124005	100452	101811	105573	99292
1-Methylhistamine			#VALUE!	#VALUE!	#VALUE!	#VALUE!	#VALUE!	#VALUE!	#VALUE!	#VALUE!	#VALUE!	#VALUE!	#VALUE!	#VALUE!	#VALUE!	#VALUE!	#VALUE!	#VALUE!	#VALUE!	#VALUE!	#VALUE!	#VALUE!	#VALUE!	#VALUE!	#VALUE!	#VALUE!	#VALUE!	#VALUE!	#VALUE!	#VALUE!	#VALUE!	#VALUE!	#VALUE!	#VALUE!	#VALUE!	#VALUE!	#VALUE!	#VALUE!	#VALUE!	#VALUE!	#VALUE!	#VALUE!	#VALUE!	#VALUE!	#VALUE!	#VALUE!	#VALUE!	#VALUE!	#VALUE!
Imidazoleacetic Acid			#VALUE!	#VALUE!	#VALUE!	#VALUE!	#VALUE!	#VALUE!	#VALUE!	#VALUE!	#VALUE!	#VALUE!	#VALUE!	#VALUE!	#VALUE!	#VALUE!	#VALUE!	#VALUE!	#VALUE!	#VALUE!	#VALUE!	#VALUE!	#VALUE!	#VALUE!	#VALUE!	#VALUE!	#VALUE!	#VALUE!	#VALUE!	#VALUE!	#VALUE!	#VALUE!	#VALUE!	#VALUE!	#VALUE!	#VALUE!	#VALUE!	#VALUE!	#VALUE!	#VALUE!	#VALUE!	#VALUE!	#VALUE!	#VALUE!	#VALUE!	#VALUE!	#VALUE!	#VALUE!	#VALUE!
5,6-Dihydrothymine			#VALUE!	#VALUE!	#VALUE!	#VALUE!	#VALUE!	#VALUE!	#VALUE!	#VALUE!	#VALUE!	#VALUE!	#VALUE!	#VALUE!	#VALUE!	#VALUE!	#VALUE!	#VALUE!	#VALUE!	#VALUE!	#VALUE!	#VALUE!	#VALUE!	#VALUE!	#VALUE!	#VALUE!	#VALUE!	#VALUE!	#VALUE!	#VALUE!	#VALUE!	#VALUE!	#VALUE!	#VALUE!	#VALUE!	#VALUE!	#VALUE!	#VALUE!	#VALUE!	#VALUE!	#VALUE!	#VALUE!	#VALUE!	#VALUE!	#VALUE!	#VALUE!	#VALUE!	#VALUE!	#VALUE!
Pyroglutamic Acid			220.24	335.937	258.349	174.119	281.301	328.32	414.574	183.195	138.338	237.389	202.606	186.094	305.789	235.992	338.863	190.542	668.857	200.735	199.366	153.301	243.564	186.913	148.228	230.057	296.179	222.376	241.175	132.802	300.186	198.569	278.499	362.943	184.848	328.301	213.324	223.786	161.603	310.867	374.483	374.966	349.294	283.453	455.478	186.501	246.826	485.398	190.661
Pipecolate			495.438	329.81	501.622	357.218	508.454	357.41	599.414	488.195	539.433	268.4	450.256	352.986	247.642	316.115	378.387	236.676	253.589	517.644	226.11	384.163	366.242	595.491	313.58	271.094	314.296	290.241	2129.11	344.263	523.431	342.085	346.404	421.428	337.344	414.193	414.045	352.97	272.011	524.996	471.552	2405	308.239	478.223	343.295	387.269	346.608	307.523	453.465
Agmatine			46.1149	98.0242	57.2784	34.9784	66.1382	77.4923	160.436	49.5918	39.7069	47.9073	92.4739	127.466	10.1111	58.804	87.8876	18.6935	24.5899	34.961	14.8845	76.0785	61.9583	70.1124	34.9672	31.5778	26.4654	33.035	50.4591	41.8057	248.88	51.957	35.9042	37.0337	34.4612	196.062	51.7163	31.3752	21.3218	42.1648	60.9117	88.2213	52.0657	45.7591	127.811	56.1006	27.8737	39.6265	78.581
N-Acetylputrescine			#VALUE!	#VALUE!	#VALUE!	#VALUE!	#VALUE!	#VALUE!	#VALUE!	#VALUE!	#VALUE!	#VALUE!	#VALUE!	#VALUE!	#VALUE!	#VALUE!	#VALUE!	#VALUE!	#VALUE!	#VALUE!	#VALUE!	#VALUE!	#VALUE!	#VALUE!	#VALUE!	#VALUE!	#VALUE!	#VALUE!	#VALUE!	#VALUE!	#VALUE!	#VALUE!	#VALUE!	#VALUE!	#VALUE!	#VALUE!	#VALUE!	#VALUE!	#VALUE!	#VALUE!	#VALUE!	#VALUE!	#VALUE!	#VALUE!	#VALUE!	#VALUE!	#VALUE!	#VALUE!	#VALUE!
Creatine			441180	451528	471919	626642	606394	424066	861489	659206	446359	445623	711094	538412	973391	947623	704271	501480	923596	505147	556142	517181	752334	455210	306604	467386	615781	628183	688086	593156	1.11635e+06	753025	971192	669597	478179	720514	590976	636030	485771	658296	516803	739708	550356	450484	811053	687109	571944	753492	629269
Hydroxyproline			12008.7	7973.59	10659.9	11777.9	9550.47	9287.96	15206.7	12777.9	11026.1	8540.13	12828.1	10510	13926.4	16189.9	11971.3	9733.68	14834.9	12158.3	9522.59	12025.7	14585.6	11077.2	8476.05	8464.49	11631.5	13187	10136	12840.9	18304.4	14233.4	15443.2	11882.5	9268.2	10964.8	10045.9	14870.5	8085.41	11860.4	10425.5	11726.8	10846.8	9542.65	12997.3	15791	10562.5	12443.8	12239.3
Aminolevulinate			#VALUE!	#VALUE!	#VALUE!	#VALUE!	#VALUE!	#VALUE!	#VALUE!	#VALUE!	#VALUE!	#VALUE!	#VALUE!	#VALUE!	#VALUE!	#VALUE!	#VALUE!	#VALUE!	#VALUE!	#VALUE!	#VALUE!	#VALUE!	#VALUE!	#VALUE!	#VALUE!	#VALUE!	#VALUE!	#VALUE!	#VALUE!	#VALUE!	#VALUE!	#VALUE!	#VALUE!	#VALUE!	#VALUE!	#VALUE!	#VALUE!	#VALUE!	#VALUE!	#VALUE!	#VALUE!	#VALUE!	#VALUE!	#VALUE!	#VALUE!	#VALUE!	#VALUE!	#VALUE!	#VALUE!
Leucine /D-Norleucine			4809.97	4508.79	7772.94	5104.35	4398.3	5103.7	5776.64	8457.23	5837.53	5399.26	5639.81	4739.19	4843.62	7811.87	6645.61	4319.8	5795.41	7320.55	4020.09	5492.7	5694.25	7995.81	4806.22	6081.88	4555.29	4443.87	8833.72	7627.32	6668.49	6236.55	5674.33	5621.37	5509.79	5370.04	11327	4369.72	2796.52	6250.75	7700.41	9569.79	4958.57	13390.7	5851.32	6375.78	5464.88	4385.02	5156.89
iso-Leucine /allo-isoLeucine			847.537	913.091	1391.53	976.167	751.513	972.47	1268.23	1708.95	1300.2	1172.07	1248.71	948.547	1022.41	1698.51	1694.09	812.72	1411.67	1456.08	810.142	1199.17	1088.29	1634.12	900.93	1202.28	969.331	825.108	1509.87	1582.88	1357.17	1431.14	1363.04	1112.28	1109.43	1193.29	1786.39	845.483	621.175	1169.11	1529.7	1504.62	1019.19	2156.37	1416.67	1402.94	1199.58	950.189	1082.75
Ornithine			856.038	1179.57	1042.44	729.832	936.485	865.718	1960.09	1238.95	976.191	722.101	1680.96	1408.26	848.905	1276.45	1437.06	533.564	974.77	983.893	623.798	1092.52	1943.24	1117.18	556.064	758.115	588.08	770.722	1526.12	1283.4	2924.74	963.495	1234.81	736.465	716.949	1697.37	1547.3	994.429	479.911	797.839	1664.02	2002.55	953.135	1561.09	1448.39	1550.95	650.047	802.975	1280.04
Asparagine			471.631	530.693	568.279	536.386	414.527	770.687	590.12	653.74	481.865	944.706	559.769	473.895	379.311	579.427	533.453	443.697	400.583	435.906	728.673	541.406	1075.85	756.22	370.521	887.841	480.074	444.908	574.74	538.811	732.098	458.239	611.246	469.169	473.76	758.242	552.148	415.576	286.303	459.951	673.582	846.665	737.329	701.024	698.567	543.312	519.134	373.687	497.278
Aspartic Acid			1398.9	1663.06	1519.78	2877.94	2122.61	1395.95	2544.49	2863.03	1965.15	1259.13	1008.55	1948.91	1246.56	977.026	1644.11	1571.63	2516.77	1540.77	1572.3	1771.97	3270.44	2658.3	1098.93	2240.41	2308.68	1888.27	1266.43	2652.35	2697.96	1721.48	1027.3	2684.34	2251.19	2262.66	1196.27	3468.75	1492.73	3672.94	2888.94	1803.02	2211.91	1415.17	2282.83	1771.46	2857.94	1649.95	990.048
Homocysteine			#VALUE!	#VALUE!	#VALUE!	#VALUE!	#VALUE!	#VALUE!	#VALUE!	#VALUE!	#VALUE!	#VALUE!	#VALUE!	#VALUE!	#VALUE!	#VALUE!	#VALUE!	#VALUE!	#VALUE!	#VALUE!	#VALUE!	#VALUE!	#VALUE!	#VALUE!	#VALUE!	#VALUE!	#VALUE!	#VALUE!	#VALUE!	#VALUE!	#VALUE!	#VALUE!	#VALUE!	#VALUE!	#VALUE!	#VALUE!	#VALUE!	#VALUE!	#VALUE!	#VALUE!	#VALUE!	#VALUE!	#VALUE!	#VALUE!	#VALUE!	#VALUE!	#VALUE!	#VALUE!	#VALUE!
S-Methylcysteine			259.331	99.3501	181.821	206.21	137.798	205.094	156.647	336.348	192.016	166.023	168.703	127.837	246.104	335.785	177.547	192.768	233.647	148.348	218.941	171.15	246.543	120.444	80.0918	138.329	180.586	212	358.026	217.74	356.165	217.737	347.609	197.057	159.466	119.443	285.756	218.728	141.745	206.853	195.498	473.359	229.833	242.637	185.089	220.208	227.127	217.558	164.497
1-Methylnicotinamide			#VALUE!	#VALUE!	#VALUE!	#VALUE!	#VALUE!	#VALUE!	#VALUE!	#VALUE!	#VALUE!	#VALUE!	#VALUE!	#VALUE!	#VALUE!	#VALUE!	#VALUE!	#VALUE!	#VALUE!	#VALUE!	#VALUE!	#VALUE!	#VALUE!	#VALUE!	#VALUE!	#VALUE!	#VALUE!	#VALUE!	#VALUE!	#VALUE!	#VALUE!	#VALUE!	#VALUE!	#VALUE!	#VALUE!	#VALUE!	#VALUE!	#VALUE!	#VALUE!	#VALUE!	#VALUE!	#VALUE!	#VALUE!	#VALUE!	#VALUE!	#VALUE!	#VALUE!	#VALUE!	#VALUE!
Tyramine			#VALUE!	#VALUE!	#VALUE!	#VALUE!	#VALUE!	#VALUE!	#VALUE!	#VALUE!	#VALUE!	#VALUE!	#VALUE!	#VALUE!	#VALUE!	#VALUE!	#VALUE!	#VALUE!	#VALUE!	#VALUE!	#VALUE!	#VALUE!	#VALUE!	#VALUE!	#VALUE!	#VALUE!	#VALUE!	#VALUE!	#VALUE!	#VALUE!	#VALUE!	#VALUE!	#VALUE!	#VALUE!	#VALUE!	#VALUE!	#VALUE!	#VALUE!	#VALUE!	#VALUE!	#VALUE!	#VALUE!	#VALUE!	#VALUE!	#VALUE!	#VALUE!	#VALUE!	#VALUE!	#VALUE!
4-Aminobenzoic Acid			#VALUE!	#VALUE!	#VALUE!	#VALUE!	#VALUE!	#VALUE!	#VALUE!	#VALUE!	#VALUE!	#VALUE!	#VALUE!	#VALUE!	#VALUE!	#VALUE!	#VALUE!	#VALUE!	#VALUE!	#VALUE!	#VALUE!	#VALUE!	#VALUE!	#VALUE!	#VALUE!	#VALUE!	#VALUE!	#VALUE!	#VALUE!	#VALUE!	#VALUE!	#VALUE!	#VALUE!	#VALUE!	#VALUE!	#VALUE!	#VALUE!	#VALUE!	#VALUE!	#VALUE!	#VALUE!	#VALUE!	#VALUE!	#VALUE!	#VALUE!	#VALUE!	#VALUE!	#VALUE!	#VALUE!
Trigonelline			5386.1	4868.35	7211.16	3210.71	5014.92	2990.57	5497.84	3490.08	5902.44	2464.69	5491.99	4980.46	1863.04	4412.22	3652.85	2800.26	3611.37	6745.69	2279.41	3402.26	3827.1	5652.62	2844.04	3732.8	2629.18	2520.12	9564.62	2630.9	4096.59	2753.36	3320.85	4097.4	4789.92	4664.1	3936.56	2587.83	3353.16	5087.34	5116.03	10536.4	2145.61	5126.89	3179.79	3456.34	2910.31	3487.78	6453.53
1-Methylimidazole Acetate			#VALUE!	#VALUE!	#VALUE!	#VALUE!	#VALUE!	#VALUE!	#VALUE!	#VALUE!	#VALUE!	#VALUE!	#VALUE!	#VALUE!	#VALUE!	#VALUE!	#VALUE!	#VALUE!	#VALUE!	#VALUE!	#VALUE!	#VALUE!	#VALUE!	#VALUE!	#VALUE!	#VALUE!	#VALUE!	#VALUE!	#VALUE!	#VALUE!	#VALUE!	#VALUE!	#VALUE!	#VALUE!	#VALUE!	#VALUE!	#VALUE!	#VALUE!	#VALUE!	#VALUE!	#VALUE!	#VALUE!	#VALUE!	#VALUE!	#VALUE!	#VALUE!	#VALUE!	#VALUE!	#VALUE!
Imidazole Propionate			#VALUE!	#VALUE!	#VALUE!	#VALUE!	#VALUE!	#VALUE!	#VALUE!	#VALUE!	#VALUE!	#VALUE!	#VALUE!	#VALUE!	#VALUE!	#VALUE!	#VALUE!	#VALUE!	#VALUE!	#VALUE!	#VALUE!	#VALUE!	#VALUE!	#VALUE!	#VALUE!	#VALUE!	#VALUE!	#VALUE!	#VALUE!	#VALUE!	#VALUE!	#VALUE!	#VALUE!	#VALUE!	#VALUE!	#VALUE!	#VALUE!	#VALUE!	#VALUE!	#VALUE!	#VALUE!	#VALUE!	#VALUE!	#VALUE!	#VALUE!	#VALUE!	#VALUE!	#VALUE!	#VALUE!
Spermidine			1677.01	1321.82	2985.81	1226.11	672.425	1482.2	1270.61	683.728	1420.81	1391.14	893.985	1353.5	916.014	602.117	668.514	1332.86	921.137	1780.47	679.911	2803.67	3450.73	2465.63	2483.05	1780.06	923.423	932.97	618.604	721.501	919.964	591.027	877.573	1587.77	1692.8	1079.56	585.487	798.137	616.377	1328.62	3576.26	1507.45	1199.14	2304.35	1351.62	732.813	759.801	686.468	1481.52
4-Guanidinobutanoate			#VALUE!	#VALUE!	#VALUE!	#VALUE!	#VALUE!	#VALUE!	#VALUE!	#VALUE!	#VALUE!	#VALUE!	#VALUE!	#VALUE!	#VALUE!	#VALUE!	#VALUE!	#VALUE!	#VALUE!	#VALUE!	#VALUE!	#VALUE!	#VALUE!	#VALUE!	#VALUE!	#VALUE!	#VALUE!	#VALUE!	#VALUE!	#VALUE!	#VALUE!	#VALUE!	#VALUE!	#VALUE!	#VALUE!	#VALUE!	#VALUE!	#VALUE!	#VALUE!	#VALUE!	#VALUE!	#VALUE!	#VALUE!	#VALUE!	#VALUE!	#VALUE!	#VALUE!	#VALUE!	#VALUE!
Acetylcholine			234.426	234.096	559.571	339.963	94.5496	183.429	286.121	142.697	261.893	491.381	195.728	107.824	244.993	67.8681	124.345	149.12	177.716	532.974	199.723	246.103	275.954	340.217	283.746	522.287	386.932	103.562	245.712	323.173	322.87	226.771	132.979	342.971	608.269	167.724	335.495	79.3664	121.683	132.513	2023.56	291.584	234.842	693.47	166.772	157.219	175.646	161.642	278.245
Glutamine			39100.1	55609	76994.4	69624.8	54227.9	72869.2	85060.4	58423.8	35855.8	64430.5	55416.8	51892.4	27027.2	44848.8	47210.7	33114.2	34805.5	58797.5	67831.7	56793.7	94296	59843.3	39172.2	60619.9	60503.7	51009.6	32267.6	32595.1	68650.8	40030.6	48138.5	50237.6	60801.2	114560	69329.3	52965.1	43091.6	59974.5	55431.4	62750.7	62953.6	72435.8	89246.8	38599.6	78484.5	47271.6	53540.5
Lysine			25964.7	47559.4	35193.7	22431.4	29646.4	33352.5	75493.4	25943	22852.5	38202.6	48617.5	63758.2	20573.5	30601.4	50643.9	14730.5	19398.1	23587.2	10161.1	52740.4	48034.9	43069.3	22980.9	19654.4	18334.2	17894.5	50412.5	25881.7	111910	27168.3	22607.2	21477.8	23903.8	107960	33302.1	24278.2	15814.8	23749.7	43236.6	88685.5	36572.2	29031.1	70598.1	31432.1	24783.7	25907.2	39929.3
Deoxycarnitine			1521.99	628.477	990.063	1238.26	813.983	993.505	1347.09	1375.27	1056.84	802.632	778.965	638.484	620.098	1072.47	855.263	746.171	784.23	912.97	1225.82	709.542	868.965	1084.9	680.178	1167.98	968.078	1013.24	1093.51	1080.87	1112.92	1003.22	1117.26	1139	1124.17	624.485	1024.68	1261.07	761.761	1136.22	1200.55	1528.12	1089.11	1222.31	865.341	1078.86	1200.59	812.776	824.285
Glutamic acid			26278.3	18290	32609.5	32832.2	21946.5	17538.7	25425	19041.9	13187.1	19165	9407.42	20797.6	4378.4	5508.49	13416.9	12940.8	10927.9	22720.4	28424.4	21290.6	21650.6	16826	20863.6	21475.5	18129.8	18781.5	5456.32	9738.94	25425.2	6687.11	3879.96	24767.3	23055	46167.5	20109.8	23100.4	17186.9	30087.8	25268.8	10026.8	26192.7	27165.4	28553.6	7049.86	41607.1	19386.2	16600
Methionine			1077.95	732.363	1033.28	967.374	902.104	827.857	1060.89	1191.66	767.579	835.842	1156.03	878.553	920.256	1267.9	872.117	792.33	834.55	1096.04	649.4	912.096	1130.9	1194.77	819.226	1182.04	978.074	890.948	1035.13	1105.66	1116.26	794.388	921.487	820.091	861.929	691.259	1013.56	1018.21	523.068	839.85	1131.55	1343.4	912.57	1217.57	672.258	1039.34	747.185	695.975	1219.99
Guanine			#VALUE!	#VALUE!	#VALUE!	#VALUE!	#VALUE!	#VALUE!	#VALUE!	#VALUE!	#VALUE!	#VALUE!	#VALUE!	#VALUE!	#VALUE!	#VALUE!	#VALUE!	#VALUE!	#VALUE!	#VALUE!	#VALUE!	#VALUE!	#VALUE!	#VALUE!	#VALUE!	#VALUE!	#VALUE!	#VALUE!	#VALUE!	#VALUE!	#VALUE!	#VALUE!	#VALUE!	#VALUE!	#VALUE!	#VALUE!	#VALUE!	#VALUE!	#VALUE!	#VALUE!	#VALUE!	#VALUE!	#VALUE!	#VALUE!	#VALUE!	#VALUE!	#VALUE!	#VALUE!	#VALUE!
Cystamine			#VALUE!	#VALUE!	#VALUE!	#VALUE!	#VALUE!	#VALUE!	#VALUE!	#VALUE!	#VALUE!	#VALUE!	#VALUE!	#VALUE!	#VALUE!	#VALUE!	#VALUE!	#VALUE!	#VALUE!	#VALUE!	#VALUE!	#VALUE!	#VALUE!	#VALUE!	#VALUE!	#VALUE!	#VALUE!	#VALUE!	#VALUE!	#VALUE!	#VALUE!	#VALUE!	#VALUE!	#VALUE!	#VALUE!	#VALUE!	#VALUE!	#VALUE!	#VALUE!	#VALUE!	#VALUE!	#VALUE!	#VALUE!	#VALUE!	#VALUE!	#VALUE!	#VALUE!	#VALUE!	#VALUE!
Histidine			41938.1	28390.7	34716.1	41302.6	23601.3	40555.3	47917.2	44936.9	42635	33232.8	36790.4	45327.1	31490.7	60240.8	42632	31395.8	44911	44492.3	35725.1	43476.9	49191.2	37293.2	29118.6	45600.2	39371.9	50066.5	57858.1	53224.7	42641.7	48179	56021.7	40034.1	34088.3	41940.1	37622.4	51776	27912.2	40273	32759.5	77439.2	36858.1	37743.7	35899.6	47954.5	37675.6	40360.6	40208.2
Serotonin			#VALUE!	#VALUE!	#VALUE!	#VALUE!	#VALUE!	#VALUE!	#VALUE!	#VALUE!	#VALUE!	#VALUE!	#VALUE!	#VALUE!	#VALUE!	#VALUE!	#VALUE!	#VALUE!	#VALUE!	#VALUE!	#VALUE!	#VALUE!	#VALUE!	#VALUE!	#VALUE!	#VALUE!	#VALUE!	#VALUE!	#VALUE!	#VALUE!	#VALUE!	#VALUE!	#VALUE!	#VALUE!	#VALUE!	#VALUE!	#VALUE!	#VALUE!	#VALUE!	#VALUE!	#VALUE!	#VALUE!	#VALUE!	#VALUE!	#VALUE!	#VALUE!	#VALUE!	#VALUE!	#VALUE!
Tryptamine			#VALUE!	#VALUE!	#VALUE!	#VALUE!	#VALUE!	#VALUE!	#VALUE!	#VALUE!	#VALUE!	#VALUE!	#VALUE!	#VALUE!	#VALUE!	#VALUE!	#VALUE!	#VALUE!	#VALUE!	#VALUE!	#VALUE!	#VALUE!	#VALUE!	#VALUE!	#VALUE!	#VALUE!	#VALUE!	#VALUE!	#VALUE!	#VALUE!	#VALUE!	#VALUE!	#VALUE!	#VALUE!	#VALUE!	#VALUE!	#VALUE!	#VALUE!	#VALUE!	#VALUE!	#VALUE!	#VALUE!	#VALUE!	#VALUE!	#VALUE!	#VALUE!	#VALUE!	#VALUE!	#VALUE!
Carnitine			31682.6	21706.8	25727.7	36096.4	28850.2	25725.2	44345.5	34668.5	20900	16644.9	26183.6	23069.1	15717.3	30599.7	24291.4	22455.4	29365.4	22871.6	30466.9	25186.3	30411.3	18647.6	15689.9	21727	31442.6	27696.1	22136.7	20504.3	46929.9	23483.6	23434.8	29918.8	24021.8	38053.5	26853.5	31785.2	21307.9	36416.1	24485.3	33877.1	29222.4	24565.1	37037.6	21077.8	31293.6	31759.1	30981
Phenylalanine			10680.8	4468.03	9167.89	7767.11	6285.9	8793.16	6502.71	10485.4	7916.41	7552.67	8342.43	7248.09	8516.05	12200	5861.75	9175.92	9541.21	7828.64	7681.72	7473.94	11065.6	7830.2	5836.15	9044.14	7234.95	6731.22	12318.1	9087.59	9502.65	9010.01	13068.2	8072.95	8489.52	4675.48	13485.5	6921.59	4582.24	9009.07	9594.39	15298.6	6877.5	19217.6	7420.4	8369.16	7381.8	8378.97	9069.37
Methionine Sulfoxide			402.406	232.582	248.443	279.312	338.609	360.825	490.959	267.994	229.232	168.338	375.429	314.839	294.259	328.358	271.027	170.799	220.946	308.745	151.236	295.363	326.127	408.524	319.719	199.255	198.604	286.265	158.96	310.628	539.38	189.994	167.024	230.067	202.05	183.723	228.242	294.904	164.25	297.004	555.306	185.595	188.499	297.812	172.317	312.533	244.041	176.998	398.37
7-Methylguanine			128.11	77.5397	112.969	54.512	69.371	58.4108	125.496	71.1834	124.782	99.5824	101.532	102.6	46.0669	70.3115	106.88	49.5614	46.5175	119.507	41.1004	88.7981	56.5785	195.68	50.3417	74.1146	75.7713	46.951	264.841	54.4241	77.2926	59.502	95.6952	75.4263	119.095	132.047	118.34	56.223	71.5066	101.116	121.941	320.628	45.8591	159.713	112.522	57.5077	64.5363	77.5204	99.4484
Normetanephrine			#VALUE!	#VALUE!	#VALUE!	#VALUE!	#VALUE!	#VALUE!	#VALUE!	#VALUE!	#VALUE!	#VALUE!	#VALUE!	#VALUE!	#VALUE!	#VALUE!	#VALUE!	#VALUE!	#VALUE!	#VALUE!	#VALUE!	#VALUE!	#VALUE!	#VALUE!	#VALUE!	#VALUE!	#VALUE!	#VALUE!	#VALUE!	#VALUE!	#VALUE!	#VALUE!	#VALUE!	#VALUE!	#VALUE!	#VALUE!	#VALUE!	#VALUE!	#VALUE!	#VALUE!	#VALUE!	#VALUE!	#VALUE!	#VALUE!	#VALUE!	#VALUE!	#VALUE!	#VALUE!	#VALUE!
Taurocyamine			545.743	1210.88	628.163	578.334	903.008	489.114	3193.94	664.92	959.918	373.808	1610.94	1834.83	477.669	738.784	944.472	416.818	572.078	678.404	380.293	969.883	554.845	557.576	665.369	438.116	514.713	478.094	1729.15	536.778	2244	614.7	550.075	1188.34	669.131	2367.7	783.937	578.413	592.556	1361.71	809.655	2497.09	471.309	652.298	2879.02	518.841	641.644	583.178	1689.45
Pyridoxamine			#VALUE!	#VALUE!	#VALUE!	#VALUE!	#VALUE!	#VALUE!	#VALUE!	#VALUE!	#VALUE!	#VALUE!	#VALUE!	#VALUE!	#VALUE!	#VALUE!	#VALUE!	#VALUE!	#VALUE!	#VALUE!	#VALUE!	#VALUE!	#VALUE!	#VALUE!	#VALUE!	#VALUE!	#VALUE!	#VALUE!	#VALUE!	#VALUE!	#VALUE!	#VALUE!	#VALUE!	#VALUE!	#VALUE!	#VALUE!	#VALUE!	#VALUE!	#VALUE!	#VALUE!	#VALUE!	#VALUE!	#VALUE!	#VALUE!	#VALUE!	#VALUE!	#VALUE!	#VALUE!	#VALUE!
1/3-Methylhistidine			3708.01	1870.61	2479.52	3068.39	2049.32	2895.41	4789.45	3488.47	3602.2	2518.33	3847.59	3577.38	3190.87	5295.21	3837.55	3000.85	3736.81	4021.39	2412.51	4511.71	3867.03	4046.81	2822.87	3511.94	3140.42	3930.02	4806.24	4389.67	5486.33	4049.66	5942.39	3140.63	2694.72	2335.79	3396.6	4236.43	2268.71	3305.46	2616.8	5537.09	2738.74	3422.34	2589.93	4218.26	2634.73	3630.19	4142.54
Norepinephrine			236.461	136.743	170.886	271.761	140.278	243.669	134.317	182.09	207.171	167.139	94.1776	96.2574	63.932	75.0923	134.094	119.812	126.735	148.523	167.6	322.211	247.441	267.492	215.078	102.22	37.7076	261.639	67.8725	128.906	134.321	93.3642	91.61	188.523	87.0253	74.9437	61.8127	36.2547	49.9864	212.337	29.3912	82.7765	146.018	122.883	136.148	105.552	159.233	102.472	163.123
n-Glycylproline			#VALUE!	#VALUE!	#VALUE!	#VALUE!	#VALUE!	#VALUE!	#VALUE!	#VALUE!	#VALUE!	#VALUE!	#VALUE!	#VALUE!	#VALUE!	#VALUE!	#VALUE!	#VALUE!	#VALUE!	#VALUE!	#VALUE!	#VALUE!	#VALUE!	#VALUE!	#VALUE!	#VALUE!	#VALUE!	#VALUE!	#VALUE!	#VALUE!	#VALUE!	#VALUE!	#VALUE!	#VALUE!	#VALUE!	#VALUE!	#VALUE!	#VALUE!	#VALUE!	#VALUE!	#VALUE!	#VALUE!	#VALUE!	#VALUE!	#VALUE!	#VALUE!	#VALUE!	#VALUE!	#VALUE!
Arginine			35455.1	79150.4	44373.3	25162.4	56317.8	53277.5	127354	37600.4	27340.3	38372.7	78992.9	102965	22333.3	44878.6	77704.8	17746.4	22456.7	28158.4	11051.9	68033.3	59056.6	52306.9	28310.2	27123.2	18643.2	23163.9	39102.5	36393.8	188537	37297	26364.1	22125.2	31373.1	143684	49865.8	29555.8	19108.4	29340.9	50835.5	64293.9	36803.3	39268.8	86009.7	44303.7	30439	36519.6	59282.8
N-Acetylornithine			#VALUE!	#VALUE!	#VALUE!	#VALUE!	#VALUE!	#VALUE!	#VALUE!	#VALUE!	#VALUE!	#VALUE!	#VALUE!	#VALUE!	#VALUE!	#VALUE!	#VALUE!	#VALUE!	#VALUE!	#VALUE!	#VALUE!	#VALUE!	#VALUE!	#VALUE!	#VALUE!	#VALUE!	#VALUE!	#VALUE!	#VALUE!	#VALUE!	#VALUE!	#VALUE!	#VALUE!	#VALUE!	#VALUE!	#VALUE!	#VALUE!	#VALUE!	#VALUE!	#VALUE!	#VALUE!	#VALUE!	#VALUE!	#VALUE!	#VALUE!	#VALUE!	#VALUE!	#VALUE!	#VALUE!
Cotinine			#VALUE!	#VALUE!	#VALUE!	#VALUE!	#VALUE!	#VALUE!	#VALUE!	#VALUE!	#VALUE!	#VALUE!	#VALUE!	#VALUE!	#VALUE!	#VALUE!	#VALUE!	#VALUE!	#VALUE!	#VALUE!	#VALUE!	#VALUE!	#VALUE!	#VALUE!	#VALUE!	#VALUE!	10.3597	#VALUE!	#VALUE!	#VALUE!	#VALUE!	#VALUE!	#VALUE!	#VALUE!	#VALUE!	#VALUE!	#VALUE!	#VALUE!	#VALUE!	#VALUE!	#VALUE!	#VALUE!	#VALUE!	#VALUE!	#VALUE!	#VALUE!	#VALUE!	#VALUE!	#VALUE!
Cysteinyl-Glycine (Cys-Gly)			6.10888	6.50137	11.1088	12.8127	10.609	10.4477	19.4801	20.1156	9.74824	10.1608	15.7901	11.3711	34.2201	29.6431	17.2443	13.2978	26.628	14.5055	19.0162	10.5303	8.16972	14.5846	9.44683	19.0435	19.1402	14.6635	35.8528	18.2444	36.064	16.8389	26.7476	13.1926	16.0864	35.9999	15.1576	14.0662	14.3159	21.846	129.672	30.0325	16.5605	19.464	22.7374	27.2378	19.5689	20.8342	12.9021
Gluconolactone			#VALUE!	#VALUE!	#VALUE!	#VALUE!	#VALUE!	#VALUE!	#VALUE!	#VALUE!	#VALUE!	#VALUE!	#VALUE!	#VALUE!	#VALUE!	#VALUE!	#VALUE!	#VALUE!	#VALUE!	#VALUE!	#VALUE!	#VALUE!	#VALUE!	#VALUE!	#VALUE!	#VALUE!	#VALUE!	#VALUE!	#VALUE!	#VALUE!	#VALUE!	#VALUE!	#VALUE!	#VALUE!	#VALUE!	#VALUE!	#VALUE!	#VALUE!	#VALUE!	#VALUE!	#VALUE!	#VALUE!	#VALUE!	#VALUE!	#VALUE!	#VALUE!	#VALUE!	#VALUE!	#VALUE!
Glucosamine			#VALUE!	#VALUE!	#VALUE!	#VALUE!	#VALUE!	#VALUE!	#VALUE!	#VALUE!	#VALUE!	#VALUE!	#VALUE!	#VALUE!	#VALUE!	#VALUE!	#VALUE!	#VALUE!	#VALUE!	#VALUE!	#VALUE!	#VALUE!	#VALUE!	#VALUE!	#VALUE!	#VALUE!	#VALUE!	#VALUE!	#VALUE!	#VALUE!	#VALUE!	#VALUE!	#VALUE!	#VALUE!	#VALUE!	#VALUE!	#VALUE!	#VALUE!	#VALUE!	#VALUE!	#VALUE!	#VALUE!	#VALUE!	#VALUE!	#VALUE!	#VALUE!	#VALUE!	#VALUE!	#VALUE!
Theobromine			#VALUE!	#VALUE!	#VALUE!	#VALUE!	#VALUE!	#VALUE!	#VALUE!	#VALUE!	#VALUE!	#VALUE!	#VALUE!	#VALUE!	#VALUE!	#VALUE!	#VALUE!	#VALUE!	#VALUE!	#VALUE!	#VALUE!	#VALUE!	#VALUE!	#VALUE!	#VALUE!	#VALUE!	#VALUE!	#VALUE!	#VALUE!	#VALUE!	#VALUE!	#VALUE!	#VALUE!	#VALUE!	#VALUE!	#VALUE!	#VALUE!	#VALUE!	#VALUE!	#VALUE!	#VALUE!	#VALUE!	#VALUE!	#VALUE!	#VALUE!	#VALUE!	#VALUE!	#VALUE!	#VALUE!
1,7-Dimethylxanthine			#VALUE!	#VALUE!	#VALUE!	#VALUE!	#VALUE!	#VALUE!	#VALUE!	#VALUE!	#VALUE!	#VALUE!	#VALUE!	#VALUE!	#VALUE!	#VALUE!	#VALUE!	#VALUE!	#VALUE!	#VALUE!	#VALUE!	#VALUE!	#VALUE!	#VALUE!	#VALUE!	#VALUE!	#VALUE!	#VALUE!	#VALUE!	#VALUE!	#VALUE!	#VALUE!	#VALUE!	#VALUE!	#VALUE!	#VALUE!	#VALUE!	#VALUE!	#VALUE!	#VALUE!	#VALUE!	#VALUE!	#VALUE!	#VALUE!	#VALUE!	#VALUE!	#VALUE!	#VALUE!	#VALUE!
Tyrosine			1994.91	774.821	1483	2019.68	1203.08	1619.96	1283.52	2535.17	1767.34	1438.08	1319.66	1128.84	2032	2611.02	1541.39	1734.53	2168.38	1260.41	1823.4	1372.62	2373.2	986.744	740.448	1083.17	1554.09	1689.96	3229.21	2074.4	2458.16	1808.61	3239.56	1519.03	1497.61	839.437	2259.66	1858.14	1029.07	1841.31	1632.2	3825.88	1717.49	2588.55	1635.31	1992.09	1869.13	1750.01	1417.02
Epinephrine			#VALUE!	#VALUE!	#VALUE!	#VALUE!	#VALUE!	#VALUE!	#VALUE!	#VALUE!	#VALUE!	#VALUE!	#VALUE!	#VALUE!	#VALUE!	#VALUE!	#VALUE!	#VALUE!	#VALUE!	#VALUE!	#VALUE!	#VALUE!	#VALUE!	#VALUE!	#VALUE!	#VALUE!	#VALUE!	#VALUE!	#VALUE!	#VALUE!	#VALUE!	#VALUE!	#VALUE!	#VALUE!	#VALUE!	#VALUE!	#VALUE!	#VALUE!	#VALUE!	#VALUE!	#VALUE!	#VALUE!	#VALUE!	#VALUE!	#VALUE!	#VALUE!	#VALUE!	#VALUE!	#VALUE!
Se-Methylselenocysteine			#VALUE!	#VALUE!	#VALUE!	#VALUE!	#VALUE!	#VALUE!	#VALUE!	#VALUE!	#VALUE!	#VALUE!	#VALUE!	#VALUE!	#VALUE!	#VALUE!	#VALUE!	#VALUE!	#VALUE!	#VALUE!	#VALUE!	#VALUE!	#VALUE!	#VALUE!	#VALUE!	#VALUE!	#VALUE!	#VALUE!	#VALUE!	#VALUE!	#VALUE!	#VALUE!	#VALUE!	#VALUE!	#VALUE!	#VALUE!	#VALUE!	#VALUE!	#VALUE!	#VALUE!	#VALUE!	#VALUE!	#VALUE!	#VALUE!	#VALUE!	#VALUE!	#VALUE!	#VALUE!	#VALUE!
Phosphorylcholine			288.49	238.818	287.823	413.69	219.573	330.193	383.372	332.28	154.849	169.668	222.893	266.99	217.54	303.936	165.367	339.964	288.878	226.11	301.727	225	454.458	204.874	122.162	246.199	371.677	208.333	248.525	387.593	370.562	202.598	174.977	192.065	246.801	272.008	143.258	186.366	144.899	220.962	350.511	218.517	328.245	223.426	282.7	210.758	329.59	303.486	362.979
N6-Acetyl-Lysine			215.478	241.644	288.326	211.827	186.595	215.787	289.828	183.691	184.506	262.556	243.982	246.654	305.286	208.98	223.912	144.618	244.993	225.654	160.777	270.762	306.41	266.443	200.211	143.885	222.984	166.908	203.777	224.204	569.336	176.415	173.48	171.386	167.27	456.752	223.486	141.265	133.605	252.779	248.455	301.455	223.139	236.206	369.163	243.022	169.092	190.823	251.395
Homoarginine			901.931	1469.01	1007.7	696.167	938.99	1182.86	3209.26	779.696	721.876	1019.84	1461.27	1937.91	575.386	1255.38	1428.26	487.611	668.993	913.216	447.34	1262.42	1371.96	1089.88	767.125	944.63	597.544	788.105	3202.34	944.812	3445.15	1083.47	900.748	949.123	781.895	5200.88	1196.96	797.469	618.207	844.087	2382.56	3847.16	1065.64	904.86	1734.9	912.531	764.835	924.941	1358.87
N6-Trimethyllysine			20917.4	22599.5	18970.1	13239	19656.9	20079.4	56607.5	16322.4	18222.9	14083.7	29766.7	33380.6	11946.1	25201.3	26569.1	10760.4	15911.8	20545.9	10196.1	24227.1	20811.2	24208.6	15555.5	24324.3	15024.4	17394	82473.5	21878.6	62542.2	21063.3	20253.9	19494.2	16738.2	42351.8	27521.5	19380.1	12994.4	18364.5	54665.6	91262.4	20880.3	20366.2	32301.9	19613.1	16487.4	19263	28006.3
Homocitrulline			207.251	160.918	236.444	137.267	175.466	361.246	383.955	134.16	169.719	162.43	187.375	134.009	75.0214	112.577	110.286	65.5076	112.073	234.621	83.6542	136.448	98.7976	253.336	147.275	142.001	134.836	129.608	650.105	106.214	164.806	139.267	97.1887	191.731	221.15	172.075	123.2	135.651	106.773	238.596	182.054	887.503	162.093	172.42	130.431	101.199	161.314	139.17	199.749
Caffeine			#VALUE!	#VALUE!	#VALUE!	#VALUE!	#VALUE!	#VALUE!	#VALUE!	#VALUE!	#VALUE!	#VALUE!	#VALUE!	#VALUE!	#VALUE!	#VALUE!	#VALUE!	#VALUE!	#VALUE!	#VALUE!	#VALUE!	#VALUE!	#VALUE!	#VALUE!	#VALUE!	#VALUE!	#VALUE!	#VALUE!	#VALUE!	#VALUE!	#VALUE!	#VALUE!	#VALUE!	#VALUE!	#VALUE!	#VALUE!	#VALUE!	#VALUE!	#VALUE!	#VALUE!	#VALUE!	#VALUE!	#VALUE!	#VALUE!	#VALUE!	#VALUE!	#VALUE!	#VALUE!	#VALUE!
Salicylurate			#VALUE!	#VALUE!	#VALUE!	#VALUE!	#VALUE!	#VALUE!	#VALUE!	#VALUE!	#VALUE!	#VALUE!	#VALUE!	#VALUE!	#VALUE!	#VALUE!	#VALUE!	#VALUE!	#VALUE!	#VALUE!	#VALUE!	#VALUE!	#VALUE!	#VALUE!	#VALUE!	#VALUE!	#VALUE!	#VALUE!	#VALUE!	#VALUE!	#VALUE!	#VALUE!	#VALUE!	#VALUE!	#VALUE!	#VALUE!	#VALUE!	#VALUE!	#VALUE!	#VALUE!	#VALUE!	#VALUE!	#VALUE!	#VALUE!	#VALUE!	#VALUE!	#VALUE!	#VALUE!	#VALUE!
DL DOPA			5532.44	2926.27	8928.17	4939.37	2056.63	4072.1	1168.28	1061.6	3514.05	2326.81	745.443	1679.66	#VALUE!	274.851	1071.4	3388.1	589.912	7461.7	3043.24	4734.93	4965.3	4790.43	5664.24	1541.92	402.541	3674.82	214.162	640.699	1931.53	586.317	506.688	4550.14	3338.92	968.677	662.656	246.002	364.2	5399.8	901.682	593.876	4288.61	6687.55	2417.2	316.039	4749.2	220.829	1722.44
Selenomethionine			#VALUE!	#VALUE!	#VALUE!	#VALUE!	#VALUE!	#VALUE!	#VALUE!	#VALUE!	#VALUE!	#VALUE!	#VALUE!	#VALUE!	#VALUE!	#VALUE!	#VALUE!	#VALUE!	#VALUE!	#VALUE!	#VALUE!	#VALUE!	#VALUE!	#VALUE!	#VALUE!	#VALUE!	#VALUE!	#VALUE!	#VALUE!	#VALUE!	#VALUE!	#VALUE!	#VALUE!	#VALUE!	#VALUE!	#VALUE!	#VALUE!	#VALUE!	#VALUE!	#VALUE!	#VALUE!	#VALUE!	#VALUE!	#VALUE!	#VALUE!	#VALUE!	#VALUE!	#VALUE!	#VALUE!
Dimethylarginine (A/SDMA)			2496.09	2443.54	2488.75	943.721	2959.07	1579.35	4915.29	1184.11	1643.92	1213.5	2418.79	3134.68	935.639	1423.41	2990.56	653.195	1118.8	1585.06	618.366	2664.04	2664.38	3305.56	885.056	697.852	970.561	998.453	2939.23	814.063	9279.81	1223.4	1773.01	1435.22	1449.77	4348.51	2215.47	985.505	1320.3	1759.81	1974.44	3909.02	1454.07	1519.28	5145.15	1143.33	1268.03	1460.03	2038.57
Spermine			#VALUE!	#VALUE!	#VALUE!	#VALUE!	#VALUE!	#VALUE!	#VALUE!	#VALUE!	#VALUE!	#VALUE!	#VALUE!	#VALUE!	#VALUE!	#VALUE!	#VALUE!	#VALUE!	#VALUE!	#VALUE!	#VALUE!	#VALUE!	#VALUE!	#VALUE!	#VALUE!	#VALUE!	#VALUE!	#VALUE!	#VALUE!	#VALUE!	#VALUE!	#VALUE!	#VALUE!	#VALUE!	#VALUE!	#VALUE!	#VALUE!	#VALUE!	#VALUE!	#VALUE!	#VALUE!	#VALUE!	#VALUE!	#VALUE!	#VALUE!	#VALUE!	#VALUE!	#VALUE!	#VALUE!
3-Indolebutyric Acid			#VALUE!	#VALUE!	#VALUE!	#VALUE!	#VALUE!	#VALUE!	#VALUE!	#VALUE!	#VALUE!	#VALUE!	#VALUE!	#VALUE!	#VALUE!	#VALUE!	#VALUE!	#VALUE!	#VALUE!	#VALUE!	#VALUE!	#VALUE!	#VALUE!	#VALUE!	#VALUE!	#VALUE!	#VALUE!	#VALUE!	#VALUE!	#VALUE!	#VALUE!	#VALUE!	#VALUE!	#VALUE!	#VALUE!	#VALUE!	#VALUE!	#VALUE!	#VALUE!	#VALUE!	#VALUE!	#VALUE!	#VALUE!	#VALUE!	#VALUE!	#VALUE!	#VALUE!	#VALUE!	#VALUE!
Acetylcarnitine			115534	153036	239354	230485	143544	163038	238333	213318	146413	146883	206492	92653.1	173821	246007	190266	86903.2	172189	153013	201911	93633.2	131455	143338	90277.7	124057	155320	128034	119655	177307	139458	205417	232749	183178	174369	311906	169780	80998.6	112266	150971	164695	156205	174925	176551	187071	180863	173418	150047	141104
Tryptophan			2037.18	1268.73	2364.68	1511.08	947.08	1580.45	1706.27	2101.8	1305.87	2599.36	1764.2	1353.41	1441.47	2002.57	2095.47	1362.42	1266.84	2412.45	1352.66	2172.47	2938.97	1308.07	1090.63	2086.09	1157.61	1275.93	1379.45	1855.32	1870.43	1720.04	2174.07	1309.39	1424.08	2076.62	2134.02	1322.02	909.206	1494.25	2295.2	1844.13	1315.92	2843.15	1851.72	1790.54	1412.76	1242.06	1726.55
L-Kynurenine			23.4455	42.6101	23.2774	11.6065	8.76104	13.5936	15.0626	8.79694	15.585	12.5264	11.195	50.7032	12.2225	10.2981	8.94874	12.8061	8.50037	19.7009	8.82141	7.96184	20.6914	23.8026	9.2827	14.239	15.7648	11.9698	49.3414	10.052	13.466	9.17442	10.7882	14.5088	12.4046	20.9047	21.3948	12.5735	7.96851	10.8707	33.9926	66.0076	10.0014	39.167	8.33913	9.38929	14.7953	7.60916	10.8496
Phosphocreatine			1178.37	562.21	1159.56	921.098	769.177	761.345	399.403	1047.9	1065.78	1291.62	621.775	579.685	672.62	1055.17	878.947	1503.15	838.835	2834.54	748.405	1580.71	1376.47	2602.03	1885.15	1106.45	1159.03	621.404	1661.01	650.831	1990.77	397.421	354.306	466.318	949.886	917.424	869.083	624.683	599.668	1144.17	643.627	811.902	988.94	1041.33	502.22	1983.52	779.329	447.029	1293.47
N-Ac-Arginine			83.7317	108.84	115.82	72.069	95.5897	81.6958	145.174	60.3153	71.7026	79.6711	88.2256	100.167	44.5555	73.148	99.447	52.7653	56.6431	89.2685	46.2642	84.493	132.744	103.647	61.455	49.5414	46.0627	53.2831	136.187	69.512	118.339	51.8657	61.787	64.1386	59.6551	128.046	76.3809	48.2075	43.336	104.094	92.0263	112.658	90.7932	101.882	114.207	34.7083	64.5171	61.198	74.8752
Carnosine			182528	92265.1	115844	152563	69314.4	137047	158231	169697	188020	123779	139353	209309	133980	245549	163333	157200	195197	207705	103879	185226	184944	153277	153218	196784	147380	225897	254435	255260	112892	203997	255426	189685	126939	120398	135515	246443	118242	166202	123117	348195	120916	141377	85591.5	223225	126853	174593	155960
2'-Deoxycytidine			267.431	145.01	200.801	137.49	348.197	119.675	293.516	166.726	176.218	230.688	193.106	216.69	96.0861	145.794	292.728	93.038	223.552	223.232	126.062	301.414	238.325	336.268	107.519	126.43	140.386	140.819	303.703	147.983	358.759	146.757	151.875	128.887	131.025	196.524	176.521	108.818	82.8883	136.099	210.623	269.043	100.777	175.93	171.989	106.748	143.869	147.714	183.545
2'-Deoxyuridine			31.9993	6.05661	5.60861	13.8774	9.9135	4.97415	11.5276	18.4292	13.9918	7.5087	14.297	7.64401	10.5447	10.8893	11.0146	9.33814	10.457	5.77573	9.53666	14.9719	15.4753	11.6105	9.59531	10.3239	8.58047	11.9934	3.30926	14.8633	23.994	18.192	16.1165	11.7677	14.5302	4.02055	14.7914	17.5441	9.23372	18.5266	28.2621	4.02551	8.54432	15.9416	18.5384	14.6873	13.3567	14.3874	13.7082
Biopterin			#VALUE!	#VALUE!	#VALUE!	#VALUE!	#VALUE!	#VALUE!	#VALUE!	#VALUE!	#VALUE!	#VALUE!	#VALUE!	#VALUE!	#VALUE!	#VALUE!	#VALUE!	#VALUE!	#VALUE!	#VALUE!	#VALUE!	#VALUE!	#VALUE!	#VALUE!	#VALUE!	#VALUE!	#VALUE!	#VALUE!	#VALUE!	#VALUE!	#VALUE!	#VALUE!	#VALUE!	#VALUE!	#VALUE!	#VALUE!	#VALUE!	#VALUE!	#VALUE!	#VALUE!	#VALUE!	#VALUE!	#VALUE!	#VALUE!	#VALUE!	#VALUE!	#VALUE!	#VALUE!	#VALUE!
Anserine			#VALUE!	#VALUE!	#VALUE!	#VALUE!	#VALUE!	#VALUE!	#VALUE!	#VALUE!	#VALUE!	#VALUE!	#VALUE!	#VALUE!	#VALUE!	#VALUE!	#VALUE!	#VALUE!	#VALUE!	#VALUE!	#VALUE!	#VALUE!	#VALUE!	#VALUE!	#VALUE!	#VALUE!	#VALUE!	#VALUE!	#VALUE!	#VALUE!	#VALUE!	#VALUE!	#VALUE!	#VALUE!	#VALUE!	#VALUE!	#VALUE!	#VALUE!	#VALUE!	#VALUE!	#VALUE!	#VALUE!	#VALUE!	#VALUE!	#VALUE!	#VALUE!	#VALUE!	#VALUE!	#VALUE!
Cystine			#VALUE!	#VALUE!	#VALUE!	#VALUE!	#VALUE!	#VALUE!	#VALUE!	#VALUE!	#VALUE!	#VALUE!	#VALUE!	#VALUE!	#VALUE!	#VALUE!	#VALUE!	#VALUE!	#VALUE!	#VALUE!	#VALUE!	#VALUE!	#VALUE!	#VALUE!	#VALUE!	#VALUE!	#VALUE!	#VALUE!	#VALUE!	#VALUE!	#VALUE!	#VALUE!	#VALUE!	#VALUE!	#VALUE!	#VALUE!	#VALUE!	#VALUE!	#VALUE!	#VALUE!	#VALUE!	#VALUE!	#VALUE!	#VALUE!	#VALUE!	#VALUE!	#VALUE!	#VALUE!	#VALUE!
Cytidine			1135.38	723.9	1669.94	748.561	781.911	796.783	729.827	615.115	781.8	967.519	535.738	452.267	292.354	394.271	651.885	565.218	532.88	819.436	739.354	1171.6	898.929	897.64	440.632	725.239	365.948	251.221	913.685	449.271	534.182	486.83	567.951	513.374	502.138	824.484	392.513	162.562	282.714	435.217	485.686	1362.95	459.327	744.682	649.865	358.866	378.766	271.277	534.81
Uridine			343.892	310.926	657.842	298.121	188.893	299.839	311.346	288.493	289.568	371.842	246.565	209.819	168.798	224.051	228.989	330.346	220.661	312.11	389.492	381.421	438.277	317.923	156.114	328.726	157.025	110.961	234.34	173.934	183.504	282.479	234.887	203.186	256.716	441.242	248.16	61.7715	133.667	208.577	266.297	334.5	249.059	376.698	314.957	194.819	183.545	249.763	256.535
isoValerylcarnitine			8324.78	1647.38	2791.99	4221.87	2657.39	2290.13	1880.35	2749.48	1803.95	1547.75	2124.42	2222.75	1456.06	3229.56	1605.83	5725.49	3149.93	1717.91	2695.05	2031.8	2304.91	2404.77	1375	3210.5	1816.06	1866.84	13224	2001.12	5530.78	1635.73	1754.92	2594.09	2236.75	1455.22	2815.94	2608.36	1483.67	3007.38	4023.87	30725.9	1755.38	5724.92	1970.99	3413.83	2562.89	2779.55	5524.65
Neopterin			#VALUE!	#VALUE!	#VALUE!	#VALUE!	#VALUE!	#VALUE!	#VALUE!	#VALUE!	#VALUE!	#VALUE!	#VALUE!	#VALUE!	#VALUE!	#VALUE!	#VALUE!	#VALUE!	#VALUE!	#VALUE!	#VALUE!	#VALUE!	#VALUE!	#VALUE!	#VALUE!	#VALUE!	#VALUE!	#VALUE!	#VALUE!	#VALUE!	#VALUE!	#VALUE!	#VALUE!	#VALUE!	#VALUE!	#VALUE!	#VALUE!	#VALUE!	#VALUE!	#VALUE!	#VALUE!	#VALUE!	#VALUE!	#VALUE!	#VALUE!	#VALUE!	#VALUE!	#VALUE!	#VALUE!
Glycerophosphocholine			63005.8	78976.3	128883	65301.2	74832.4	70719	106165	69067.3	65752.2	97348	85094.7	75635.7	48054	70055.6	76871.1	59464.2	68563.6	98799.1	59416.7	101773	118374	85485.2	56757.9	94170.7	50848	37736.3	105951	44492	114557	46202.7	80552.4	91339.6	91418.1	99216.8	85412.6	45612.8	55034.9	92118.5	97288.8	134960	62303.5	160531	123006	66977.2	63269	62518.2	110018
5-Methylcytidine			29.0546	15.9687	30.1193	19.4417	23.5446	26.9968	26.8717	33.703	23.0797	29.7348	25.1261	22.7671	#VALUE!	34.2485	32.1105	18.5856	21.0838	27.5051	13.1435	29.6231	25.4385	31.6876	20.6566	20.0871	24.3924	26.1175	29.6192	23.917	20.7816	22.2911	25.9061	22.9438	23.2807	31.5766	19.3579	20.9754	10.0418	22.357	23.8045	34.8535	14.3188	26.1756	17.7194	10.4929	24.3223	19.3655	21.9381
Phosphotyrosine			#VALUE!	#VALUE!	#VALUE!	#VALUE!	#VALUE!	#VALUE!	#VALUE!	#VALUE!	#VALUE!	#VALUE!	#VALUE!	#VALUE!	#VALUE!	#VALUE!	#VALUE!	#VALUE!	#VALUE!	#VALUE!	#VALUE!	#VALUE!	#VALUE!	#VALUE!	#VALUE!	#VALUE!	#VALUE!	#VALUE!	#VALUE!	#VALUE!	#VALUE!	#VALUE!	#VALUE!	#VALUE!	#VALUE!	#VALUE!	#VALUE!	#VALUE!	#VALUE!	#VALUE!	#VALUE!	#VALUE!	#VALUE!	#VALUE!	#VALUE!	#VALUE!	#VALUE!	#VALUE!	#VALUE!
Succinylcarnitine			5397.25	12743.4	13879.1	22044	10667	12135	15373.3	18098.1	4422.41	11864.3	6494.23	3500.27	1952.67	2869.23	7056.9	3813.28	2338.05	5437.63	16199.8	5168.59	8640.56	8747.89	4093.46	4792.99	11144.6	5094.26	3541.02	3141.89	8851.04	3022.26	3151.19	12026.9	12257.5	27454.6	15777.9	4032.93	5483.39	15285.7	12241.4	12064.1	19045.8	19069.9	10206	2233.45	20282.2	2833.74	5244.53
Thiamine			478.088	165.156	458.723	354.728	388.978	313.173	557.241	487.489	236.594	357.691	268.152	190.074	195.547	430.687	378.935	300.319	218.551	352.592	309.41	370.412	362.504	395.131	320.914	508.838	346.265	349.932	428.719	204.374	495.188	297.68	223.605	434.655	399.957	303.03	558.276	357.231	227.566	616.055	453.587	725.973	277.099	1389.8	489.361	316.07	425.534	392.574	250.107
2,3-Diphosphoglyceric Acid			#VALUE!	#VALUE!	#VALUE!	#VALUE!	#VALUE!	#VALUE!	#VALUE!	#VALUE!	#VALUE!	#VALUE!	#VALUE!	#VALUE!	#VALUE!	#VALUE!	#VALUE!	#VALUE!	#VALUE!	#VALUE!	#VALUE!	#VALUE!	#VALUE!	#VALUE!	#VALUE!	#VALUE!	#VALUE!	#VALUE!	#VALUE!	#VALUE!	#VALUE!	#VALUE!	#VALUE!	#VALUE!	#VALUE!	#VALUE!	#VALUE!	#VALUE!	#VALUE!	#VALUE!	#VALUE!	#VALUE!	#VALUE!	#VALUE!	#VALUE!	#VALUE!	#VALUE!	#VALUE!	#VALUE!
Deoxyguanosine			#VALUE!	#VALUE!	#VALUE!	#VALUE!	#VALUE!	#VALUE!	#VALUE!	#VALUE!	#VALUE!	#VALUE!	#VALUE!	#VALUE!	#VALUE!	#VALUE!	#VALUE!	#VALUE!	#VALUE!	#VALUE!	#VALUE!	#VALUE!	#VALUE!	#VALUE!	#VALUE!	#VALUE!	#VALUE!	#VALUE!	#VALUE!	#VALUE!	#VALUE!	#VALUE!	#VALUE!	#VALUE!	#VALUE!	#VALUE!	#VALUE!	#VALUE!	#VALUE!	#VALUE!	#VALUE!	#VALUE!	#VALUE!	#VALUE!	#VALUE!	#VALUE!	#VALUE!	#VALUE!	#VALUE!
Adenosine			5852.14	8220.46	6735.48	7288.38	9675.11	7007.07	12351	6687.21	5165.55	2939.3	10012.6	12655.2	6923.4	8403.02	10562.2	5150.87	10453	2553.05	4839.35	6493.42	5781.61	5199.28	3343.16	7648.53	10999.1	4811.47	20544	8107	31315.7	8753.9	20866.6	10093.9	6467.8	9953.26	7726.34	5218.1	5622.98	9492.47	4905.12	10383.8	4403.43	14337.9	17008.8	4434.54	7004.06	2701.05	4144.04
Inosine			8065.44	13155.5	19467.1	10745	5764.92	9616.52	12352.2	10821.5	11614.7	11853.4	14858.7	10024.6	8539.62	17370.2	10399.2	13732	13086	14793.7	11727.6	11006.4	13410.7	12117.8	6005.7	8165.85	5797.63	3905.74	9137.18	7029.3	6757.55	9946.31	15380.2	10869.9	9375.72	11374.9	14610.1	2460.04	4634.01	9490.58	5278.2	9279.57	11147.7	14393.8	10601.9	7638.81	6692.21	10786.1	12985.7
Glutarylcarnitine			213.387	293.147	252.057	293.487	311.965	212.301	393.244	358.787	210.039	211.017	336.278	235.802	540.488	503.64	420.702	251.531	527.517	241.369	239.661	220.175	317.2	225.672	158.674	220.188	285.408	282.574	504.131	315.011	408.189	386.555	649.599	289.829	253.56	388.141	207.596	155.878	174.143	257.588	241.3	382.526	223.034	227.89	288.615	289.66	228.049	277.537	267.691
1-Methyladenosine			610.322	207.307	277.353	324.334	639.645	204.556	761.753	540.806	410.108	313.085	445.182	447.625	622.149	572.496	561.841	430.528	708.997	299.073	226.184	580.061	358.467	381.559	152.235	328.818	376.416	463.399	953.845	320.853	1040.32	536.877	487.691	395.174	274.792	405.13	421.028	543.779	323.768	509.865	273.5	1096.18	270.258	281.212	818.716	334.035	354.928	708.255	408.114
6-Methyladenosine			#VALUE!	#VALUE!	#VALUE!	#VALUE!	#VALUE!	#VALUE!	#VALUE!	#VALUE!	#VALUE!	#VALUE!	#VALUE!	#VALUE!	#VALUE!	#VALUE!	#VALUE!	#VALUE!	#VALUE!	#VALUE!	#VALUE!	#VALUE!	#VALUE!	#VALUE!	#VALUE!	#VALUE!	#VALUE!	#VALUE!	#VALUE!	#VALUE!	#VALUE!	#VALUE!	#VALUE!	#VALUE!	#VALUE!	#VALUE!	#VALUE!	#VALUE!	#VALUE!	#VALUE!	#VALUE!	#VALUE!	#VALUE!	#VALUE!	#VALUE!	#VALUE!	#VALUE!	#VALUE!	#VALUE!
Guanosine			70.1713	163.412	235.818	115.75	137.947	87.2152	155.148	137.788	142.246	171.429	152.335	84.6978	80.2025	187.77	148.62	143.846	192.824	134.389	140.069	105.302	116.975	107.968	32.1127	92.3989	61.3913	38.9709	126.244	49.027	130.173	93.424	143.669	93.4097	77.5622	129.179	193.631	18.8873	35.3589	97.0012	26.1758	99.9043	85.0095	112.394	112.246	58.3869	68.3066	134.374	136.166
Retinal			#VALUE!	#VALUE!	#VALUE!	#VALUE!	#VALUE!	#VALUE!	#VALUE!	#VALUE!	#VALUE!	#VALUE!	#VALUE!	#VALUE!	#VALUE!	#VALUE!	#VALUE!	#VALUE!	#VALUE!	#VALUE!	#VALUE!	#VALUE!	#VALUE!	#VALUE!	#VALUE!	#VALUE!	#VALUE!	#VALUE!	#VALUE!	#VALUE!	#VALUE!	#VALUE!	#VALUE!	#VALUE!	#VALUE!	#VALUE!	#VALUE!	#VALUE!	#VALUE!	#VALUE!	#VALUE!	#VALUE!	#VALUE!	#VALUE!	#VALUE!	#VALUE!	#VALUE!	#VALUE!	#VALUE!
Retinol			57.3487	86.3449	73.3506	105.875	98.9662	65.0917	139.659	100.486	60.8976	54.0376	98.0866	88.0492	161.028	149.39	112.303	81.8878	191.782	82.5962	99.3613	77.3059	124.053	83.3833	45.1818	74.9991	55.3521	81.6143	112.252	61.6565	165.249	89.9847	153.658	102.081	58.6825	116.825	75.6222	82.5251	57.54	85.3894	85.6946	116.411	58.711	58.4386	118.13	84.7376	67.1628	94.5747	67.7277
Argininosuccinate			248.975	1714.46	473.234	414.807	445.799	482.885	894.517	806.807	671.329	921.819	901.993	495.28	445.612	271.41	1239.58	194.143	321.326	285.072	102.474	578.767	450.158	1081.83	237.951	303.07	207.379	110.22	182.21	797.866	683.529	388.947	494.203	495.805	596.634	1861.52	769.033	261.7	198.648	448.677	1093.51	300.353	1185.78	367.495	658.714	815.51	481.212	132.961	471.651
5'-Methylthioadenosine			1038.72	800.667	1420.69	1262.66	971.119	877.784	1027.81	1153.33	869.876	770.146	908.141	695.78	918.282	1453.47	1123.96	880.432	831.258	1024.83	762.531	1080.2	1312.09	915.975	643.328	897.968	1279.74	1046.18	871.969	1145.57	1620.87	1058.37	1205.43	923.695	948.199	864.52	770.034	785.509	477.916	855.207	1019.4	834.397	703.363	892.964	953.639	945.838	766.996	552.322	668.099
N2,N2-Dimethylguanosine			40.7914	19.3758	48.8063	29.018	38.2969	42.6965	36.4809	36.1837	28.7236	51.455	26.3137	21.7313	20.1316	30.6376	25.2832	26.7279	30.592	41.8113	32.5809	33.1741	54.4904	33.0897	24.6862	33.2718	33.9127	25.7761	44.4075	24.1786	29.182	26.0777	38.8677	35.918	33.5577	26.2948	46.538	20.7082	16.6578	33.3255	44.4456	56.9511	23.651	63.7	30.8014	19.8964	32.95	35.7409	26.2285
UMP			6403.49	6303.16	10813.8	8969.03	5988.04	6769.13	10329.8	8820.87	6557.3	8213.23	7129.51	6781.61	6353.37	7769.82	7431.32	6887.52	7027.74	9147.93	7975.61	8549.95	11914.8	7760.33	5276.37	9914.14	7154.74	6573.13	6415.73	8224.95	9163.44	8417.9	8742.07	7747.84	8125.62	9289.42	6971.37	6779.52	5866.47	9078.68	7955.42	11443.5	8814.48	10585.6	8985.28	9133.04	7945.8	5575.41	8337.63
cAMP			9.22886	16.8943	14.3911	26.2967	25.7678	9.55948	27.3908	21.733	8.14988	9.18349	30.6358	27.6501	32.5833	19.7474	27.0018	22.2038	35.9322	15.6607	29.7962	20.4121	26.1206	13.6052	8.41373	30.4854	36.5336	35.4952	16.824	24.6739	30.9267	35.0388	26.6268	22.1015	26.866	18.7581	27.2184	10.6075	10.6095	22.9689	24.1132	21.602	29.5315	28.4697	39.2145	17.8668	31.0967	27.1651	10.8935
GMP			11814	11494.5	20138.5	18682.8	12618.8	14772.3	21524.7	18086.6	12909.6	15206.2	13729.7	10953	8721.88	11051.3	13937.6	12192.5	13169.9	18484.6	17727.1	17435.4	19924.9	14576.8	8490.73	17401.5	10941.2	11247.6	9377.94	13416.8	13225.2	11540	9789.91	14635	15441.3	22561.9	12519	8415.83	11001.6	17728	15651.7	17048.1	16782.8	17139	19040.5	14848.6	17752.8	10597.9	17353.9
Riboflavin			#VALUE!	#VALUE!	#VALUE!	#VALUE!	#VALUE!	#VALUE!	#VALUE!	#VALUE!	#VALUE!	#VALUE!	#VALUE!	#VALUE!	#VALUE!	#VALUE!	#VALUE!	#VALUE!	#VALUE!	#VALUE!	#VALUE!	#VALUE!	#VALUE!	#VALUE!	#VALUE!	#VALUE!	#VALUE!	#VALUE!	#VALUE!	#VALUE!	#VALUE!	#VALUE!	#VALUE!	#VALUE!	#VALUE!	#VALUE!	#VALUE!	#VALUE!	#VALUE!	#VALUE!	#VALUE!	#VALUE!	#VALUE!	#VALUE!	#VALUE!	#VALUE!	#VALUE!	#VALUE!	#VALUE!
SAH			732.692	704.057	1017.02	692.483	467.626	670.213	673.624	597.454	747.668	616.984	650.589	622.691	632.006	714.119	592.237	589.133	603.077	822.331	424.283	875.574	773.656	859.981	706.518	622.204	470.541	553.587	426.268	910.596	515.062	527.874	627.828	614.653	686.604	589.629	461.368	528.1	368.02	660.176	630.253	542.784	638.813	835.322	547.451	966.945	504.609	526.007	686.209
Cholecalciferol			#VALUE!	#VALUE!	#VALUE!	#VALUE!	#VALUE!	#VALUE!	#VALUE!	#VALUE!	#VALUE!	#VALUE!	#VALUE!	#VALUE!	#VALUE!	#VALUE!	#VALUE!	#VALUE!	#VALUE!	#VALUE!	#VALUE!	#VALUE!	#VALUE!	#VALUE!	#VALUE!	#VALUE!	#VALUE!	#VALUE!	#VALUE!	#VALUE!	#VALUE!	#VALUE!	#VALUE!	#VALUE!	#VALUE!	#VALUE!	#VALUE!	#VALUE!	#VALUE!	#VALUE!	#VALUE!	#VALUE!	#VALUE!	#VALUE!	#VALUE!	#VALUE!	#VALUE!	#VALUE!	#VALUE!
Ergocalciferol			#VALUE!	#VALUE!	#VALUE!	#VALUE!	#VALUE!	#VALUE!	#VALUE!	#VALUE!	#VALUE!	#VALUE!	#VALUE!	#VALUE!	#VALUE!	#VALUE!	#VALUE!	#VALUE!	#VALUE!	#VALUE!	#VALUE!	#VALUE!	#VALUE!	#VALUE!	#VALUE!	#VALUE!	#VALUE!	#VALUE!	#VALUE!	#VALUE!	#VALUE!	#VALUE!	#VALUE!	#VALUE!	#VALUE!	#VALUE!	#VALUE!	#VALUE!	#VALUE!	#VALUE!	#VALUE!	#VALUE!	#VALUE!	#VALUE!	#VALUE!	#VALUE!	#VALUE!	#VALUE!	#VALUE!
S-Adenosylmethionine (SAM)			6105.14	4427.88	6395.98	6041.98	4414.24	5843.51	6924.85	6057.4	5971.79	5841.66	6129.29	5582.19	3982.3	5020.51	4833.87	3679.8	3471.38	5435.24	4914.21	6381.11	6895.04	5370.76	3668.24	6141.39	6097.96	5401.4	3164.31	6841.92	7363.99	4686.12	5035.87	5027.7	5096.66	6923.93	7158.79	8138	4729.71	5927.91	6759.33	6248.7	6668.27	8252.07	7404.76	6521.8	6899.36	4434.52	7200.24
CDP			263.89	184.529	338.774	243.853	157.37	233.409	210.967	288.182	277.637	231.273	206.825	199.16	138.223	202.886	281.359	156.541	153.945	324.829	149.728	276.402	290.316	311.557	302.299	184.604	283.991	222.449	146.601	323.338	263.739	229.101	193.179	226.93	183.506	328.316	243.933	244.432	164.504	301.416	208.189	213.327	257.058	322.242	224.932	207.841	268.648	188.934	247.218
Thiamine pyrophosphate			#VALUE!	#VALUE!	#VALUE!	#VALUE!	#VALUE!	#VALUE!	#VALUE!	#VALUE!	#VALUE!	#VALUE!	#VALUE!	#VALUE!	#VALUE!	#VALUE!	#VALUE!	#VALUE!	#VALUE!	#VALUE!	#VALUE!	#VALUE!	#VALUE!	#VALUE!	#VALUE!	#VALUE!	#VALUE!	#VALUE!	#VALUE!	#VALUE!	#VALUE!	#VALUE!	#VALUE!	#VALUE!	#VALUE!	#VALUE!	#VALUE!	#VALUE!	#VALUE!	#VALUE!	#VALUE!	#VALUE!	#VALUE!	#VALUE!	#VALUE!	#VALUE!	#VALUE!	#VALUE!	#VALUE!
Folic Acid			#VALUE!	#VALUE!	#VALUE!	#VALUE!	#VALUE!	#VALUE!	#VALUE!	#VALUE!	#VALUE!	#VALUE!	#VALUE!	#VALUE!	#VALUE!	#VALUE!	#VALUE!	#VALUE!	#VALUE!	#VALUE!	#VALUE!	#VALUE!	#VALUE!	#VALUE!	#VALUE!	#VALUE!	#VALUE!	#VALUE!	#VALUE!	#VALUE!	#VALUE!	#VALUE!	#VALUE!	#VALUE!	#VALUE!	#VALUE!	#VALUE!	#VALUE!	#VALUE!	#VALUE!	#VALUE!	#VALUE!	#VALUE!	#VALUE!	#VALUE!	#VALUE!	#VALUE!	#VALUE!	#VALUE!
Vitamin K1			#VALUE!	#VALUE!	#VALUE!	#VALUE!	#VALUE!	#VALUE!	#VALUE!	#VALUE!	#VALUE!	#VALUE!	#VALUE!	#VALUE!	#VALUE!	#VALUE!	#VALUE!	#VALUE!	#VALUE!	#VALUE!	#VALUE!	#VALUE!	#VALUE!	#VALUE!	#VALUE!	#VALUE!	#VALUE!	#VALUE!	#VALUE!	#VALUE!	#VALUE!	#VALUE!	#VALUE!	#VALUE!	#VALUE!	#VALUE!	#VALUE!	#VALUE!	#VALUE!	#VALUE!	#VALUE!	#VALUE!	#VALUE!	#VALUE!	#VALUE!	#VALUE!	#VALUE!	#VALUE!	#VALUE!
Biliverdin			#VALUE!	#VALUE!	#VALUE!	#VALUE!	#VALUE!	#VALUE!	#VALUE!	#VALUE!	#VALUE!	#VALUE!	#VALUE!	#VALUE!	#VALUE!	#VALUE!	#VALUE!	#VALUE!	#VALUE!	#VALUE!	#VALUE!	#VALUE!	#VALUE!	#VALUE!	#VALUE!	#VALUE!	#VALUE!	#VALUE!	#VALUE!	#VALUE!	#VALUE!	#VALUE!	#VALUE!	#VALUE!	#VALUE!	#VALUE!	#VALUE!	#VALUE!	#VALUE!	#VALUE!	#VALUE!	#VALUE!	#VALUE!	#VALUE!	#VALUE!	#VALUE!	#VALUE!	#VALUE!	#VALUE!
NAD			6947.14	4015.04	1598.81	3626.92	3295.91	3339.24	3811.49	12302.5	9480.81	3278.49	6047.69	4390.03	14795.3	22733.1	9742.43	5562	5666.75	523.604	1736.86	2174.83	1102.22	2380.35	5978.51	5565.48	15644.7	16010.4	7685.99	18970.9	11987.4	18728.8	16775.7	4866.35	4858.46	2411.46	6146.38	25469.4	5792.75	5166.14	6864.02	5727	3363.35	1927.93	3466.01	14181.6	5429.58	18638.9	2736.56
Methylcobalamin			#VALUE!	#VALUE!	#VALUE!	#VALUE!	#VALUE!	#VALUE!	#VALUE!	#VALUE!	#VALUE!	#VALUE!	#VALUE!	#VALUE!	#VALUE!	#VALUE!	#VALUE!	#VALUE!	#VALUE!	#VALUE!	#VALUE!	#VALUE!	#VALUE!	#VALUE!	#VALUE!	#VALUE!	#VALUE!	#VALUE!	#VALUE!	#VALUE!	#VALUE!	#VALUE!	#VALUE!	#VALUE!	#VALUE!	#VALUE!	#VALUE!	#VALUE!	#VALUE!	#VALUE!	#VALUE!	#VALUE!	#VALUE!	#VALUE!	#VALUE!	#VALUE!	#VALUE!	#VALUE!	#VALUE!
Cyanocobalamin (Vitamin B12)			#VALUE!	#VALUE!	#VALUE!	#VALUE!	#VALUE!	#VALUE!	#VALUE!	#VALUE!	#VALUE!	#VALUE!	#VALUE!	#VALUE!	#VALUE!	#VALUE!	#VALUE!	#VALUE!	#VALUE!	#VALUE!	#VALUE!	#VALUE!	#VALUE!	#VALUE!	#VALUE!	#VALUE!	#VALUE!	#VALUE!	#VALUE!	#VALUE!	#VALUE!	#VALUE!	#VALUE!	#VALUE!	#VALUE!	#VALUE!	#VALUE!	#VALUE!	#VALUE!	#VALUE!	#VALUE!	#VALUE!	#VALUE!	#VALUE!	#VALUE!	#VALUE!	#VALUE!	#VALUE!	#VALUE!
NADPH			98.7739	130.317	197.052	119.259	117.964	161.11	186.766	347.026	166.612	276.306	90.2051	62.2302	46.4754	115.163	140.604	75.0525	121.571	31.0144	111.607	63.0939	59.1701	44.7899	114.175	122.79	299.108	109.496	36.402	162.586	249.185	158.616	104.562	215.844	100.383	125.484	683.752	71.7047	51.1584	137.937	16.9232	79.6374	545.85	311.009	91.6609	122.225	499.471	53.9499	58.3924
Thyroxine			#VALUE!	#VALUE!	#VALUE!	#VALUE!	#VALUE!	#VALUE!	#VALUE!	#VALUE!	#VALUE!	#VALUE!	#VALUE!	#VALUE!	#VALUE!	#VALUE!	#VALUE!	#VALUE!	#VALUE!	#VALUE!	#VALUE!	#VALUE!	#VALUE!	#VALUE!	#VALUE!	#VALUE!	#VALUE!	#VALUE!	#VALUE!	#VALUE!	#VALUE!	#VALUE!	#VALUE!	#VALUE!	#VALUE!	#VALUE!	#VALUE!	#VALUE!	#VALUE!	#VALUE!	#VALUE!	#VALUE!	#VALUE!	#VALUE!	#VALUE!	#VALUE!	#VALUE!	#VALUE!	#VALUE!
FAD			1152.87	2358.07	3336.67	3035.06	1857.3	2023.09	2709.45	2870.34	1481.82	2618.73	1783.34	1318.56	1625.81	1544.77	2092.91	1157.62	1585.14	1979.59	2712.26	1670.38	2686.84	1859.33	1196.03	2520.77	2395.15	1594.62	1078.99	1298.26	2118.79	1518.52	1324.21	2604.18	2787.02	4113.92	3006.28	1418.35	1881.93	2900.6	1912	1717.84	2420.23	2932.03	2828.25	1121.37	3428.46	1136.35	1283.85
Adenosylcobalamin			#VALUE!	#VALUE!	#VALUE!	#VALUE!	#VALUE!	#VALUE!	#VALUE!	#VALUE!	#VALUE!	#VALUE!	#VALUE!	#VALUE!	#VALUE!	#VALUE!	#VALUE!	#VALUE!	#VALUE!	#VALUE!	#VALUE!	#VALUE!	#VALUE!	#VALUE!	#VALUE!	#VALUE!	#VALUE!	#VALUE!	#VALUE!	#VALUE!	#VALUE!	#VALUE!	#VALUE!	#VALUE!	#VALUE!	#VALUE!	#VALUE!	#VALUE!	#VALUE!	#VALUE!	#VALUE!	#VALUE!	#VALUE!	#VALUE!	#VALUE!	#VALUE!	#VALUE!	#VALUE!	#VALUE!
Ubiquinol			#VALUE!	#VALUE!	#VALUE!	#VALUE!	#VALUE!	#VALUE!	#VALUE!	#VALUE!	#VALUE!	#VALUE!	#VALUE!	#VALUE!	#VALUE!	#VALUE!	#VALUE!	#VALUE!	#VALUE!	#VALUE!	#VALUE!	#VALUE!	#VALUE!	#VALUE!	#VALUE!	#VALUE!	#VALUE!	#VALUE!	#VALUE!	#VALUE!	#VALUE!	#VALUE!	#VALUE!	#VALUE!	#VALUE!	#VALUE!	#VALUE!	#VALUE!	#VALUE!	#VALUE!	#VALUE!	#VALUE!	#VALUE!	#VALUE!	#VALUE!	#VALUE!	#VALUE!	#VALUE!	#VALUE!
Malondialdehyde			21.6175	21.5558	43.8487	49.7297	52.3317	21.9954	67.3492	40.7728	12.6702	19.6957	22.7155	16.3022	28.1622	31.7649	43.0744	18.9843	43.0757	24.2624	51.226	22.7345	36.9683	23.4132	11.2204	27.5013	40.0851	43.6021	21.0133	21.6292	66.0142	34.9782	22.7144	47.2584	37.2041	143.207	53.9703	33.9471	58.5434	76.1869	357.652	37.4204	56.6129	25.8416	110.143	22.6874	63.6946	74.4731	32.3862
Glycolic acid			#VALUE!	#VALUE!	#VALUE!	#VALUE!	#VALUE!	#VALUE!	#VALUE!	#VALUE!	#VALUE!	#VALUE!	#VALUE!	#VALUE!	#VALUE!	#VALUE!	#VALUE!	#VALUE!	#VALUE!	#VALUE!	#VALUE!	#VALUE!	#VALUE!	#VALUE!	#VALUE!	#VALUE!	#VALUE!	#VALUE!	#VALUE!	#VALUE!	#VALUE!	#VALUE!	#VALUE!	#VALUE!	#VALUE!	#VALUE!	#VALUE!	#VALUE!	#VALUE!	#VALUE!	#VALUE!	#VALUE!	#VALUE!	#VALUE!	#VALUE!	#VALUE!	#VALUE!	#VALUE!	#VALUE!
Pyruvate			267.512	109.655	147.39	123.871	58.2886	180.735	94.4843	191.351	191.152	165.636	55.0481	107.117	17.3333	88.8709	108.932	96.4387	44.0672	166.749	82.8676	175.213	120.739	182.764	178.936	115.221	276.201	132.59	39.5106	166.431	47.1412	84.1431	60.331	90.053	113.384	97.7911	154.194	569.247	81.8002	118.152	121.821	156.401	193.923	321.393	103.946	164.513	356.613	335.859	140.437
Lactate			85315.3	54806.4	105327	113394	77774	87332.9	119522	110547	96200.3	92673.1	127651	78290.2	105643	153578	98385.7	80387.4	109243	121637	95404.7	95084.5	106314	98533.4	73730.8	77963.5	83537.2	102546	31629.5	102523	103539	135210	126589	108359	99385.1	113082	111018	111953	71953.4	98259.7	100409	88927.1	123497	110948	116461	90696.3	108824	144551	114993
Glyceraldehyde			#VALUE!	#VALUE!	#VALUE!	#VALUE!	#VALUE!	#VALUE!	#VALUE!	#VALUE!	#VALUE!	#VALUE!	#VALUE!	#VALUE!	#VALUE!	#VALUE!	#VALUE!	#VALUE!	#VALUE!	#VALUE!	#VALUE!	#VALUE!	#VALUE!	#VALUE!	#VALUE!	#VALUE!	#VALUE!	#VALUE!	#VALUE!	#VALUE!	#VALUE!	#VALUE!	#VALUE!	#VALUE!	#VALUE!	#VALUE!	#VALUE!	#VALUE!	#VALUE!	#VALUE!	#VALUE!	#VALUE!	#VALUE!	#VALUE!	#VALUE!	#VALUE!	#VALUE!	#VALUE!	#VALUE!
3-Hydroxypropionic Acid			7.80854	10.9152	9.99377	17.6035	13.7623	10.7379	24.2825	16.7808	10.1871	7.57881	20.4108	14.6875	25.2456	28.6662	17.332	13.699	25.0763	7.29412	19.086	11.6547	12.4685	9.53154	5.47799	8.27752	17.2953	9.62325	23.3269	16.3449	37.0314	19.1372	26.9039	11.7984	20.7713	28.9804	19.2793	12.9746	12.2827	13.1303	16.2855	20.9302	12.461	11.8923	21.6906	17.1807	11.2371	13.4236	15.69
isoValeric Acid /3-Oxobutanoic Acid/4-Oxobutanoic Acid			#VALUE!	#VALUE!	#VALUE!	#VALUE!	#VALUE!	#VALUE!	#VALUE!	#VALUE!	#VALUE!	#VALUE!	#VALUE!	#VALUE!	#VALUE!	#VALUE!	#VALUE!	#VALUE!	#VALUE!	#VALUE!	#VALUE!	#VALUE!	#VALUE!	#VALUE!	#VALUE!	#VALUE!	#VALUE!	#VALUE!	#VALUE!	#VALUE!	#VALUE!	#VALUE!	#VALUE!	#VALUE!	#VALUE!	#VALUE!	#VALUE!	#VALUE!	#VALUE!	#VALUE!	#VALUE!	#VALUE!	#VALUE!	#VALUE!	#VALUE!	#VALUE!	#VALUE!	#VALUE!	#VALUE!
2-Oxobutyrate			#VALUE!	#VALUE!	#VALUE!	#VALUE!	#VALUE!	#VALUE!	#VALUE!	#VALUE!	#VALUE!	#VALUE!	#VALUE!	#VALUE!	#VALUE!	#VALUE!	#VALUE!	#VALUE!	#VALUE!	#VALUE!	#VALUE!	#VALUE!	#VALUE!	#VALUE!	#VALUE!	#VALUE!	#VALUE!	#VALUE!	#VALUE!	#VALUE!	#VALUE!	#VALUE!	#VALUE!	#VALUE!	#VALUE!	#VALUE!	#VALUE!	#VALUE!	#VALUE!	#VALUE!	#VALUE!	#VALUE!	#VALUE!	#VALUE!	#VALUE!	#VALUE!	#VALUE!	#VALUE!	#VALUE!
gamma-Aminobutyrate			17.2001	19.91	28.0117	33.6143	32.9296	10.4591	32.0196	18.5145	9.74401	10.1261	10.5653	25.4964	7.36861	7.72602	14.6134	11.4274	18.6125	17.3399	28.6569	19.8494	25.2028	12.3463	13.1369	16.6976	17.0755	15.9349	8.93966	6.73535	40.9031	7.66056	6.91432	24.0067	17.4306	60.6193	19.4337	20.5037	18.31	31.8711	16.5688	8.15681	20.8966	14.4365	34.3263	4.79104	39.9868	24.1739	17.3915
Malonic Acid			#VALUE!	#VALUE!	#VALUE!	#VALUE!	#VALUE!	#VALUE!	#VALUE!	#VALUE!	#VALUE!	#VALUE!	#VALUE!	#VALUE!	#VALUE!	#VALUE!	#VALUE!	#VALUE!	#VALUE!	#VALUE!	#VALUE!	#VALUE!	#VALUE!	#VALUE!	#VALUE!	#VALUE!	#VALUE!	#VALUE!	#VALUE!	#VALUE!	#VALUE!	#VALUE!	#VALUE!	#VALUE!	#VALUE!	#VALUE!	#VALUE!	#VALUE!	#VALUE!	#VALUE!	#VALUE!	#VALUE!	#VALUE!	#VALUE!	#VALUE!	#VALUE!	#VALUE!	#VALUE!	#VALUE!
3HBA			1626.12	2222.36	1929.78	1931.21	1073.92	1456.88	1695.08	4749.18	2328.84	2829.24	3775.24	1391.26	5395.92	4604.53	3520.82	2954.95	2894.41	2513.48	1302.08	1834.97	953.17	2074.32	1587.54	1492.62	2427.68	2891.03	1877.42	6666.16	1662.25	2742.55	3408.43	1602.24	2214.45	2511.23	1540.57	3616.13	979.254	1252.36	3832.14	1690.81	2869.69	1464.17	1272.16	7204.41	1877.68	1386.61	2591.93
2-Hydroxyisobutyrate/2-Hydroxybutyrate			274.576	270.739	368.258	321.295	172.321	318.629	408.659	447.649	291.314	364.662	538.987	208.801	288.483	446.613	403.454	170.861	233.515	356.92	270.197	219.084	191.6	414.806	228.257	181.589	302.404	220.331	664.025	650.58	351.749	302.076	679.541	218.292	259.174	368.965	435.15	228.22	140.635	198.323	409.467	658.621	216.098	425.003	305.631	481.136	177.545	149.672	376.47
Glycerate			1468.62	368.932	879.454	838.3	249.336	1167.29	242.925	663.235	686.739	526.863	213.801	332.707	179.153	128.788	313.335	381.712	151.714	565.967	537.92	1060.18	545.569	759.465	950.542	389.844	277.149	759.956	65.5299	953.394	275.503	265.735	285.485	451.058	366.77	260.12	376.955	442.343	311.021	722.746	172.01	499.003	584.846	823.501	226.336	622.86	862.724	254.374	484.455
Uracil			140.201	85.8342	123.587	62.4227	63.0817	84.2919	104.076	122.825	133.71	107.746	91.0844	84.946	88.7845	137.189	112.994	85.9147	65.411	150.026	67.0109	89.6514	128.719	150.764	50.0526	80.1436	86.7573	66.6481	408.045	98.8929	152.387	140.008	145.257	104.904	109.883	109.45	274.158	65.3116	66.3491	98.4423	143.202	453.02	77.9335	370.383	236.664	91.0526	87.0535	99.1954	99.6256
Fumaric Acid			#VALUE!	#VALUE!	#VALUE!	#VALUE!	#VALUE!	#VALUE!	#VALUE!	#VALUE!	#VALUE!	#VALUE!	#VALUE!	#VALUE!	#VALUE!	#VALUE!	#VALUE!	#VALUE!	#VALUE!	#VALUE!	#VALUE!	#VALUE!	#VALUE!	#VALUE!	#VALUE!	#VALUE!	#VALUE!	#VALUE!	#VALUE!	#VALUE!	#VALUE!	#VALUE!	#VALUE!	#VALUE!	#VALUE!	#VALUE!	#VALUE!	#VALUE!	#VALUE!	#VALUE!	#VALUE!	#VALUE!	#VALUE!	#VALUE!	#VALUE!	#VALUE!	#VALUE!	#VALUE!	#VALUE!
Maleic Acid			56.8629	123.946	145.097	78.4696	357.089	63.5382	259.471	153.666	66.7905	81.1395	104.9	101.6	314.228	235.231	389.671	96.5326	329.983	88.0707	44.1814	93.8656	87.1735	87.5618	71.0543	125.034	109.759	99.0292	179.276	139.288	327.691	135.68	396.509	190.121	115.85	226.183	269.069	100.725	123.236	69.784	61.4726	157.346	172.118	61.3138	307.865	194.797	46.5879	103.263	76.0185
N-AcetylGlycine			9.15585	9.56699	14.6414	10.9539	11.5465	5.14313	24.6241	16.4682	14.5648	6.40131	14.2303	7.92518	16.7521	16.7003	17.8765	8.76643	20.3979	16.0992	7.48449	10.3732	7.52286	12.694	3.15129	7.28556	10.1303	9.54548	25.5018	8.74912	21.9839	12.0607	10.8196	9.99319	12.3399	17.1683	12.4099	12.9863	9.75569	12.1545	11.6554	27.6011	10.1475	8.60519	19.7537	12.823	14.7134	15.7767	7.65354
Guanidinoacetate			17.0302	20.0081	22.8465	29.3838	12.7624	27.8007	25.7509	33.2943	18.926	20.0821	18.8459	22.5575	14.7513	19.19	15.0468	23.6882	22.6687	25.508	35.9139	16.7188	38.1493	22.6695	15.159	24.1213	26.1577	23.5939	12.5159	21.8454	18.9922	22.0868	15.3892	19.7853	24.9274	17.7913	28.9253	20.0006	14.4455	21.6537	23.6762	24.1399	31.4751	33.1093	25.0257	28.0519	37.7007	30.7916	28.3767
2-Hydroxyisovaleric Acid			#VALUE!	#VALUE!	#VALUE!	#VALUE!	#VALUE!	#VALUE!	#VALUE!	#VALUE!	#VALUE!	#VALUE!	#VALUE!	#VALUE!	#VALUE!	#VALUE!	#VALUE!	#VALUE!	#VALUE!	#VALUE!	#VALUE!	#VALUE!	#VALUE!	#VALUE!	#VALUE!	#VALUE!	#VALUE!	#VALUE!	#VALUE!	#VALUE!	#VALUE!	#VALUE!	#VALUE!	#VALUE!	#VALUE!	#VALUE!	#VALUE!	#VALUE!	#VALUE!	#VALUE!	#VALUE!	#VALUE!	#VALUE!	#VALUE!	#VALUE!	#VALUE!	#VALUE!	#VALUE!	#VALUE!
Succinate			528.273	1260.25	576.388	326.684	795.158	253.645	708.604	1586.96	2615.64	463.889	1521.29	1113.55	5845.4	7372.12	1959.13	1502.02	915.23	360.33	309.012	344.528	323.993	691.437	1835.36	1295.54	1071.26	1222.63	1800.55	8378.7	1842.87	5350.6	4724.09	1044.49	2325.95	1152.12	1169.68	1180.73	494.611	363.265	4909.9	612.819	718.983	526.261	1275.46	5172.58	448.14	2682.59	855.961
Methylmalonate			#VALUE!	#VALUE!	#VALUE!	#VALUE!	#VALUE!	#VALUE!	#VALUE!	#VALUE!	#VALUE!	#VALUE!	#VALUE!	#VALUE!	#VALUE!	#VALUE!	#VALUE!	#VALUE!	#VALUE!	#VALUE!	#VALUE!	#VALUE!	#VALUE!	#VALUE!	#VALUE!	#VALUE!	#VALUE!	#VALUE!	#VALUE!	#VALUE!	#VALUE!	#VALUE!	#VALUE!	#VALUE!	#VALUE!	#VALUE!	#VALUE!	#VALUE!	#VALUE!	#VALUE!	#VALUE!	#VALUE!	#VALUE!	#VALUE!	#VALUE!	#VALUE!	#VALUE!	#VALUE!	#VALUE!
3-Hydroxyisovaleric Acid			62.6366	85.4225	120.677	113.9	96.219	101.44	139.872	124.873	179.363	148.516	120.516	73.7374	153.827	169.423	134.842	90.9912	144.259	108.918	127.091	74.8972	81.0352	114.624	68.5041	63.36	120.123	93.5625	224.269	131.942	152.154	125.13	194.819	100.883	120.154	150.73	93.9889	90.1761	78.3211	111.92	179.306	258.361	113.985	103.921	128.001	143.763	91.3228	113.639	110.054
Erythrose			#VALUE!	#VALUE!	#VALUE!	#VALUE!	#VALUE!	#VALUE!	#VALUE!	#VALUE!	#VALUE!	#VALUE!	#VALUE!	#VALUE!	#VALUE!	#VALUE!	#VALUE!	#VALUE!	#VALUE!	#VALUE!	#VALUE!	#VALUE!	#VALUE!	#VALUE!	#VALUE!	#VALUE!	#VALUE!	#VALUE!	#VALUE!	#VALUE!	#VALUE!	#VALUE!	#VALUE!	#VALUE!	#VALUE!	#VALUE!	#VALUE!	#VALUE!	#VALUE!	#VALUE!	#VALUE!	#VALUE!	#VALUE!	#VALUE!	#VALUE!	#VALUE!	#VALUE!	#VALUE!	#VALUE!
Threitol			#VALUE!	#VALUE!	#VALUE!	#VALUE!	#VALUE!	#VALUE!	#VALUE!	#VALUE!	#VALUE!	#VALUE!	#VALUE!	#VALUE!	#VALUE!	#VALUE!	#VALUE!	#VALUE!	#VALUE!	#VALUE!	#VALUE!	#VALUE!	#VALUE!	#VALUE!	#VALUE!	#VALUE!	#VALUE!	#VALUE!	#VALUE!	#VALUE!	#VALUE!	#VALUE!	#VALUE!	#VALUE!	#VALUE!	#VALUE!	#VALUE!	#VALUE!	#VALUE!	#VALUE!	#VALUE!	#VALUE!	#VALUE!	#VALUE!	#VALUE!	#VALUE!	#VALUE!	#VALUE!	#VALUE!
Nicotinic Acid			#VALUE!	#VALUE!	#VALUE!	#VALUE!	#VALUE!	#VALUE!	#VALUE!	#VALUE!	#VALUE!	#VALUE!	#VALUE!	#VALUE!	#VALUE!	#VALUE!	#VALUE!	#VALUE!	#VALUE!	#VALUE!	#VALUE!	#VALUE!	#VALUE!	#VALUE!	#VALUE!	#VALUE!	#VALUE!	#VALUE!	#VALUE!	#VALUE!	#VALUE!	#VALUE!	#VALUE!	#VALUE!	#VALUE!	#VALUE!	#VALUE!	#VALUE!	#VALUE!	#VALUE!	#VALUE!	#VALUE!	#VALUE!	#VALUE!	#VALUE!	#VALUE!	#VALUE!	#VALUE!	#VALUE!
Picolinic Acid			#VALUE!	#VALUE!	#VALUE!	#VALUE!	#VALUE!	#VALUE!	#VALUE!	#VALUE!	#VALUE!	#VALUE!	#VALUE!	#VALUE!	#VALUE!	#VALUE!	#VALUE!	#VALUE!	#VALUE!	#VALUE!	#VALUE!	#VALUE!	#VALUE!	#VALUE!	#VALUE!	#VALUE!	#VALUE!	#VALUE!	#VALUE!	#VALUE!	#VALUE!	#VALUE!	#VALUE!	#VALUE!	#VALUE!	#VALUE!	#VALUE!	#VALUE!	#VALUE!	#VALUE!	#VALUE!	#VALUE!	#VALUE!	#VALUE!	#VALUE!	#VALUE!	#VALUE!	#VALUE!	#VALUE!
Thymine			#VALUE!	#VALUE!	#VALUE!	#VALUE!	#VALUE!	#VALUE!	#VALUE!	#VALUE!	#VALUE!	#VALUE!	#VALUE!	#VALUE!	#VALUE!	#VALUE!	#VALUE!	#VALUE!	#VALUE!	#VALUE!	#VALUE!	#VALUE!	#VALUE!	#VALUE!	#VALUE!	#VALUE!	#VALUE!	#VALUE!	#VALUE!	#VALUE!	#VALUE!	#VALUE!	#VALUE!	#VALUE!	#VALUE!	#VALUE!	#VALUE!	#VALUE!	#VALUE!	#VALUE!	#VALUE!	#VALUE!	#VALUE!	#VALUE!	#VALUE!	#VALUE!	#VALUE!	#VALUE!	#VALUE!
Citraconic Acid			56.6058	104.491	90.2973	112.199	167.478	66.3044	199.474	133.295	71.0806	61.366	151.086	127.06	332.259	292.079	191.171	117.921	313.613	100.553	120.115	88.2869	147.777	80.7323	42.9988	84.5321	126.728	105.988	186.504	93.2839	342.05	146.544	289.814	110.894	76.484	169.268	101.365	118.539	89.7579	138.278	93.6455	151.03	95.9718	84.9626	251.636	138.067	98.604	187.382	111.01
2-oxo-Isocaproic Acid			641.732	397.282	588.767	693.954	521.639	497.528	953.836	538.581	319.402	201.07	578.074	335.306	238.066	384.528	421.967	312.677	330.143	527.475	408.607	415.031	450.233	440.499	351.968	460.246	522.541	424.429	200.139	256.615	568.363	360.801	288.728	511.064	437.493	747.799	596.007	455.512	297.057	574.529	452.217	311.391	355.645	547.419	345.161	410.11	542.667	292	467.791
Itaconic Acid			282.327	188.779	149.258	234.965	205.466	228.298	281	231.803	201.974	190.534	258.231	257.995	331.429	243.806	241.913	163.637	317.671	166.533	154.731	203.576	257.731	181.362	121.156	123.163	142.562	222.811	218.292	159.23	343.827	208.31	230.133	208.932	164.306	184.602	243.809	152.189	136.73	179.937	135.209	185.763	231.889	312.681	268.042	150.771	284.314	206.59	237.828
N-Ac-Alanine			179.49	135.607	313.319	148.497	140.235	159.496	249.047	139.135	210.054	172.99	162.465	152.746	93.0245	147.26	163.841	104.89	140.518	256.985	121.445	234.223	213.776	241.62	127.472	222.017	159.866	128.348	196.721	127.673	224.221	141.087	194.304	170.155	180.691	242.327	163.697	107.345	110.622	188.852	234.408	228.934	146.686	261.592	223.764	105.931	148.536	143.661	176.258
MethylSuccinate			#VALUE!	#VALUE!	#VALUE!	#VALUE!	#VALUE!	#VALUE!	#VALUE!	#VALUE!	#VALUE!	#VALUE!	#VALUE!	#VALUE!	#VALUE!	#VALUE!	#VALUE!	#VALUE!	#VALUE!	#VALUE!	#VALUE!	#VALUE!	#VALUE!	#VALUE!	#VALUE!	#VALUE!	#VALUE!	#VALUE!	#VALUE!	#VALUE!	#VALUE!	#VALUE!	#VALUE!	#VALUE!	#VALUE!	#VALUE!	#VALUE!	#VALUE!	#VALUE!	#VALUE!	#VALUE!	#VALUE!	#VALUE!	#VALUE!	#VALUE!	#VALUE!	#VALUE!	#VALUE!	#VALUE!
D-Leucic Acid			189.832	177.242	290.997	228.991	277.338	176.709	265.935	272.321	219.906	194.705	219.632	161.431	306.135	333.689	292.306	190.981	314.043	292.107	177.244	218.435	190.81	446.494	192.008	173.013	230.78	167.822	437.497	213.749	314.574	223.346	278.974	156.511	213.491	329.867	216.899	200.95	155.449	243.325	282.53	530.355	150.942	282.573	171.708	205.481	190.696	189.789	247.072
Glutaric Acid			20.1175	39.7511	30.2741	38.7909	50.0606	27.3182	91.67	42.9944	21.4405	22.2513	57.9318	38.948	100.572	92.4387	50.8217	32.8649	91.8267	18.6753	49.2516	37.693	58.6412	25.6045	13.7901	29.2583	43.5764	38.241	62.0407	27.6504	138.212	57.9037	68.8689	40.345	24.7703	54.9708	45.1351	38.9309	31.136	34.9342	25.4141	62.0774	30.2544	25.7216	90.3002	27.6319	35.8529	41.7298	39.9872
Oxalacetate			#VALUE!	#VALUE!	#VALUE!	#VALUE!	#VALUE!	#VALUE!	#VALUE!	#VALUE!	#VALUE!	#VALUE!	#VALUE!	#VALUE!	#VALUE!	#VALUE!	#VALUE!	#VALUE!	#VALUE!	#VALUE!	#VALUE!	#VALUE!	#VALUE!	#VALUE!	#VALUE!	#VALUE!	#VALUE!	#VALUE!	#VALUE!	#VALUE!	#VALUE!	#VALUE!	#VALUE!	#VALUE!	#VALUE!	#VALUE!	#VALUE!	#VALUE!	#VALUE!	#VALUE!	#VALUE!	#VALUE!	#VALUE!	#VALUE!	#VALUE!	#VALUE!	#VALUE!	#VALUE!	#VALUE!
Ethylmalonic acid			#VALUE!	#VALUE!	#VALUE!	#VALUE!	#VALUE!	#VALUE!	#VALUE!	#VALUE!	#VALUE!	#VALUE!	#VALUE!	#VALUE!	#VALUE!	#VALUE!	#VALUE!	#VALUE!	#VALUE!	#VALUE!	#VALUE!	#VALUE!	#VALUE!	#VALUE!	#VALUE!	#VALUE!	#VALUE!	#VALUE!	#VALUE!	#VALUE!	#VALUE!	#VALUE!	#VALUE!	#VALUE!	#VALUE!	#VALUE!	#VALUE!	#VALUE!	#VALUE!	#VALUE!	#VALUE!	#VALUE!	#VALUE!	#VALUE!	#VALUE!	#VALUE!	#VALUE!	#VALUE!	#VALUE!
N-Carbamoyl-B-Alanine			4.37003	18.8621	14.4794	5.23402	8.82002	6.9114	22.4579	7.3525	4.0567	11.1707	12.1576	14.2121	#VALUE!	#VALUE!	17.5116	2.10468	#VALUE!	14.8605	4.18418	11.5686	11.9217	12.7651	4.00421	6.56555	#VALUE!	#VALUE!	41.5462	4.45621	23.4398	#VALUE!	#VALUE!	6.23884	5.24451	33.0595	6.70917	4.19091	3.36586	9.90461	11.6584	33.0271	#VALUE!	6.24824	21.0332	5.32579	3.72816	14.0157	11.6507
Malate			7990.47	25270.5	23084.2	22870.2	4436.42	13720.9	8157.08	28981.2	15621.7	21135.8	10761.5	5149.19	2977.64	2910.56	18778.3	5381.08	1996.96	14310.9	9115.45	10695.2	8806.45	20338.4	10476	10683.1	7830.59	3346.73	1061.66	21446	646.534	13285	1434.23	13568.7	19388.2	21511.4	15392	2909.87	1675.89	10448.2	22168.5	1502.25	24053.8	15705.5	1993.33	17495.4	16526.6	1123.46	3956.74
Adenine			202.194	410.831	303.369	323.173	392.391	246.028	504.714	384.653	234.343	219.073	461.977	523.215	667.516	665.759	504.834	227.223	610.357	177.309	233.906	264.666	433.132	208.729	146.399	342.972	497.498	282.501	675.436	528.621	1221.82	434.294	993.312	498.862	335.056	576.586	445.266	321.211	270.634	490.38	428.02	461.438	243.471	520.715	710.34	256.717	321.947	229.203	226.804
Allopurinol			#VALUE!	#VALUE!	#VALUE!	#VALUE!	#VALUE!	#VALUE!	#VALUE!	#VALUE!	#VALUE!	#VALUE!	#VALUE!	#VALUE!	#VALUE!	#VALUE!	#VALUE!	#VALUE!	#VALUE!	#VALUE!	#VALUE!	#VALUE!	#VALUE!	#VALUE!	#VALUE!	#VALUE!	#VALUE!	#VALUE!	#VALUE!	#VALUE!	#VALUE!	#VALUE!	#VALUE!	#VALUE!	#VALUE!	#VALUE!	#VALUE!	#VALUE!	#VALUE!	#VALUE!	#VALUE!	#VALUE!	#VALUE!	#VALUE!	#VALUE!	#VALUE!	#VALUE!	#VALUE!	#VALUE!
Hypoxanthine			3135.39	6395.38	13372.7	5410.87	3966.85	6288.62	11321.8	6103.19	4418.84	9706.98	8871.68	4589.53	7709.81	11493.7	7667.59	7939.3	8376.4	8875.07	5258.49	4774.52	9497.85	6566.93	2083.15	5355.27	1782.99	1524.83	4519.51	4462.39	2681.01	4734.92	9623.46	5990.18	5086.71	11174.9	6295.66	783.876	2779.67	5420.69	11801.1	4963.64	5749.76	9988.49	7076.24	6207.42	2818.99	5473.65	6409.82
Phenylacetic Acid			12.3095	23.5113	32.1551	36.4603	41.5928	17.4528	63.9069	39.7641	36.0303	22.4408	35.9253	28.5774	94.0151	91.8528	38.263	52.056	75.8982	15.7693	26.2978	16.6685	33.9884	16.7593	9.65643	19.9256	24.8386	26.4161	56.9953	24.3159	75.486	45.2538	69.4124	30.7481	25.8415	83.7235	60.8114	45.5984	33.2148	49.0541	43.1103	71.185	31.8188	25.0496	83.1351	47.9416	44.1186	65.4	55.8312
Erythronic/Threonic Acid			1002.58	1203.48	1891.36	1581.94	1312.52	1189.9	2354.95	1596.11	1027.54	1235.32	1265.54	818.962	1679.68	1153.95	1142.94	890.158	929.615	1060.11	1286.99	826.536	1218.89	1287.3	686.561	1751.37	1266	1089.69	1463.2	831.915	1450.78	1016.36	910.532	1168.39	1708.85	2648.69	1432.71	772.927	1103.37	1602.2	6899.03	2009.54	1371.44	2310.13	1949.83	745.166	1589.24	1013.27	1227.17
Anthranilic Acid			#VALUE!	#VALUE!	#VALUE!	#VALUE!	#VALUE!	#VALUE!	#VALUE!	#VALUE!	#VALUE!	#VALUE!	#VALUE!	#VALUE!	#VALUE!	#VALUE!	#VALUE!	#VALUE!	#VALUE!	#VALUE!	#VALUE!	#VALUE!	#VALUE!	#VALUE!	#VALUE!	#VALUE!	#VALUE!	#VALUE!	#VALUE!	#VALUE!	#VALUE!	#VALUE!	#VALUE!	#VALUE!	#VALUE!	#VALUE!	#VALUE!	#VALUE!	#VALUE!	#VALUE!	#VALUE!	#VALUE!	#VALUE!	#VALUE!	#VALUE!	#VALUE!	#VALUE!	#VALUE!	#VALUE!
4-Hydroxybenzoic Acid			119.466	188.114	149.185	195.391	305.156	123.151	313.491	209.588	89.9788	99.313	272.061	209.654	530.455	527.788	306.649	194.934	580.278	156.368	158.46	129.999	224.19	121.638	86.0207	108.206	175.156	154.826	303.606	120.326	464.279	224.039	457.849	114.231	104.831	264.528	177.947	170.944	111.898	151.467	248.455	253.28	98.0642	114.454	239.21	194.912	101.837	277.328	212.194
Acetylphosphate			#VALUE!	#VALUE!	#VALUE!	#VALUE!	#VALUE!	#VALUE!	#VALUE!	#VALUE!	#VALUE!	#VALUE!	#VALUE!	#VALUE!	#VALUE!	#VALUE!	#VALUE!	#VALUE!	#VALUE!	#VALUE!	#VALUE!	#VALUE!	#VALUE!	#VALUE!	#VALUE!	#VALUE!	#VALUE!	#VALUE!	#VALUE!	#VALUE!	#VALUE!	#VALUE!	#VALUE!	#VALUE!	#VALUE!	#VALUE!	#VALUE!	#VALUE!	#VALUE!	#VALUE!	#VALUE!	#VALUE!	#VALUE!	#VALUE!	#VALUE!	#VALUE!	#VALUE!	#VALUE!	#VALUE!
o-Phosphoethanolamine			1138.01	1272.01	2304.59	1544.3	1080.22	1352.99	1691.29	1415.23	1160.68	1185.44	1077.21	1735.11	1542.15	1382.55	911.122	1544.58	1550.22	1901.51	1334.18	1409.65	5028.81	1411.29	1208.33	2704.28	1601.38	1233.35	1113	1485.5	1905.13	1305.04	1584.89	1561.53	1884.88	2507.96	1130.1	990.748	1089.7	1842.89	1769	1518.69	1765.74	2060.2	2097.07	1870.4	1856.51	1912.45	1757.73
n-isoButyrylglycine			#VALUE!	#VALUE!	#VALUE!	#VALUE!	#VALUE!	#VALUE!	#VALUE!	#VALUE!	#VALUE!	#VALUE!	#VALUE!	#VALUE!	#VALUE!	#VALUE!	#VALUE!	#VALUE!	#VALUE!	#VALUE!	#VALUE!	#VALUE!	#VALUE!	#VALUE!	#VALUE!	#VALUE!	#VALUE!	#VALUE!	#VALUE!	#VALUE!	#VALUE!	#VALUE!	#VALUE!	#VALUE!	#VALUE!	#VALUE!	#VALUE!	#VALUE!	#VALUE!	#VALUE!	#VALUE!	#VALUE!	#VALUE!	#VALUE!	#VALUE!	#VALUE!	#VALUE!	#VALUE!	#VALUE!
Adipic Acid / 3-Methylglutaric Acid			#VALUE!	#VALUE!	#VALUE!	#VALUE!	#VALUE!	#VALUE!	#VALUE!	#VALUE!	#VALUE!	#VALUE!	#VALUE!	#VALUE!	#VALUE!	#VALUE!	#VALUE!	#VALUE!	#VALUE!	#VALUE!	#VALUE!	#VALUE!	#VALUE!	#VALUE!	#VALUE!	#VALUE!	#VALUE!	#VALUE!	#VALUE!	#VALUE!	#VALUE!	#VALUE!	#VALUE!	#VALUE!	#VALUE!	#VALUE!	#VALUE!	#VALUE!	#VALUE!	#VALUE!	#VALUE!	#VALUE!	#VALUE!	#VALUE!	#VALUE!	#VALUE!	#VALUE!	#VALUE!	#VALUE!
Alpha-Ketoglutaric Acid			222.832	194.037	323.944	265.898	164.998	143.694	214.224	254.26	127.171	140.176	97.2654	134.935	63.0464	180.846	136.963	80.1106	105.782	171.786	172.578	200.515	233.568	151.889	160.611	152.271	252.102	144.116	113.581	107.632	170.28	142.482	91.4497	174.182	127.368	196.633	197.858	251.43	81.7056	166.106	146.117	163.413	146.947	194.015	176.615	131.161	363.944	181.814	110.905
2-Methylglutaric Acid			#VALUE!	#VALUE!	#VALUE!	#VALUE!	#VALUE!	#VALUE!	#VALUE!	#VALUE!	#VALUE!	#VALUE!	#VALUE!	#VALUE!	#VALUE!	#VALUE!	#VALUE!	#VALUE!	#VALUE!	#VALUE!	#VALUE!	#VALUE!	#VALUE!	#VALUE!	#VALUE!	#VALUE!	#VALUE!	#VALUE!	#VALUE!	#VALUE!	#VALUE!	#VALUE!	#VALUE!	#VALUE!	#VALUE!	#VALUE!	#VALUE!	#VALUE!	#VALUE!	#VALUE!	#VALUE!	#VALUE!	#VALUE!	#VALUE!	#VALUE!	#VALUE!	#VALUE!	#VALUE!	#VALUE!
Mevalonate			#VALUE!	#VALUE!	#VALUE!	#VALUE!	#VALUE!	#VALUE!	#VALUE!	#VALUE!	#VALUE!	#VALUE!	#VALUE!	#VALUE!	#VALUE!	#VALUE!	#VALUE!	#VALUE!	#VALUE!	#VALUE!	#VALUE!	#VALUE!	#VALUE!	#VALUE!	#VALUE!	#VALUE!	#VALUE!	#VALUE!	#VALUE!	#VALUE!	#VALUE!	#VALUE!	#VALUE!	#VALUE!	#VALUE!	#VALUE!	#VALUE!	#VALUE!	#VALUE!	#VALUE!	#VALUE!	#VALUE!	#VALUE!	#VALUE!	#VALUE!	#VALUE!	#VALUE!	#VALUE!	#VALUE!
2-Hydroxyglutarate			6447.41	4749.38	6148.36	7414.05	6787.55	4922.61	11247.3	5713.54	3199.09	2148.1	5870.58	3345.96	2333.73	4584.36	4792.83	3022.35	3090.7	5515.85	4607.05	4101.72	4511.42	5100.86	3438.86	4337.06	5326.79	4289.05	2561.87	2645.76	5567.87	3805.91	3264.88	5354.92	4636.43	10316.8	6928.91	4209.03	3077.01	6636.44	5128.7	3606.28	3725.03	6044.87	4362.85	3609.98	5551.3	2753.31	5204.45
Citramalic Acid			#VALUE!	#VALUE!	#VALUE!	#VALUE!	#VALUE!	#VALUE!	#VALUE!	#VALUE!	#VALUE!	#VALUE!	#VALUE!	#VALUE!	#VALUE!	#VALUE!	#VALUE!	#VALUE!	#VALUE!	#VALUE!	#VALUE!	#VALUE!	#VALUE!	#VALUE!	#VALUE!	#VALUE!	#VALUE!	#VALUE!	#VALUE!	#VALUE!	#VALUE!	#VALUE!	#VALUE!	#VALUE!	#VALUE!	#VALUE!	#VALUE!	#VALUE!	#VALUE!	#VALUE!	#VALUE!	#VALUE!	#VALUE!	#VALUE!	#VALUE!	#VALUE!	#VALUE!	#VALUE!	#VALUE!
L-Tartaric Acid			#VALUE!	#VALUE!	#VALUE!	#VALUE!	#VALUE!	#VALUE!	#VALUE!	#VALUE!	#VALUE!	#VALUE!	#VALUE!	#VALUE!	#VALUE!	#VALUE!	#VALUE!	#VALUE!	#VALUE!	#VALUE!	#VALUE!	#VALUE!	#VALUE!	#VALUE!	#VALUE!	#VALUE!	#VALUE!	#VALUE!	#VALUE!	#VALUE!	#VALUE!	#VALUE!	#VALUE!	#VALUE!	#VALUE!	#VALUE!	#VALUE!	#VALUE!	#VALUE!	#VALUE!	#VALUE!	#VALUE!	#VALUE!	#VALUE!	#VALUE!	#VALUE!	#VALUE!	#VALUE!	#VALUE!
Xylose			#VALUE!	#VALUE!	#VALUE!	#VALUE!	#VALUE!	#VALUE!	#VALUE!	#VALUE!	#VALUE!	#VALUE!	#VALUE!	#VALUE!	#VALUE!	#VALUE!	#VALUE!	#VALUE!	#VALUE!	#VALUE!	#VALUE!	#VALUE!	#VALUE!	#VALUE!	#VALUE!	#VALUE!	#VALUE!	#VALUE!	#VALUE!	#VALUE!	#VALUE!	#VALUE!	#VALUE!	#VALUE!	#VALUE!	#VALUE!	#VALUE!	#VALUE!	#VALUE!	#VALUE!	#VALUE!	#VALUE!	#VALUE!	#VALUE!	#VALUE!	#VALUE!	#VALUE!	#VALUE!	#VALUE!
alpha-Ketophenylacetic Acid			#VALUE!	#VALUE!	#VALUE!	#VALUE!	#VALUE!	#VALUE!	#VALUE!	#VALUE!	#VALUE!	#VALUE!	#VALUE!	#VALUE!	#VALUE!	#VALUE!	#VALUE!	#VALUE!	#VALUE!	#VALUE!	#VALUE!	#VALUE!	#VALUE!	#VALUE!	#VALUE!	#VALUE!	#VALUE!	#VALUE!	#VALUE!	#VALUE!	#VALUE!	#VALUE!	#VALUE!	#VALUE!	#VALUE!	#VALUE!	#VALUE!	#VALUE!	#VALUE!	#VALUE!	#VALUE!	#VALUE!	#VALUE!	#VALUE!	#VALUE!	#VALUE!	#VALUE!	#VALUE!	#VALUE!
Hydrocinnamic Acid			16.615	33.3059	27.2788	36.1911	48.0163	27.754	39.8928	43.5034	23.4193	16.0169	28.5055	34.121	85.3641	81.8884	55.3424	30.7252	68.0703	30.069	30.5112	22.534	49.8784	24.752	18.5895	26.5318	37.4593	27.5577	40.6886	25.697	83.072	46.3325	67.5748	31.1502	24.5133	48.9328	34.0904	34.2563	23.5764	37.0768	36.8258	35.4785	25.7057	23.0843	49.5121	34.8763	25.951	45.8841	31.5825
Oxypurinol			#VALUE!	#VALUE!	#VALUE!	#VALUE!	#VALUE!	#VALUE!	#VALUE!	#VALUE!	#VALUE!	#VALUE!	#VALUE!	#VALUE!	#VALUE!	#VALUE!	#VALUE!	#VALUE!	#VALUE!	#VALUE!	#VALUE!	#VALUE!	#VALUE!	#VALUE!	#VALUE!	#VALUE!	#VALUE!	#VALUE!	#VALUE!	#VALUE!	#VALUE!	#VALUE!	#VALUE!	#VALUE!	#VALUE!	#VALUE!	#VALUE!	#VALUE!	#VALUE!	#VALUE!	#VALUE!	#VALUE!	#VALUE!	#VALUE!	#VALUE!	#VALUE!	#VALUE!	#VALUE!	#VALUE!
Xanthine			340.855	1221.06	1911.36	676.751	837.7	821.484	1656.66	1170.68	717.277	1163.5	1790.27	897.116	1195	1954.34	1328.36	994.222	1098.68	1263.12	796.424	446.615	927.928	771.06	267.565	1080.14	408.133	270.844	970.354	606.892	593.818	984.065	1135.6	967.852	1114.46	2350.21	1366.5	181.38	573.392	818.807	1839.81	1110.32	1259.33	1619.1	1696.69	1153.21	705.458	1474.26	1146.25
2-Hydroxyphenylacetate			24.4014	44.3127	38.2007	55.5878	67.9976	34.9187	75.3251	61.6612	33.0074	22.0489	55.4985	50.5836	131.181	125.077	69.514	55.7562	130.632	41.0282	47.4421	45.4893	56.4888	34.049	23.129	33.9526	53.9961	48.6577	72.3387	41.5274	115.566	61.1802	103.667	36.8494	30.2021	61.9053	48.0074	43.9818	36.6207	51.3529	43.4788	60.789	34.2385	34.731	74.5217	51.3747	34.1546	75.2366	46.6178
L-Mandelic Acid			#VALUE!	#VALUE!	#VALUE!	#VALUE!	#VALUE!	#VALUE!	#VALUE!	#VALUE!	#VALUE!	#VALUE!	#VALUE!	#VALUE!	#VALUE!	#VALUE!	#VALUE!	#VALUE!	#VALUE!	#VALUE!	#VALUE!	#VALUE!	#VALUE!	#VALUE!	#VALUE!	#VALUE!	#VALUE!	#VALUE!	#VALUE!	#VALUE!	#VALUE!	#VALUE!	#VALUE!	#VALUE!	#VALUE!	#VALUE!	#VALUE!	#VALUE!	#VALUE!	#VALUE!	#VALUE!	#VALUE!	#VALUE!	#VALUE!	#VALUE!	#VALUE!	#VALUE!	#VALUE!	#VALUE!
Arabitol/Xylitol			#VALUE!	#VALUE!	#VALUE!	#VALUE!	#VALUE!	#VALUE!	#VALUE!	#VALUE!	#VALUE!	#VALUE!	#VALUE!	#VALUE!	#VALUE!	#VALUE!	#VALUE!	#VALUE!	#VALUE!	#VALUE!	#VALUE!	#VALUE!	#VALUE!	#VALUE!	#VALUE!	#VALUE!	#VALUE!	#VALUE!	#VALUE!	#VALUE!	#VALUE!	#VALUE!	#VALUE!	#VALUE!	#VALUE!	#VALUE!	#VALUE!	#VALUE!	#VALUE!	#VALUE!	#VALUE!	#VALUE!	#VALUE!	#VALUE!	#VALUE!	#VALUE!	#VALUE!	#VALUE!	#VALUE!
3/4-Hydroxyphenylacetic Acid			#VALUE!	#VALUE!	#VALUE!	#VALUE!	#VALUE!	#VALUE!	#VALUE!	#VALUE!	#VALUE!	#VALUE!	#VALUE!	#VALUE!	#VALUE!	#VALUE!	#VALUE!	#VALUE!	#VALUE!	#VALUE!	#VALUE!	#VALUE!	#VALUE!	#VALUE!	#VALUE!	#VALUE!	#VALUE!	#VALUE!	#VALUE!	#VALUE!	#VALUE!	#VALUE!	#VALUE!	#VALUE!	#VALUE!	#VALUE!	#VALUE!	#VALUE!	#VALUE!	#VALUE!	#VALUE!	#VALUE!	#VALUE!	#VALUE!	#VALUE!	#VALUE!	#VALUE!	#VALUE!	#VALUE!
3-Hydroxyanthranilic Acid			#VALUE!	#VALUE!	#VALUE!	#VALUE!	#VALUE!	#VALUE!	#VALUE!	#VALUE!	#VALUE!	#VALUE!	#VALUE!	#VALUE!	#VALUE!	#VALUE!	#VALUE!	#VALUE!	#VALUE!	#VALUE!	#VALUE!	#VALUE!	#VALUE!	#VALUE!	#VALUE!	#VALUE!	#VALUE!	#VALUE!	#VALUE!	#VALUE!	#VALUE!	#VALUE!	#VALUE!	#VALUE!	#VALUE!	#VALUE!	#VALUE!	#VALUE!	#VALUE!	#VALUE!	#VALUE!	#VALUE!	#VALUE!	#VALUE!	#VALUE!	#VALUE!	#VALUE!	#VALUE!	#VALUE!
Dopamine			#VALUE!	#VALUE!	#VALUE!	#VALUE!	#VALUE!	#VALUE!	#VALUE!	#VALUE!	#VALUE!	#VALUE!	#VALUE!	#VALUE!	#VALUE!	#VALUE!	#VALUE!	#VALUE!	#VALUE!	#VALUE!	#VALUE!	#VALUE!	#VALUE!	#VALUE!	#VALUE!	#VALUE!	#VALUE!	#VALUE!	#VALUE!	#VALUE!	#VALUE!	#VALUE!	#VALUE!	#VALUE!	#VALUE!	#VALUE!	#VALUE!	#VALUE!	#VALUE!	#VALUE!	#VALUE!	#VALUE!	#VALUE!	#VALUE!	#VALUE!	#VALUE!	#VALUE!	#VALUE!	#VALUE!
3-Sulfinoanaline			#VALUE!	#VALUE!	#VALUE!	#VALUE!	#VALUE!	#VALUE!	#VALUE!	#VALUE!	#VALUE!	#VALUE!	#VALUE!	#VALUE!	#VALUE!	#VALUE!	#VALUE!	#VALUE!	#VALUE!	#VALUE!	#VALUE!	#VALUE!	#VALUE!	#VALUE!	#VALUE!	#VALUE!	#VALUE!	#VALUE!	#VALUE!	#VALUE!	#VALUE!	#VALUE!	#VALUE!	#VALUE!	#VALUE!	#VALUE!	#VALUE!	#VALUE!	#VALUE!	#VALUE!	#VALUE!	#VALUE!	#VALUE!	#VALUE!	#VALUE!	#VALUE!	#VALUE!	#VALUE!	#VALUE!
2,3-Dihydroxybenzoic Acid			#VALUE!	#VALUE!	#VALUE!	#VALUE!	#VALUE!	#VALUE!	#VALUE!	#VALUE!	#VALUE!	#VALUE!	#VALUE!	#VALUE!	#VALUE!	#VALUE!	#VALUE!	#VALUE!	#VALUE!	#VALUE!	#VALUE!	#VALUE!	#VALUE!	#VALUE!	#VALUE!	#VALUE!	#VALUE!	#VALUE!	#VALUE!	#VALUE!	#VALUE!	#VALUE!	#VALUE!	#VALUE!	#VALUE!	#VALUE!	#VALUE!	#VALUE!	#VALUE!	#VALUE!	#VALUE!	#VALUE!	#VALUE!	#VALUE!	#VALUE!	#VALUE!	#VALUE!	#VALUE!	#VALUE!
Gentisate			#VALUE!	#VALUE!	#VALUE!	#VALUE!	#VALUE!	#VALUE!	#VALUE!	#VALUE!	#VALUE!	#VALUE!	#VALUE!	#VALUE!	#VALUE!	#VALUE!	#VALUE!	#VALUE!	#VALUE!	#VALUE!	#VALUE!	#VALUE!	#VALUE!	#VALUE!	#VALUE!	#VALUE!	#VALUE!	#VALUE!	#VALUE!	#VALUE!	#VALUE!	#VALUE!	#VALUE!	#VALUE!	#VALUE!	#VALUE!	#VALUE!	#VALUE!	#VALUE!	#VALUE!	#VALUE!	#VALUE!	#VALUE!	#VALUE!	#VALUE!	#VALUE!	#VALUE!	#VALUE!	#VALUE!
Orotate			#VALUE!	#VALUE!	#VALUE!	#VALUE!	#VALUE!	#VALUE!	#VALUE!	#VALUE!	#VALUE!	#VALUE!	#VALUE!	#VALUE!	#VALUE!	#VALUE!	#VALUE!	#VALUE!	#VALUE!	#VALUE!	#VALUE!	#VALUE!	#VALUE!	#VALUE!	#VALUE!	#VALUE!	#VALUE!	#VALUE!	#VALUE!	#VALUE!	#VALUE!	#VALUE!	#VALUE!	#VALUE!	#VALUE!	#VALUE!	#VALUE!	#VALUE!	#VALUE!	#VALUE!	#VALUE!	#VALUE!	#VALUE!	#VALUE!	#VALUE!	#VALUE!	#VALUE!	#VALUE!	#VALUE!
Allantoin			1155.94	583.217	952.692	688.997	766.65	533.421	1062.78	824.164	1622	606.524	1077.18	702.868	319.463	643.915	872.101	421.889	397.289	988.643	455.735	800.54	466.538	1662.85	546.658	571.863	555.025	640.612	3449.64	748.2	1375.14	648.648	595.9	571.059	941.172	817.12	874.833	689.684	630.002	793.37	1160.67	3827.72	589.721	1141.04	1113.19	648.436	801.78	883.331	1187.15
n-isoValerylglycine			31.3522	25.0071	64.4464	16.5127	28.6659	12.4177	46.3738	30.2298	60.6779	19.9269	33.1129	17.8455	19.1511	29.9831	34.6814	17.3701	18.7565	73.507	8.74334	23.3855	9.91425	56.3038	14.5279	28.1725	27.1408	21.8459	289.884	24.1819	32.9277	16.1247	16.5207	22.7399	54.7776	46.6229	63.7978	15.8645	21.8708	37.805	50.3175	251.293	19.5868	115.425	48.0672	24.3915	27.1603	116.056	28.5311
2-Aminoadipate			196.508	181.716	187.596	130.662	92.4248	84.8652	154.855	84.5401	108.554	90.0087	110.364	260.408	71.3292	160.245	90.4866	133.571	154.762	162.843	72.3693	146.077	198.481	110.987	155.099	163.778	113.577	102.356	193.49	150.602	143.812	103.086	75.5962	117.57	134.757	178.08	87.022	113.954	80.5411	123.792	270.163	241.913	101.801	194.355	197.177	208.445	105.626	159.874	200.727
Indole-3-Carboxylic Acid			#VALUE!	#VALUE!	#VALUE!	#VALUE!	#VALUE!	#VALUE!	#VALUE!	#VALUE!	#VALUE!	#VALUE!	#VALUE!	#VALUE!	#VALUE!	#VALUE!	#VALUE!	#VALUE!	#VALUE!	#VALUE!	#VALUE!	#VALUE!	#VALUE!	#VALUE!	#VALUE!	#VALUE!	#VALUE!	#VALUE!	#VALUE!	#VALUE!	#VALUE!	#VALUE!	#VALUE!	#VALUE!	#VALUE!	#VALUE!	#VALUE!	#VALUE!	#VALUE!	#VALUE!	#VALUE!	#VALUE!	#VALUE!	#VALUE!	#VALUE!	#VALUE!	#VALUE!	#VALUE!	#VALUE!
Indole-2-Carboxylic Acid			127.047	157.048	135.992	198.304	229.191	131.744	336.541	204.344	120.522	126.523	249.854	145.828	388.264	401.091	241.095	153.09	383.019	8.16072	180.057	155.367	231.62	173.266	69.1227	141.632	183.592	217.644	250.932	169.018	523.954	254.6	349.19	247.048	126.562	265.364	184.484	187.852	124.012	240.104	146.15	211.072	160.64	115.564	332.491	12.3818	175.927	14.5576	193.599
3-Methyl-3-Hydroxyglutaric Acid			#VALUE!	#VALUE!	#VALUE!	#VALUE!	#VALUE!	#VALUE!	#VALUE!	#VALUE!	#VALUE!	#VALUE!	#VALUE!	#VALUE!	#VALUE!	#VALUE!	#VALUE!	#VALUE!	#VALUE!	#VALUE!	#VALUE!	#VALUE!	#VALUE!	#VALUE!	#VALUE!	#VALUE!	#VALUE!	#VALUE!	#VALUE!	#VALUE!	#VALUE!	#VALUE!	#VALUE!	#VALUE!	#VALUE!	#VALUE!	#VALUE!	#VALUE!	#VALUE!	#VALUE!	#VALUE!	#VALUE!	#VALUE!	#VALUE!	#VALUE!	#VALUE!	#VALUE!	#VALUE!	#VALUE!
PPA			#VALUE!	#VALUE!	#VALUE!	#VALUE!	#VALUE!	#VALUE!	#VALUE!	#VALUE!	#VALUE!	#VALUE!	#VALUE!	#VALUE!	#VALUE!	#VALUE!	#VALUE!	#VALUE!	#VALUE!	#VALUE!	#VALUE!	#VALUE!	#VALUE!	#VALUE!	#VALUE!	#VALUE!	#VALUE!	#VALUE!	#VALUE!	#VALUE!	#VALUE!	#VALUE!	#VALUE!	#VALUE!	#VALUE!	#VALUE!	#VALUE!	#VALUE!	#VALUE!	#VALUE!	#VALUE!	#VALUE!	#VALUE!	#VALUE!	#VALUE!	#VALUE!	#VALUE!	#VALUE!	#VALUE!
3-Hydroxycinnaminic Acid			#VALUE!	#VALUE!	#VALUE!	#VALUE!	#VALUE!	#VALUE!	#VALUE!	#VALUE!	#VALUE!	#VALUE!	#VALUE!	#VALUE!	#VALUE!	#VALUE!	#VALUE!	#VALUE!	#VALUE!	#VALUE!	#VALUE!	#VALUE!	#VALUE!	#VALUE!	#VALUE!	#VALUE!	#VALUE!	#VALUE!	#VALUE!	#VALUE!	#VALUE!	#VALUE!	#VALUE!	#VALUE!	#VALUE!	#VALUE!	#VALUE!	#VALUE!	#VALUE!	#VALUE!	#VALUE!	#VALUE!	#VALUE!	#VALUE!	#VALUE!	#VALUE!	#VALUE!	#VALUE!	#VALUE!
p-Coumaric Acid			#VALUE!	#VALUE!	#VALUE!	#VALUE!	#VALUE!	#VALUE!	#VALUE!	#VALUE!	#VALUE!	#VALUE!	#VALUE!	#VALUE!	#VALUE!	#VALUE!	#VALUE!	#VALUE!	#VALUE!	#VALUE!	#VALUE!	#VALUE!	#VALUE!	#VALUE!	#VALUE!	#VALUE!	#VALUE!	#VALUE!	#VALUE!	#VALUE!	#VALUE!	#VALUE!	#VALUE!	#VALUE!	#VALUE!	#VALUE!	#VALUE!	#VALUE!	#VALUE!	#VALUE!	#VALUE!	#VALUE!	#VALUE!	#VALUE!	#VALUE!	#VALUE!	#VALUE!	#VALUE!	#VALUE!
Xylonate			#VALUE!	#VALUE!	#VALUE!	#VALUE!	#VALUE!	#VALUE!	#VALUE!	#VALUE!	#VALUE!	#VALUE!	#VALUE!	#VALUE!	#VALUE!	#VALUE!	#VALUE!	#VALUE!	#VALUE!	#VALUE!	#VALUE!	#VALUE!	#VALUE!	#VALUE!	#VALUE!	#VALUE!	#VALUE!	#VALUE!	#VALUE!	#VALUE!	#VALUE!	#VALUE!	#VALUE!	#VALUE!	#VALUE!	#VALUE!	#VALUE!	#VALUE!	#VALUE!	#VALUE!	#VALUE!	#VALUE!	#VALUE!	#VALUE!	#VALUE!	#VALUE!	#VALUE!	#VALUE!	#VALUE!
Phenyllactic Acid			#VALUE!	#VALUE!	#VALUE!	#VALUE!	#VALUE!	#VALUE!	#VALUE!	#VALUE!	#VALUE!	#VALUE!	#VALUE!	#VALUE!	#VALUE!	#VALUE!	#VALUE!	#VALUE!	#VALUE!	#VALUE!	#VALUE!	#VALUE!	#VALUE!	#VALUE!	#VALUE!	#VALUE!	#VALUE!	#VALUE!	#VALUE!	#VALUE!	#VALUE!	#VALUE!	#VALUE!	#VALUE!	#VALUE!	#VALUE!	#VALUE!	#VALUE!	#VALUE!	#VALUE!	#VALUE!	#VALUE!	#VALUE!	#VALUE!	#VALUE!	#VALUE!	#VALUE!	#VALUE!	#VALUE!
3-(4-Hydroxyphenyl)Propionate			#VALUE!	#VALUE!	#VALUE!	#VALUE!	#VALUE!	#VALUE!	#VALUE!	#VALUE!	#VALUE!	#VALUE!	#VALUE!	#VALUE!	#VALUE!	#VALUE!	#VALUE!	#VALUE!	#VALUE!	#VALUE!	#VALUE!	#VALUE!	#VALUE!	#VALUE!	#VALUE!	#VALUE!	#VALUE!	#VALUE!	#VALUE!	#VALUE!	#VALUE!	#VALUE!	#VALUE!	#VALUE!	#VALUE!	#VALUE!	#VALUE!	#VALUE!	#VALUE!	#VALUE!	#VALUE!	#VALUE!	#VALUE!	#VALUE!	#VALUE!	#VALUE!	#VALUE!	#VALUE!	#VALUE!
Quinolinic Acid			#VALUE!	#VALUE!	#VALUE!	#VALUE!	#VALUE!	#VALUE!	#VALUE!	#VALUE!	#VALUE!	#VALUE!	#VALUE!	#VALUE!	#VALUE!	#VALUE!	#VALUE!	#VALUE!	#VALUE!	#VALUE!	#VALUE!	#VALUE!	#VALUE!	#VALUE!	#VALUE!	#VALUE!	#VALUE!	#VALUE!	#VALUE!	#VALUE!	#VALUE!	#VALUE!	#VALUE!	#VALUE!	#VALUE!	#VALUE!	#VALUE!	#VALUE!	#VALUE!	#VALUE!	#VALUE!	#VALUE!	#VALUE!	#VALUE!	#VALUE!	#VALUE!	#VALUE!	#VALUE!	#VALUE!
PEP			#VALUE!	#VALUE!	#VALUE!	#VALUE!	#VALUE!	#VALUE!	#VALUE!	#VALUE!	#VALUE!	#VALUE!	#VALUE!	#VALUE!	#VALUE!	#VALUE!	#VALUE!	#VALUE!	#VALUE!	#VALUE!	#VALUE!	#VALUE!	#VALUE!	#VALUE!	#VALUE!	#VALUE!	#VALUE!	#VALUE!	#VALUE!	#VALUE!	#VALUE!	#VALUE!	#VALUE!	#VALUE!	#VALUE!	#VALUE!	#VALUE!	#VALUE!	#VALUE!	#VALUE!	#VALUE!	#VALUE!	#VALUE!	#VALUE!	#VALUE!	#VALUE!	#VALUE!	#VALUE!	#VALUE!
Homogentisate			#VALUE!	#VALUE!	#VALUE!	#VALUE!	#VALUE!	#VALUE!	#VALUE!	#VALUE!	#VALUE!	#VALUE!	#VALUE!	#VALUE!	#VALUE!	#VALUE!	#VALUE!	#VALUE!	#VALUE!	#VALUE!	#VALUE!	#VALUE!	#VALUE!	#VALUE!	#VALUE!	#VALUE!	#VALUE!	#VALUE!	#VALUE!	#VALUE!	#VALUE!	#VALUE!	#VALUE!	#VALUE!	#VALUE!	#VALUE!	#VALUE!	#VALUE!	#VALUE!	#VALUE!	#VALUE!	#VALUE!	#VALUE!	#VALUE!	#VALUE!	#VALUE!	#VALUE!	#VALUE!	#VALUE!
Urate			961.95	2869.8	2539.19	1713.06	2286.21	1525.28	3125.73	2627.58	1199.46	2020.13	2754.19	3045.18	3613.64	2637.02	2649.99	1725.69	2272.59	2000.13	1603.74	1555.22	2873.9	1535.15	636.849	2532.68	1683.82	896.79	3932.33	1397.34	1626.4	2470.46	2630.48	2305.38	1799.83	2628.37	2731.52	767.08	1176.13	1846.31	718.165	4334.3	1615.74	2583.24	2884.77	2366.62	1649.77	2025.8	1715.14
DHAP/D-GA3P			2937.99	4402.88	5683.6	3182.43	3487.48	1843.43	891.851	270.844	1187.73	443.207	350.87	1149.15	97.0766	#VALUE!	457.944	1488.08	458.938	4583.91	1942.81	4115.86	7749.92	2147.53	2587.15	370	#VALUE!	1402.81	#VALUE!	#VALUE!	8676.7	83.2952	118.417	2189.84	604.232	625.709	148.938	#VALUE!	104.789	4048.84	123.058	90.1189	1400.13	2032.45	3758.74	#VALUE!	2595.39	#VALUE!	694.955
Glycerol-3-P			231886	73868.5	85480.9	78197	44540.8	129611	19264.4	53206.7	116686	70957.6	13554.7	62672.3	10208.3	3569.72	58356	89788.6	7943.31	78374.5	48719.4	132383	101505	145972	220703	39596.8	6969.06	112287	1316.43	56004.4	28535	9251.4	32652.2	78355.8	56504	34021.7	21348.3	5064.2	8908.87	91188.7	10372	6958.54	62197.8	70105.3	32377.7	24062.7	76590.8	3288.64	70772.7
trans-Aconitate			#VALUE!	#VALUE!	#VALUE!	#VALUE!	#VALUE!	#VALUE!	#VALUE!	#VALUE!	#VALUE!	#VALUE!	#VALUE!	#VALUE!	#VALUE!	#VALUE!	#VALUE!	#VALUE!	#VALUE!	#VALUE!	#VALUE!	#VALUE!	#VALUE!	#VALUE!	#VALUE!	#VALUE!	#VALUE!	#VALUE!	#VALUE!	#VALUE!	#VALUE!	#VALUE!	#VALUE!	#VALUE!	#VALUE!	#VALUE!	#VALUE!	#VALUE!	#VALUE!	#VALUE!	#VALUE!	#VALUE!	#VALUE!	#VALUE!	#VALUE!	#VALUE!	#VALUE!	#VALUE!	#VALUE!
Shikimic Acid			#VALUE!	#VALUE!	#VALUE!	#VALUE!	#VALUE!	#VALUE!	#VALUE!	#VALUE!	#VALUE!	#VALUE!	#VALUE!	#VALUE!	#VALUE!	#VALUE!	#VALUE!	#VALUE!	#VALUE!	#VALUE!	#VALUE!	#VALUE!	#VALUE!	#VALUE!	#VALUE!	#VALUE!	#VALUE!	#VALUE!	#VALUE!	#VALUE!	#VALUE!	#VALUE!	#VALUE!	#VALUE!	#VALUE!	#VALUE!	#VALUE!	#VALUE!	#VALUE!	#VALUE!	#VALUE!	#VALUE!	#VALUE!	#VALUE!	#VALUE!	#VALUE!	#VALUE!	#VALUE!	#VALUE!
cis-Aconitate			#VALUE!	#VALUE!	#VALUE!	#VALUE!	#VALUE!	#VALUE!	#VALUE!	#VALUE!	#VALUE!	#VALUE!	#VALUE!	#VALUE!	#VALUE!	#VALUE!	#VALUE!	#VALUE!	#VALUE!	#VALUE!	#VALUE!	#VALUE!	#VALUE!	#VALUE!	#VALUE!	#VALUE!	#VALUE!	#VALUE!	#VALUE!	#VALUE!	#VALUE!	#VALUE!	#VALUE!	#VALUE!	#VALUE!	#VALUE!	#VALUE!	#VALUE!	#VALUE!	#VALUE!	#VALUE!	#VALUE!	#VALUE!	#VALUE!	#VALUE!	#VALUE!	#VALUE!	#VALUE!	#VALUE!
Suberic Acid			592.925	1041.36	1428.08	1050.75	879.515	598.758	2472.97	794.887	439.792	540.038	845.677	641.363	1808.86	1173.31	1096.66	955.343	1439.3	406.921	812.33	1004.27	1024.3	815.638	362.644	843.489	1531.12	872.121	854.894	492.879	2205.57	763.508	1035.15	696.949	492.485	851.139	793.999	738.253	465.564	717.305	540.782	1225.74	581.681	418.401	1138.22	486.211	633.529	610.639	698.304
Indole-3-Acetic Acid			#VALUE!	#VALUE!	#VALUE!	#VALUE!	#VALUE!	#VALUE!	#VALUE!	#VALUE!	#VALUE!	#VALUE!	#VALUE!	#VALUE!	#VALUE!	#VALUE!	#VALUE!	#VALUE!	#VALUE!	#VALUE!	#VALUE!	#VALUE!	#VALUE!	#VALUE!	#VALUE!	#VALUE!	#VALUE!	#VALUE!	#VALUE!	#VALUE!	#VALUE!	#VALUE!	#VALUE!	#VALUE!	#VALUE!	#VALUE!	#VALUE!	#VALUE!	#VALUE!	#VALUE!	#VALUE!	#VALUE!	#VALUE!	#VALUE!	#VALUE!	#VALUE!	#VALUE!	#VALUE!	#VALUE!
Citrulline			4068.17	4771.29	6413.18	4627.79	5827.65	6733.39	6517.32	5465.97	5638.33	5027.47	10023.9	6224.73	3966.96	5917.36	5601.88	3288.94	4031.61	6069.56	3613.26	5465.92	6515.69	5401	3373.15	5158.33	4631.53	4695.9	17506.8	5148.77	6116.38	5100.35	6807.49	5208.13	5855.14	8593.1	4084.11	6487.4	4284.16	5917.64	4986.2	23426.6	4756.51	4570.75	7152.24	5850.25	5019.35	4524.97	9958.51
N-Acetyl-Aspartate (NAA)			3264.37	3061.39	4076.95	6725.2	1437.93	2164.79	3175.61	2915.93	2797.58	1910.47	2542.2	2848.2	1776.02	8313.61	1516.4	7790.41	8577.24	4002.57	5980.2	2213.8	1836.27	2799.3	1397.05	4432.97	4780.93	1257.52	2963.37	4414.72	4106.86	2664.43	1464.56	2751.59	4910.48	5099.81	3569.66	2485.58	4142.2	4221.92	5261.41	3972.22	4702.35	8977.74	5808.26	9350.03	3471.64	7054.82	9249.61
Ascorbic Acid (Vit. C)			#VALUE!	#VALUE!	#VALUE!	#VALUE!	#VALUE!	#VALUE!	#VALUE!	#VALUE!	#VALUE!	#VALUE!	#VALUE!	#VALUE!	#VALUE!	#VALUE!	#VALUE!	#VALUE!	#VALUE!	#VALUE!	#VALUE!	#VALUE!	#VALUE!	#VALUE!	#VALUE!	#VALUE!	#VALUE!	#VALUE!	#VALUE!	#VALUE!	#VALUE!	#VALUE!	#VALUE!	#VALUE!	#VALUE!	#VALUE!	#VALUE!	#VALUE!	#VALUE!	#VALUE!	#VALUE!	#VALUE!	#VALUE!	#VALUE!	#VALUE!	#VALUE!	#VALUE!	#VALUE!	#VALUE!
2-isoPropylmalic Acid			#VALUE!	#VALUE!	#VALUE!	#VALUE!	#VALUE!	#VALUE!	#VALUE!	#VALUE!	#VALUE!	#VALUE!	#VALUE!	#VALUE!	#VALUE!	#VALUE!	#VALUE!	#VALUE!	#VALUE!	#VALUE!	#VALUE!	#VALUE!	#VALUE!	#VALUE!	#VALUE!	#VALUE!	#VALUE!	#VALUE!	#VALUE!	#VALUE!	#VALUE!	#VALUE!	#VALUE!	#VALUE!	#VALUE!	#VALUE!	#VALUE!	#VALUE!	#VALUE!	#VALUE!	#VALUE!	#VALUE!	#VALUE!	#VALUE!	#VALUE!	#VALUE!	#VALUE!	#VALUE!	#VALUE!
3-isoPropylmalic Acid			#VALUE!	#VALUE!	#VALUE!	#VALUE!	#VALUE!	#VALUE!	#VALUE!	#VALUE!	#VALUE!	#VALUE!	#VALUE!	#VALUE!	#VALUE!	#VALUE!	#VALUE!	#VALUE!	#VALUE!	#VALUE!	#VALUE!	#VALUE!	#VALUE!	#VALUE!	#VALUE!	#VALUE!	#VALUE!	#VALUE!	#VALUE!	#VALUE!	#VALUE!	#VALUE!	#VALUE!	#VALUE!	#VALUE!	#VALUE!	#VALUE!	#VALUE!	#VALUE!	#VALUE!	#VALUE!	#VALUE!	#VALUE!	#VALUE!	#VALUE!	#VALUE!	#VALUE!	#VALUE!	#VALUE!
n-Formylmethionine			#VALUE!	#VALUE!	#VALUE!	#VALUE!	#VALUE!	#VALUE!	#VALUE!	#VALUE!	#VALUE!	#VALUE!	#VALUE!	#VALUE!	#VALUE!	#VALUE!	#VALUE!	#VALUE!	#VALUE!	#VALUE!	#VALUE!	#VALUE!	#VALUE!	#VALUE!	#VALUE!	#VALUE!	#VALUE!	#VALUE!	#VALUE!	#VALUE!	#VALUE!	#VALUE!	#VALUE!	#VALUE!	#VALUE!	#VALUE!	#VALUE!	#VALUE!	#VALUE!	#VALUE!	#VALUE!	#VALUE!	#VALUE!	#VALUE!	#VALUE!	#VALUE!	#VALUE!	#VALUE!	#VALUE!
Hippuric Acid			#VALUE!	#VALUE!	#VALUE!	#VALUE!	#VALUE!	#VALUE!	#VALUE!	#VALUE!	#VALUE!	#VALUE!	#VALUE!	#VALUE!	#VALUE!	#VALUE!	#VALUE!	#VALUE!	#VALUE!	#VALUE!	#VALUE!	#VALUE!	#VALUE!	#VALUE!	#VALUE!	#VALUE!	#VALUE!	#VALUE!	#VALUE!	#VALUE!	#VALUE!	#VALUE!	#VALUE!	#VALUE!	#VALUE!	#VALUE!	#VALUE!	#VALUE!	#VALUE!	#VALUE!	#VALUE!	#VALUE!	#VALUE!	#VALUE!	#VALUE!	#VALUE!	#VALUE!	#VALUE!	#VALUE!
Inositol			#VALUE!	#VALUE!	#VALUE!	#VALUE!	#VALUE!	#VALUE!	#VALUE!	#VALUE!	#VALUE!	#VALUE!	#VALUE!	#VALUE!	#VALUE!	#VALUE!	#VALUE!	#VALUE!	#VALUE!	#VALUE!	#VALUE!	#VALUE!	#VALUE!	#VALUE!	#VALUE!	#VALUE!	#VALUE!	#VALUE!	#VALUE!	#VALUE!	#VALUE!	#VALUE!	#VALUE!	#VALUE!	#VALUE!	#VALUE!	#VALUE!	#VALUE!	#VALUE!	#VALUE!	#VALUE!	#VALUE!	#VALUE!	#VALUE!	#VALUE!	#VALUE!	#VALUE!	#VALUE!	#VALUE!
Glucose			1615.46	1305.92	1953.45	1439.59	1308.68	1147.71	2376.84	1496.17	1072.91	759.981	2220.69	1492.92	1322.47	1379.59	586.05	1462.79	837.552	2317.21	947.147	1769.23	1681.51	1532.34	1477.22	1598.86	1376.24	1492.25	73.9095	777.105	1657.27	1627.3	1776.28	1298.18	1291.13	981.778	2095.52	1344.93	948.849	1481.79	2038.7	342.528	1542.15	2377.51	1435.33	1608.62	1448.25	2293.88	1688.03
Mannose			#VALUE!	#VALUE!	#VALUE!	#VALUE!	#VALUE!	#VALUE!	#VALUE!	#VALUE!	#VALUE!	#VALUE!	#VALUE!	#VALUE!	#VALUE!	#VALUE!	#VALUE!	#VALUE!	#VALUE!	#VALUE!	#VALUE!	#VALUE!	#VALUE!	#VALUE!	#VALUE!	#VALUE!	#VALUE!	#VALUE!	#VALUE!	#VALUE!	#VALUE!	#VALUE!	#VALUE!	#VALUE!	#VALUE!	#VALUE!	#VALUE!	#VALUE!	#VALUE!	#VALUE!	#VALUE!	#VALUE!	#VALUE!	#VALUE!	#VALUE!	#VALUE!	#VALUE!	#VALUE!	#VALUE!
Fructose			#VALUE!	#VALUE!	#VALUE!	#VALUE!	#VALUE!	#VALUE!	#VALUE!	#VALUE!	#VALUE!	#VALUE!	#VALUE!	#VALUE!	#VALUE!	#VALUE!	#VALUE!	#VALUE!	#VALUE!	#VALUE!	#VALUE!	#VALUE!	#VALUE!	#VALUE!	#VALUE!	#VALUE!	#VALUE!	#VALUE!	#VALUE!	#VALUE!	#VALUE!	#VALUE!	#VALUE!	#VALUE!	#VALUE!	#VALUE!	#VALUE!	#VALUE!	#VALUE!	#VALUE!	#VALUE!	#VALUE!	#VALUE!	#VALUE!	#VALUE!	#VALUE!	#VALUE!	#VALUE!	#VALUE!
OH-Phenylpyruvate			#VALUE!	#VALUE!	#VALUE!	#VALUE!	#VALUE!	#VALUE!	#VALUE!	#VALUE!	#VALUE!	#VALUE!	#VALUE!	#VALUE!	#VALUE!	#VALUE!	#VALUE!	#VALUE!	#VALUE!	#VALUE!	#VALUE!	#VALUE!	#VALUE!	#VALUE!	#VALUE!	#VALUE!	#VALUE!	#VALUE!	#VALUE!	#VALUE!	#VALUE!	#VALUE!	#VALUE!	#VALUE!	#VALUE!	#VALUE!	#VALUE!	#VALUE!	#VALUE!	#VALUE!	#VALUE!	#VALUE!	#VALUE!	#VALUE!	#VALUE!	#VALUE!	#VALUE!	#VALUE!	#VALUE!
Theophylline			#VALUE!	#VALUE!	#VALUE!	#VALUE!	#VALUE!	#VALUE!	#VALUE!	#VALUE!	#VALUE!	#VALUE!	#VALUE!	#VALUE!	#VALUE!	#VALUE!	#VALUE!	#VALUE!	#VALUE!	#VALUE!	#VALUE!	#VALUE!	#VALUE!	#VALUE!	#VALUE!	#VALUE!	#VALUE!	#VALUE!	#VALUE!	#VALUE!	#VALUE!	#VALUE!	#VALUE!	#VALUE!	#VALUE!	#VALUE!	#VALUE!	#VALUE!	#VALUE!	#VALUE!	#VALUE!	#VALUE!	#VALUE!	#VALUE!	#VALUE!	#VALUE!	#VALUE!	#VALUE!	#VALUE!
Sorbitol			223.214	199.244	245.946	111.613	90.6531	127.914	206.448	383.764	273.456	227.875	168	72.394	226.458	307.432	187.292	109.009	93.3697	265.796	68.4356	163.216	120.629	614.266	173.482	100.649	115.68	113.539	38.2686	350.642	196.66	215.512	279.021	163.359	143.741	178.76	777.374	80.5574	69.2112	241.992	531.124	85.9086	140.272	825.62	63.6613	462.807	77.8084	86.1457	169.295
Homovanilate			#VALUE!	#VALUE!	#VALUE!	#VALUE!	#VALUE!	#VALUE!	#VALUE!	#VALUE!	#VALUE!	#VALUE!	#VALUE!	#VALUE!	#VALUE!	#VALUE!	#VALUE!	#VALUE!	#VALUE!	#VALUE!	#VALUE!	#VALUE!	#VALUE!	#VALUE!	#VALUE!	#VALUE!	#VALUE!	#VALUE!	#VALUE!	#VALUE!	#VALUE!	#VALUE!	#VALUE!	#VALUE!	#VALUE!	#VALUE!	#VALUE!	#VALUE!	#VALUE!	#VALUE!	#VALUE!	#VALUE!	#VALUE!	#VALUE!	#VALUE!	#VALUE!	#VALUE!	#VALUE!	#VALUE!
Mannitol			#VALUE!	#VALUE!	#VALUE!	#VALUE!	#VALUE!	#VALUE!	#VALUE!	#VALUE!	#VALUE!	#VALUE!	#VALUE!	#VALUE!	#VALUE!	#VALUE!	#VALUE!	#VALUE!	#VALUE!	#VALUE!	#VALUE!	#VALUE!	#VALUE!	#VALUE!	#VALUE!	#VALUE!	#VALUE!	#VALUE!	#VALUE!	#VALUE!	#VALUE!	#VALUE!	#VALUE!	#VALUE!	#VALUE!	#VALUE!	#VALUE!	#VALUE!	#VALUE!	#VALUE!	#VALUE!	#VALUE!	#VALUE!	#VALUE!	#VALUE!	#VALUE!	#VALUE!	#VALUE!	#VALUE!
4-Pyridoxic Acid			#VALUE!	#VALUE!	#VALUE!	#VALUE!	#VALUE!	#VALUE!	#VALUE!	#VALUE!	#VALUE!	#VALUE!	#VALUE!	#VALUE!	#VALUE!	#VALUE!	#VALUE!	#VALUE!	#VALUE!	#VALUE!	#VALUE!	#VALUE!	#VALUE!	#VALUE!	#VALUE!	#VALUE!	#VALUE!	#VALUE!	#VALUE!	#VALUE!	#VALUE!	#VALUE!	#VALUE!	#VALUE!	#VALUE!	#VALUE!	#VALUE!	#VALUE!	#VALUE!	#VALUE!	#VALUE!	#VALUE!	#VALUE!	#VALUE!	#VALUE!	#VALUE!	#VALUE!	#VALUE!	#VALUE!
Phosphoserine			374.867	165.421	249.098	292.136	164.075	300.557	125.098	62.5574	203.864	39.3057	91.6497	189.073	9.30143	15.5073	50.4844	146.72	21.1838	210.17	170.992	352.096	160.039	204.541	178.946	121.161	82.3435	256.798	9.34078	36.4393	155.675	29.8754	12.8593	117.885	108.493	60.4089	63.5347	54.8629	101.708	261.568	22.5275	23.8492	179.563	141.608	105.218	19.5298	196.255	30.9923	194.479
2/3-Phosphoglyceric Acid			48855.6	22267.2	35307.5	37889	22404.4	42590.9	17243.4	9560.12	32389.5	8496.85	14109.3	25355.9	1002.86	1645.98	8510.97	23092.7	2723.34	35280.3	25406.3	52026.7	27002.9	35965.4	35013.5	21057.1	11454.6	42069.1	574.456	5691.42	23218.1	4246.41	1452.24	21315	17414.2	10099.2	10633.7	8590.34	16114.2	48138	3478.54	3433.83	32042.9	25566.3	18653.5	2744.17	32682.7	4274.42	34930.2
Azelaic Acid			1476.64	2153.28	3492.82	1926	1957.33	1329.98	5951.12	1613.9	986.009	1154.82	1607.8	1354.95	3278.42	2381.03	2426	1812.31	2554.81	1203.27	1650.22	1880.16	1930.38	1874.92	807.82	1866.96	3253.22	1581.22	1848	963.181	3401.19	1438.75	1849.83	1645.24	1033.84	1720.03	1465.02	1441.16	924.488	1485.21	1163.92	2859.66	1090.41	891.533	2246.87	1165.95	1241.41	1326.07	1470.35
N-Ac-L-Glutamine			#VALUE!	#VALUE!	#VALUE!	#VALUE!	#VALUE!	#VALUE!	#VALUE!	#VALUE!	#VALUE!	#VALUE!	#VALUE!	#VALUE!	#VALUE!	#VALUE!	#VALUE!	#VALUE!	#VALUE!	#VALUE!	#VALUE!	#VALUE!	#VALUE!	#VALUE!	#VALUE!	#VALUE!	#VALUE!	#VALUE!	#VALUE!	#VALUE!	#VALUE!	#VALUE!	#VALUE!	#VALUE!	#VALUE!	#VALUE!	#VALUE!	#VALUE!	#VALUE!	#VALUE!	#VALUE!	#VALUE!	#VALUE!	#VALUE!	#VALUE!	#VALUE!	#VALUE!	#VALUE!	#VALUE!
Kynurenic Acid			1162.22	1238.98	1346.64	1767.84	1779.47	1241.09	2619.78	1915.91	1345.46	1203.98	2423.52	1570.66	3025.94	2843.99	2293.53	1447.41	3214.95	1701.23	1623.05	1669.52	2261.85	1432.79	932.191	1498.02	1796.92	1984.87	2183.43	1719.74	3234.38	2454.77	3082.3	2051.58	1507.23	2710.19	1854.93	2065.7	1571.08	2032	1753.09	2234.47	1824.58	1506.45	3171.27	2315.2	1931.87	2852.22	2260.87
N-Ac-Glutamate			126.396	55.7999	88.8519	115.47	75.1167	66.1738	146.126	55.7222	65.2383	25.6599	79.575	99.5732	83.8889	169.662	67.1982	139.797	159.315	155.297	97.3584	80.8737	91.5817	48.6474	33.782	141.333	103.141	66.0767	334.488	63.0472	126.446	67.9057	59.4173	67.8099	89.9113	102.497	94.0072	103.461	85.0157	110.913	103.526	302.138	49.6943	190.464	129.094	232.323	70.6599	159.916	215.808
Indole-3-Propionate			#VALUE!	#VALUE!	#VALUE!	#VALUE!	#VALUE!	#VALUE!	#VALUE!	#VALUE!	#VALUE!	#VALUE!	#VALUE!	#VALUE!	#VALUE!	#VALUE!	#VALUE!	#VALUE!	#VALUE!	#VALUE!	#VALUE!	#VALUE!	#VALUE!	#VALUE!	#VALUE!	#VALUE!	#VALUE!	#VALUE!	#VALUE!	#VALUE!	#VALUE!	#VALUE!	#VALUE!	#VALUE!	#VALUE!	#VALUE!	#VALUE!	#VALUE!	#VALUE!	#VALUE!	#VALUE!	#VALUE!	#VALUE!	#VALUE!	#VALUE!	#VALUE!	#VALUE!	#VALUE!	#VALUE!
5-Hydroxyl-Indole-3-Acetic Acid			#VALUE!	#VALUE!	#VALUE!	#VALUE!	#VALUE!	#VALUE!	#VALUE!	#VALUE!	#VALUE!	#VALUE!	#VALUE!	#VALUE!	#VALUE!	#VALUE!	#VALUE!	#VALUE!	#VALUE!	#VALUE!	#VALUE!	#VALUE!	#VALUE!	#VALUE!	#VALUE!	#VALUE!	#VALUE!	#VALUE!	#VALUE!	#VALUE!	#VALUE!	#VALUE!	#VALUE!	#VALUE!	#VALUE!	#VALUE!	#VALUE!	#VALUE!	#VALUE!	#VALUE!	#VALUE!	#VALUE!	#VALUE!	#VALUE!	#VALUE!	#VALUE!	#VALUE!	#VALUE!	#VALUE!
N-Ac-Methionine			#VALUE!	#VALUE!	#VALUE!	#VALUE!	#VALUE!	#VALUE!	#VALUE!	#VALUE!	#VALUE!	#VALUE!	#VALUE!	#VALUE!	#VALUE!	#VALUE!	#VALUE!	#VALUE!	#VALUE!	#VALUE!	#VALUE!	#VALUE!	#VALUE!	#VALUE!	#VALUE!	#VALUE!	#VALUE!	#VALUE!	#VALUE!	#VALUE!	#VALUE!	#VALUE!	#VALUE!	#VALUE!	#VALUE!	#VALUE!	#VALUE!	#VALUE!	#VALUE!	#VALUE!	#VALUE!	#VALUE!	#VALUE!	#VALUE!	#VALUE!	#VALUE!	#VALUE!	#VALUE!	#VALUE!
Citric Acid			#VALUE!	#VALUE!	#VALUE!	#VALUE!	#VALUE!	#VALUE!	#VALUE!	#VALUE!	#VALUE!	#VALUE!	#VALUE!	#VALUE!	#VALUE!	#VALUE!	#VALUE!	#VALUE!	#VALUE!	#VALUE!	#VALUE!	#VALUE!	#VALUE!	#VALUE!	#VALUE!	#VALUE!	#VALUE!	#VALUE!	#VALUE!	#VALUE!	#VALUE!	#VALUE!	#VALUE!	#VALUE!	#VALUE!	#VALUE!	#VALUE!	#VALUE!	#VALUE!	#VALUE!	#VALUE!	#VALUE!	#VALUE!	#VALUE!	#VALUE!	#VALUE!	#VALUE!	#VALUE!	#VALUE!
Glucoronate			#VALUE!	#VALUE!	#VALUE!	#VALUE!	#VALUE!	#VALUE!	#VALUE!	#VALUE!	#VALUE!	#VALUE!	#VALUE!	#VALUE!	#VALUE!	#VALUE!	#VALUE!	#VALUE!	#VALUE!	#VALUE!	#VALUE!	#VALUE!	#VALUE!	#VALUE!	#VALUE!	#VALUE!	#VALUE!	#VALUE!	#VALUE!	#VALUE!	#VALUE!	#VALUE!	#VALUE!	#VALUE!	#VALUE!	#VALUE!	#VALUE!	#VALUE!	#VALUE!	#VALUE!	#VALUE!	#VALUE!	#VALUE!	#VALUE!	#VALUE!	#VALUE!	#VALUE!	#VALUE!	#VALUE!
4-Hydroxy-3-Nitrophenylacetate			#VALUE!	#VALUE!	#VALUE!	#VALUE!	#VALUE!	#VALUE!	#VALUE!	#VALUE!	#VALUE!	#VALUE!	#VALUE!	#VALUE!	#VALUE!	#VALUE!	#VALUE!	#VALUE!	#VALUE!	#VALUE!	#VALUE!	#VALUE!	#VALUE!	#VALUE!	#VALUE!	#VALUE!	#VALUE!	#VALUE!	#VALUE!	#VALUE!	#VALUE!	#VALUE!	#VALUE!	#VALUE!	#VALUE!	#VALUE!	#VALUE!	#VALUE!	#VALUE!	#VALUE!	#VALUE!	#VALUE!	#VALUE!	#VALUE!	#VALUE!	#VALUE!	#VALUE!	#VALUE!	#VALUE!
Vanilmandelic Acid			#VALUE!	#VALUE!	#VALUE!	#VALUE!	#VALUE!	#VALUE!	#VALUE!	#VALUE!	#VALUE!	#VALUE!	#VALUE!	#VALUE!	#VALUE!	#VALUE!	#VALUE!	#VALUE!	#VALUE!	#VALUE!	#VALUE!	#VALUE!	#VALUE!	#VALUE!	#VALUE!	#VALUE!	#VALUE!	#VALUE!	#VALUE!	#VALUE!	#VALUE!	#VALUE!	#VALUE!	#VALUE!	#VALUE!	#VALUE!	#VALUE!	#VALUE!	#VALUE!	#VALUE!	#VALUE!	#VALUE!	#VALUE!	#VALUE!	#VALUE!	#VALUE!	#VALUE!	#VALUE!	#VALUE!
Erythrose-4-Phosphate			#VALUE!	#VALUE!	#VALUE!	#VALUE!	#VALUE!	#VALUE!	#VALUE!	#VALUE!	#VALUE!	#VALUE!	#VALUE!	#VALUE!	#VALUE!	#VALUE!	#VALUE!	#VALUE!	#VALUE!	#VALUE!	#VALUE!	#VALUE!	#VALUE!	#VALUE!	#VALUE!	#VALUE!	#VALUE!	#VALUE!	#VALUE!	#VALUE!	#VALUE!	#VALUE!	#VALUE!	#VALUE!	#VALUE!	#VALUE!	#VALUE!	#VALUE!	#VALUE!	#VALUE!	#VALUE!	#VALUE!	#VALUE!	#VALUE!	#VALUE!	#VALUE!	#VALUE!	#VALUE!	#VALUE!
Cysteine-S-Sulfate			#VALUE!	#VALUE!	#VALUE!	#VALUE!	#VALUE!	#VALUE!	#VALUE!	#VALUE!	#VALUE!	#VALUE!	#VALUE!	#VALUE!	#VALUE!	#VALUE!	#VALUE!	#VALUE!	#VALUE!	#VALUE!	#VALUE!	#VALUE!	#VALUE!	#VALUE!	#VALUE!	#VALUE!	#VALUE!	#VALUE!	#VALUE!	#VALUE!	#VALUE!	#VALUE!	#VALUE!	#VALUE!	#VALUE!	#VALUE!	#VALUE!	#VALUE!	#VALUE!	#VALUE!	#VALUE!	#VALUE!	#VALUE!	#VALUE!	#VALUE!	#VALUE!	#VALUE!	#VALUE!	#VALUE!
IndolePyruvate			#VALUE!	#VALUE!	#VALUE!	#VALUE!	#VALUE!	#VALUE!	#VALUE!	#VALUE!	#VALUE!	#VALUE!	#VALUE!	#VALUE!	#VALUE!	#VALUE!	#VALUE!	#VALUE!	#VALUE!	#VALUE!	#VALUE!	#VALUE!	#VALUE!	#VALUE!	#VALUE!	#VALUE!	#VALUE!	#VALUE!	#VALUE!	#VALUE!	#VALUE!	#VALUE!	#VALUE!	#VALUE!	#VALUE!	#VALUE!	#VALUE!	#VALUE!	#VALUE!	#VALUE!	#VALUE!	#VALUE!	#VALUE!	#VALUE!	#VALUE!	#VALUE!	#VALUE!	#VALUE!	#VALUE!
Xanthurenic Acid			#VALUE!	#VALUE!	#VALUE!	#VALUE!	#VALUE!	#VALUE!	#VALUE!	#VALUE!	#VALUE!	#VALUE!	#VALUE!	#VALUE!	#VALUE!	#VALUE!	#VALUE!	#VALUE!	#VALUE!	#VALUE!	#VALUE!	#VALUE!	#VALUE!	#VALUE!	#VALUE!	#VALUE!	#VALUE!	#VALUE!	#VALUE!	#VALUE!	#VALUE!	#VALUE!	#VALUE!	#VALUE!	#VALUE!	#VALUE!	#VALUE!	#VALUE!	#VALUE!	#VALUE!	#VALUE!	#VALUE!	#VALUE!	#VALUE!	#VALUE!	#VALUE!	#VALUE!	#VALUE!	#VALUE!
Indole-3-Lactate			60.5128	130.134	197.843	97.5258	86.4737	87.7166	192.667	105.648	73.2012	145.761	125.883	82.1535	99.8064	149.524	153.371	61.228	120.929	187.426	83.1503	93.2137	173.48	94.5895	55.0859	140.058	92.8478	86.5931	231.681	82.6846	146.351	102.453	117.735	95.0634	106.469	209.801	153.576	73.6653	78.2781	113.304	201.241	233.904	104.062	179.839	175.238	99.746	96.7136	135.534	130.924
N-Ac-Phenylalanine			#VALUE!	#VALUE!	#VALUE!	#VALUE!	#VALUE!	#VALUE!	#VALUE!	#VALUE!	#VALUE!	#VALUE!	#VALUE!	#VALUE!	#VALUE!	#VALUE!	#VALUE!	#VALUE!	#VALUE!	#VALUE!	#VALUE!	#VALUE!	#VALUE!	#VALUE!	#VALUE!	#VALUE!	#VALUE!	#VALUE!	#VALUE!	#VALUE!	#VALUE!	#VALUE!	#VALUE!	#VALUE!	#VALUE!	#VALUE!	#VALUE!	#VALUE!	#VALUE!	#VALUE!	#VALUE!	#VALUE!	#VALUE!	#VALUE!	#VALUE!	#VALUE!	#VALUE!	#VALUE!	#VALUE!
3-Indoxyl Sulfate			246.203	1096.59	950.252	331.062	1302.1	447.556	1044.34	169.384	855.346	808.222	923.824	999.001	334.892	206.601	671.959	334.542	207.561	989.956	159.079	508.955	245.441	889.978	323.17	511.185	169.356	179.166	3894.55	318.059	231.064	350.015	452.437	381.439	646.113	720.667	288.362	287.073	262.265	414.286	305.565	3471.72	315.072	502.399	756.227	463.006	527.153	665.175	843.875
Pantothenate			3277.48	3091.4	5555.6	5811.5	6165.12	5384.79	6660.25	5311.36	4766.71	4945.41	4683.11	3644.88	2979.54	3688.21	5032.44	2971.08	2525.33	4355.83	4404.26	6125.73	4504.89	6765.19	4512.11	3227.24	5128.07	3498.92	1367.51	3659.18	7410.53	3739.47	8322.51	4072.18	6550.43	5259.89	7334.05	4199.76	4546.58	5897.33	5992.12	3012.86	6286.79	8374.49	8672.39	4570.2	8048.44	3531.82	4965.78
Cystathionine			14.3014	12.2284	18.8888	11.1639	11.3019	9.17759	21.2224	12.7594	17.098	10.6646	17.8842	19.7321	12.5485	14.8166	15.7402	9.83517	14.6745	24.7939	8.71146	18.1852	16.3555	20.6984	13.6974	16.9596	11.1798	12.9472	73.7991	15.7338	14.9688	12.6782	14.8994	12.87	9.56057	19.3005	11.1391	16.7655	6.86353	13.5447	18.1879	83.2064	8.47244	14.4239	15.3551	18.0425	9.11312	9.96998	20.7003
N-Ac-Tyrosine			#VALUE!	#VALUE!	#VALUE!	#VALUE!	#VALUE!	#VALUE!	#VALUE!	#VALUE!	#VALUE!	#VALUE!	#VALUE!	#VALUE!	#VALUE!	#VALUE!	#VALUE!	#VALUE!	#VALUE!	#VALUE!	#VALUE!	#VALUE!	#VALUE!	#VALUE!	#VALUE!	#VALUE!	#VALUE!	#VALUE!	#VALUE!	#VALUE!	#VALUE!	#VALUE!	#VALUE!	#VALUE!	#VALUE!	#VALUE!	#VALUE!	#VALUE!	#VALUE!	#VALUE!	#VALUE!	#VALUE!	#VALUE!	#VALUE!	#VALUE!	#VALUE!	#VALUE!	#VALUE!	#VALUE!
Myristic Acid			9.57405	18.3946	16.5521	22.4443	33.7675	12.9493	29.0658	24.4101	14.4697	11.6985	18.2749	20.6982	52.0812	43.7717	26.4691	23.5189	47.0291	16.5293	16.6453	15.7329	31.4549	12.2502	9.43753	12.3963	22.001	15.3397	19.922	21.7707	33.9346	18.7135	27.9248	19.5951	15.2169	35.9803	17.5365	23.1773	14.9882	23.081	15.9904	17.9402	15.1237	12.9163	29.3326	16.7041	17.3861	20.007	21.5214
Ribose-5-P			2310.86	3940	7371.8	3951.1	4370.06	3795.09	8465.76	3754.41	2880.99	3860.98	4787.87	4102.08	4961.23	4898.3	4334.19	3983.66	5804.18	4917.08	4618.93	3610.01	6918.52	4203.63	1496.64	3463.74	2296.29	1835.67	3631.53	2233.45	4054.99	3261.4	5166.48	4486.01	3311.34	8125.14	4886.35	1495.49	3034.52	4726.22	5276.78	5672.9	3860.38	5806.25	7756.71	3556.65	3279.26	4521.54	4631.69
Ribulose 5-Phosphate			901.684	671.317	1621.6	911.831	966.541	909.118	1660.48	632.379	727.516	690.95	791.7	800.737	607.205	566.932	508.242	636.13	1086.51	999.167	1056.13	1049.99	1854.93	1056.32	511.968	725.059	510.621	492.597	486.156	398.217	1021.71	464.261	573.865	754.115	533.067	1287.85	799.009	569.9	710.976	995.409	657.625	1352.41	799.643	1472.14	1286.94	587.95	722.28	803.773	874.391
Melatonin			#VALUE!	#VALUE!	#VALUE!	#VALUE!	#VALUE!	#VALUE!	#VALUE!	#VALUE!	#VALUE!	#VALUE!	#VALUE!	#VALUE!	#VALUE!	#VALUE!	#VALUE!	#VALUE!	#VALUE!	#VALUE!	#VALUE!	#VALUE!	#VALUE!	#VALUE!	#VALUE!	#VALUE!	#VALUE!	#VALUE!	#VALUE!	#VALUE!	#VALUE!	#VALUE!	#VALUE!	#VALUE!	#VALUE!	#VALUE!	#VALUE!	#VALUE!	#VALUE!	#VALUE!	#VALUE!	#VALUE!	#VALUE!	#VALUE!	#VALUE!	#VALUE!	#VALUE!	#VALUE!	#VALUE!
Tetrahydrobiopterin			#VALUE!	#VALUE!	#VALUE!	#VALUE!	#VALUE!	#VALUE!	#VALUE!	#VALUE!	#VALUE!	#VALUE!	#VALUE!	#VALUE!	#VALUE!	#VALUE!	#VALUE!	#VALUE!	#VALUE!	#VALUE!	#VALUE!	#VALUE!	#VALUE!	#VALUE!	#VALUE!	#VALUE!	#VALUE!	#VALUE!	#VALUE!	#VALUE!	#VALUE!	#VALUE!	#VALUE!	#VALUE!	#VALUE!	#VALUE!	#VALUE!	#VALUE!	#VALUE!	#VALUE!	#VALUE!	#VALUE!	#VALUE!	#VALUE!	#VALUE!	#VALUE!	#VALUE!	#VALUE!	#VALUE!
Thymidine			1038.24	216.08	201.315	307.66	306.406	121.539	390.322	349.024	353.606	260.204	376.719	282.86	200.113	270.913	278.497	210.079	225.694	211.684	216.313	328.32	376.957	504.481	233.723	240.22	254.891	271.094	180.113	359.475	827.837	360.944	254.071	316.066	362.34	180.233	379.7	299.557	275.425	426.253	865.706	191.995	222.599	502.257	641.468	278.538	289.418	317.444	398.3
Pseudouridine			1027.93	470.401	834.05	439.814	500.693	421.971	728.177	625.547	1106.76	618.946	685.734	487.037	434.746	508.936	597.504	404.748	456.185	839.92	324.316	572.423	400.283	1275.05	417.158	477.241	532.152	447.431	1957.66	497.6	703.998	515.755	644.876	508.65	777.724	644.039	648.303	505.837	432.056	618.908	1037.48	2330.89	444.111	845.84	839.593	473.511	483.886	588.794	708.293
Biotin			#VALUE!	#VALUE!	#VALUE!	#VALUE!	#VALUE!	#VALUE!	#VALUE!	#VALUE!	#VALUE!	#VALUE!	#VALUE!	#VALUE!	#VALUE!	#VALUE!	#VALUE!	#VALUE!	#VALUE!	#VALUE!	#VALUE!	#VALUE!	#VALUE!	#VALUE!	#VALUE!	#VALUE!	#VALUE!	#VALUE!	#VALUE!	#VALUE!	#VALUE!	#VALUE!	#VALUE!	#VALUE!	#VALUE!	#VALUE!	#VALUE!	#VALUE!	#VALUE!	#VALUE!	#VALUE!	#VALUE!	#VALUE!	#VALUE!	#VALUE!	#VALUE!	#VALUE!	#VALUE!	#VALUE!
N-Ac-Tryptophan			#VALUE!	#VALUE!	#VALUE!	#VALUE!	#VALUE!	#VALUE!	#VALUE!	#VALUE!	#VALUE!	#VALUE!	#VALUE!	#VALUE!	#VALUE!	#VALUE!	#VALUE!	#VALUE!	#VALUE!	#VALUE!	#VALUE!	#VALUE!	#VALUE!	#VALUE!	#VALUE!	#VALUE!	#VALUE!	#VALUE!	#VALUE!	#VALUE!	#VALUE!	#VALUE!	#VALUE!	#VALUE!	#VALUE!	#VALUE!	#VALUE!	#VALUE!	#VALUE!	#VALUE!	#VALUE!	#VALUE!	#VALUE!	#VALUE!	#VALUE!	#VALUE!	#VALUE!	#VALUE!	#VALUE!
Pyridoxal-5-P			275.012	161.323	279.779	301.532	176.763	196.419	181.211	251.7	216.033	184.077	160.635	193.501	245.836	219.934	184.408	148.169	213.18	199.149	231.244	194.145	232.898	198.173	200.326	194.871	264.323	260.744	260.102	295.189	251.59	242.821	189.061	284.649	209.702	215.488	214.547	247.626	166.479	272.303	136.467	278.546	214.49	177.725	182.01	241.055	207.038	148.433	180.435
Palmitic Acid			146.824	191.578	164.839	237.055	243.518	184.741	287.925	237.549	138.047	183.099	266.502	238.687	546.446	423.627	246.074	293.696	482.939	240.857	233.657	212.791	252.117	159.416	135.915	190.885	251.608	225.788	219.996	184.528	398.91	277.456	366.053	191.451	171.726	340.832	217.998	202.129	154.783	216.825	203.579	238.67	151.159	155.848	289.685	296.395	182.378	251.152	259.77
5-Methyluridine			#VALUE!	#VALUE!	#VALUE!	#VALUE!	#VALUE!	#VALUE!	#VALUE!	#VALUE!	#VALUE!	#VALUE!	#VALUE!	#VALUE!	#VALUE!	#VALUE!	#VALUE!	#VALUE!	#VALUE!	#VALUE!	#VALUE!	#VALUE!	#VALUE!	#VALUE!	#VALUE!	#VALUE!	#VALUE!	#VALUE!	#VALUE!	#VALUE!	#VALUE!	#VALUE!	#VALUE!	#VALUE!	#VALUE!	#VALUE!	#VALUE!	#VALUE!	#VALUE!	#VALUE!	#VALUE!	#VALUE!	#VALUE!	#VALUE!	#VALUE!	#VALUE!	#VALUE!	#VALUE!	#VALUE!
5-Hydroxymethyl-2'-Deoxyuridine			#VALUE!	#VALUE!	#VALUE!	#VALUE!	#VALUE!	#VALUE!	#VALUE!	#VALUE!	#VALUE!	#VALUE!	#VALUE!	#VALUE!	#VALUE!	#VALUE!	#VALUE!	#VALUE!	#VALUE!	#VALUE!	#VALUE!	#VALUE!	#VALUE!	#VALUE!	#VALUE!	#VALUE!	#VALUE!	#VALUE!	#VALUE!	#VALUE!	#VALUE!	#VALUE!	#VALUE!	#VALUE!	#VALUE!	#VALUE!	#VALUE!	#VALUE!	#VALUE!	#VALUE!	#VALUE!	#VALUE!	#VALUE!	#VALUE!	#VALUE!	#VALUE!	#VALUE!	#VALUE!	#VALUE!
Glucosamine-6-Phosphate			495.677	128.917	646.394	234.718	59.9286	340.068	104.953	46.1032	140.48	59.8829	144.957	270.24	30.096	67.0761	31.6739	323.87	35.4564	738.54	169.668	476.79	462.186	478.79	591.278	185.282	366.406	273.294	16.8523	28.2644	75.2652	55.9353	36.6083	304.855	439.718	56.1372	119.867	228.068	159.336	233.032	37.273	21.9877	337.592	442.808	72.2149	28.3308	205.892	62.6306	182.773
G6P			203901	118484	221041	171566	220261	144329	232862	19573.3	35113.9	15177.5	156361	268121	6452.54	37389.1	36798.3	195014	54711.8	252073	163315	228138	299763	152767	144098	189503	388747	191362	4061.54	6033.57	443837	35090.7	7399.01	180319	169045	115527	151966	326130	258221	309692	63782.5	22927.1	180334	166114	234451	8167.18	212290	69435.8	224647
G1P/F1P/F6P			66673.6	36818.7	66786.1	48866.7	46469.7	44561.2	61411.7	7113.08	21913.8	6154.01	41756.8	59078.8	2470.75	13234.3	11407.2	51926.7	16033.1	80453.9	48870.6	72154.7	84286.1	56524.5	51313.9	48446.4	88446.7	43813.8	933.237	3392.82	87222.8	10914.4	2896.35	44362.8	46405.6	27968.1	43275.8	70406.2	60485.2	83247.9	15461.5	7058.78	54057.8	53375.6	52949.3	3075.97	59023.2	16711.2	65155.5
Phenylacetylglutamine			#VALUE!	#VALUE!	#VALUE!	#VALUE!	#VALUE!	#VALUE!	#VALUE!	#VALUE!	#VALUE!	#VALUE!	#VALUE!	#VALUE!	#VALUE!	#VALUE!	#VALUE!	#VALUE!	#VALUE!	#VALUE!	#VALUE!	#VALUE!	#VALUE!	#VALUE!	#VALUE!	#VALUE!	#VALUE!	#VALUE!	#VALUE!	#VALUE!	#VALUE!	#VALUE!	#VALUE!	#VALUE!	#VALUE!	#VALUE!	#VALUE!	#VALUE!	#VALUE!	#VALUE!	#VALUE!	#VALUE!	#VALUE!	#VALUE!	#VALUE!	#VALUE!	#VALUE!	#VALUE!	#VALUE!
MOPEG Sulfate			#VALUE!	#VALUE!	#VALUE!	#VALUE!	#VALUE!	#VALUE!	#VALUE!	#VALUE!	#VALUE!	#VALUE!	#VALUE!	#VALUE!	#VALUE!	#VALUE!	#VALUE!	#VALUE!	#VALUE!	#VALUE!	#VALUE!	#VALUE!	#VALUE!	#VALUE!	#VALUE!	#VALUE!	#VALUE!	#VALUE!	#VALUE!	#VALUE!	#VALUE!	#VALUE!	#VALUE!	#VALUE!	#VALUE!	#VALUE!	#VALUE!	#VALUE!	#VALUE!	#VALUE!	#VALUE!	#VALUE!	#VALUE!	#VALUE!	#VALUE!	#VALUE!	#VALUE!	#VALUE!	#VALUE!
Margaric Acid			45.3534	64.0396	62.652	79.6079	80.4919	56.1554	104.032	80.5631	50.1569	54.7888	97.4668	72.048	151.182	153.694	104.732	86.4009	142.612	66.6272	87.6871	79.4945	89.875	45.5748	43.6419	56.162	71.3466	54.3937	65.0202	46.7877	125.579	75.2665	128.917	70.4176	58.6135	106.344	69.9025	64.4769	53.283	95.0312	84.2112	85.4991	51.3737	54.0777	113.726	86.1422	82.4201	84.609	74.2091
6-Phosphogluconic Acid			#VALUE!	#VALUE!	#VALUE!	#VALUE!	#VALUE!	#VALUE!	#VALUE!	#VALUE!	#VALUE!	#VALUE!	#VALUE!	#VALUE!	#VALUE!	#VALUE!	#VALUE!	#VALUE!	#VALUE!	#VALUE!	#VALUE!	#VALUE!	#VALUE!	#VALUE!	#VALUE!	#VALUE!	#VALUE!	#VALUE!	#VALUE!	#VALUE!	#VALUE!	#VALUE!	#VALUE!	#VALUE!	#VALUE!	#VALUE!	#VALUE!	#VALUE!	#VALUE!	#VALUE!	#VALUE!	#VALUE!	#VALUE!	#VALUE!	#VALUE!	#VALUE!	#VALUE!	#VALUE!	#VALUE!
Linolenic Acid			21.0379	34.0785	30.9436	21.8966	23.8591	39.3351	34.0687	16.4754	23.0187	37.559	32.3883	59.6223	74.762	#VALUE!	#VALUE!	60.3411	51.5514	40.7625	22.9061	30.5846	26.8064	48.3564	27.8909	35.2562	17.5653	14.4837	#VALUE!	25.4524	#VALUE!	32.0362	44.0221	41.6223	50.9889	70.7975	15.5945	#VALUE!	17.414	25.6037	44.8658	#VALUE!	23.3002	55.3238	48.788	58.9679	24.9345	30.9951	73.2826
Linoleic Acid			229.944	333.306	240.689	204.842	165.067	432.034	290.278	166.602	180.531	407.812	271.924	738.254	765.464	152.829	102.164	528.476	341.551	282.363	208.379	248.061	185.266	480.129	365.643	406.064	132.449	75.181	70.2922	259.019	162.324	182.145	416.7	293.625	459.185	728.635	121.906	46.2551	124.824	224.46	389.625	78.0154	212.918	551.974	455.572	540.009	157.962	283.154	727.464
Xanthosine			#VALUE!	#VALUE!	#VALUE!	#VALUE!	#VALUE!	#VALUE!	#VALUE!	#VALUE!	#VALUE!	#VALUE!	#VALUE!	#VALUE!	#VALUE!	#VALUE!	#VALUE!	#VALUE!	#VALUE!	#VALUE!	#VALUE!	#VALUE!	#VALUE!	#VALUE!	#VALUE!	#VALUE!	#VALUE!	#VALUE!	#VALUE!	#VALUE!	#VALUE!	#VALUE!	#VALUE!	#VALUE!	#VALUE!	#VALUE!	#VALUE!	#VALUE!	#VALUE!	#VALUE!	#VALUE!	#VALUE!	#VALUE!	#VALUE!	#VALUE!	#VALUE!	#VALUE!	#VALUE!	#VALUE!
Sedoheptulose 7-Phosphate			319.515	365.801	1149.81	246.529	355.021	237.706	1352.43	160.64	240.831	148.687	469.31	607.283	133.374	302.635	182.594	559.416	231.395	358.139	288.647	255.208	451.483	188.293	90.0844	595.753	457.143	138.738	92.057	85.636	352.656	204.118	106.854	211.435	382.439	516.808	710.646	252.121	418.42	168.984	841.854	183.077	455.064	489.485	395.938	270.176	162.656	547.408	940.231
Retinoic Acid			#VALUE!	#VALUE!	#VALUE!	#VALUE!	#VALUE!	#VALUE!	#VALUE!	#VALUE!	#VALUE!	#VALUE!	#VALUE!	#VALUE!	#VALUE!	#VALUE!	#VALUE!	#VALUE!	#VALUE!	#VALUE!	#VALUE!	#VALUE!	#VALUE!	#VALUE!	#VALUE!	#VALUE!	#VALUE!	#VALUE!	#VALUE!	#VALUE!	#VALUE!	#VALUE!	#VALUE!	#VALUE!	#VALUE!	#VALUE!	#VALUE!	#VALUE!	#VALUE!	#VALUE!	#VALUE!	#VALUE!	#VALUE!	#VALUE!	#VALUE!	#VALUE!	#VALUE!	#VALUE!	#VALUE!
N-Acetyl-Aspartyl-Glutamate (NAAG)			9432.17	3854.11	7371.27	15634.8	2984.13	4995.48	7310.04	7060.23	5556.03	4830.04	6946.92	7278.74	2181.75	28835.3	4586.53	18532.8	25004.8	6618.23	13979.1	8077.69	5158.96	6762.95	3483.02	14539.4	11020.9	4529.53	11753	10531.6	12482.5	7156	4062	7452.88	12288.5	8755.45	5651.75	5405.59	7564.18	9318.46	9561.41	21439.8	8703.98	21220.4	12966.8	28616.7	6748.56	21864.8	28132.7
Arachidonate			348.551	825.738	1165	664.999	353.435	578.104	719.838	546.213	304.874	997.716	622.249	914.573	1239.42	378.714	449.324	871.521	778.187	705.842	649.63	461.727	627.006	526.616	372.433	906.681	429.798	329.345	407.662	488.959	281.406	472.53	663.684	592.108	773.188	1623.66	514.318	213.023	353.59	501.065	795.859	528.954	651.66	774.814	807.043	703.468	641.436	855.348	926.63
DCMP			#VALUE!	#VALUE!	#VALUE!	#VALUE!	#VALUE!	#VALUE!	#VALUE!	#VALUE!	#VALUE!	#VALUE!	#VALUE!	#VALUE!	#VALUE!	#VALUE!	#VALUE!	#VALUE!	#VALUE!	#VALUE!	#VALUE!	#VALUE!	#VALUE!	#VALUE!	#VALUE!	#VALUE!	#VALUE!	#VALUE!	#VALUE!	#VALUE!	#VALUE!	#VALUE!	#VALUE!	#VALUE!	#VALUE!	#VALUE!	#VALUE!	#VALUE!	#VALUE!	#VALUE!	#VALUE!	#VALUE!	#VALUE!	#VALUE!	#VALUE!	#VALUE!	#VALUE!	#VALUE!	#VALUE!
Reduced Glutathione			21254.1	11103.4	20975.9	16792.4	11233.2	19985.1	27530.6	24255.1	25349	20695.2	15755.4	19831.5	6075.76	22593.7	15477	16756.9	13525.5	18403.4	15314.6	16647.7	13158.8	20051	20887.1	28107.1	21764.3	22321.2	5962.18	32967.9	14997.3	24719.7	17316.7	19419.5	24635.2	18528	24283.9	27511.9	17996.6	21847.3	2383.14	13865.1	21053.8	23393.9	14652.2	30251	20170.5	18790.9	17615.9
DUMP			#VALUE!	#VALUE!	#VALUE!	#VALUE!	#VALUE!	#VALUE!	#VALUE!	#VALUE!	#VALUE!	#VALUE!	#VALUE!	#VALUE!	#VALUE!	#VALUE!	#VALUE!	#VALUE!	#VALUE!	#VALUE!	#VALUE!	#VALUE!	#VALUE!	#VALUE!	#VALUE!	#VALUE!	#VALUE!	#VALUE!	#VALUE!	#VALUE!	#VALUE!	#VALUE!	#VALUE!	#VALUE!	#VALUE!	#VALUE!	#VALUE!	#VALUE!	#VALUE!	#VALUE!	#VALUE!	#VALUE!	#VALUE!	#VALUE!	#VALUE!	#VALUE!	#VALUE!	#VALUE!	#VALUE!
N-Acetylneuraminate			396.443	350.248	682.504	476.943	362.411	412.865	576.523	447.129	362.496	592.092	452.014	343.797	342.9	449.735	385.876	311.045	650.132	575.608	438.804	522.991	511.758	527.857	257.162	367.215	413.085	331.697	486.332	358.902	567.964	416.039	356.66	406.085	396.071	317.338	349.439	354.763	310.649	416.379	1001.23	973.797	375.73	528.742	350.521	362.754	320.721	449.138	439.836
Geranyl Pyrophosphate			#VALUE!	#VALUE!	#VALUE!	#VALUE!	#VALUE!	#VALUE!	#VALUE!	#VALUE!	#VALUE!	#VALUE!	#VALUE!	#VALUE!	#VALUE!	#VALUE!	#VALUE!	#VALUE!	#VALUE!	#VALUE!	#VALUE!	#VALUE!	#VALUE!	#VALUE!	#VALUE!	#VALUE!	#VALUE!	#VALUE!	#VALUE!	#VALUE!	#VALUE!	#VALUE!	#VALUE!	#VALUE!	#VALUE!	#VALUE!	#VALUE!	#VALUE!	#VALUE!	#VALUE!	#VALUE!	#VALUE!	#VALUE!	#VALUE!	#VALUE!	#VALUE!	#VALUE!	#VALUE!	#VALUE!
DTMP			68.271	39.2501	67.6012	83.7437	44.8018	45.664	78.0125	65.2081	45.3279	66.3444	54.5361	34.7199	36.0737	36.4768	41.0623	45.0314	38.7582	59.441	57.9466	55.8562	75.5696	74.4807	35.8469	44.6838	39.7382	36.537	10.3778	39.88	51.8453	36.4629	33.6071	61.7901	64.5463	67.1296	56.5763	17.687	40.864	71.6473	128.652	20.1857	57.0545	86.0302	89.3206	49.0771	69.3889	33.4689	64.8905
CMP			132.188	73.0031	119.113	113.561	78.428	86.2081	176.097	148.507	108.625	84.8651	111.004	110.799	53.8016	107.411	99.813	77.5348	75.6726	130.378	105.589	104.053	104.004	108.168	77.8868	163.013	108.318	114.828	143.623	131.004	125.038	109.205	86.7529	79.0549	102.213	97.9891	89.7973	153.257	74.438	106.656	112.023	210.044	102.523	123.8	85.8921	104.935	92.4898	99.4202	86.0322
F16BP/F26BP/G16BP			#VALUE!	#VALUE!	#VALUE!	#VALUE!	#VALUE!	#VALUE!	#VALUE!	#VALUE!	#VALUE!	#VALUE!	#VALUE!	#VALUE!	#VALUE!	#VALUE!	#VALUE!	#VALUE!	#VALUE!	#VALUE!	#VALUE!	#VALUE!	#VALUE!	#VALUE!	#VALUE!	#VALUE!	#VALUE!	#VALUE!	#VALUE!	#VALUE!	#VALUE!	#VALUE!	#VALUE!	#VALUE!	#VALUE!	#VALUE!	#VALUE!	#VALUE!	#VALUE!	#VALUE!	#VALUE!	#VALUE!	#VALUE!	#VALUE!	#VALUE!	#VALUE!	#VALUE!	#VALUE!	#VALUE!
Lactose/Trehalose			1875.18	1369.04	2323.12	648.531	1260.32	1671.05	1865.67	519.995	1267.24	1237.16	1409.74	1316.97	236.641	367.15	1154.44	589.219	700.529	2218.14	604.893	2105.19	2128.64	1834.26	1130.68	692.233	652.123	417.097	386.304	258.929	1952.01	254.451	398.038	1064.59	1055.88	1140.95	1194.73	537.617	1013.11	1362.58	1041.56	1290.83	708.172	1624.43	1056.73	288.597	567.958	582.464	1774.5
Sucrose			117.416	372.361	243.221	84.3894	331.203	103.455	281.732	201.116	96.739	120.683	258.676	178.771	283.553	412.748	323.438	263.247	361.974	257.172	276.822	124.548	227.401	89.7382	79.2422	130.703	204.325	123.45	402.528	65.5911	378.115	157.476	271.166	249.704	154.001	281.205	231.051	2249.26	256.044	299.784	122.652	511.441	173.945	150.99	440.467	986.071	159.544	222.394	479.834
cGMP			#VALUE!	#VALUE!	#VALUE!	#VALUE!	#VALUE!	#VALUE!	#VALUE!	#VALUE!	#VALUE!	#VALUE!	#VALUE!	#VALUE!	#VALUE!	#VALUE!	#VALUE!	#VALUE!	#VALUE!	#VALUE!	#VALUE!	#VALUE!	#VALUE!	#VALUE!	#VALUE!	#VALUE!	#VALUE!	#VALUE!	#VALUE!	#VALUE!	#VALUE!	#VALUE!	#VALUE!	#VALUE!	#VALUE!	#VALUE!	#VALUE!	#VALUE!	#VALUE!	#VALUE!	#VALUE!	#VALUE!	#VALUE!	#VALUE!	#VALUE!	#VALUE!	#VALUE!	#VALUE!	#VALUE!
Gibberellin			#VALUE!	#VALUE!	#VALUE!	#VALUE!	#VALUE!	#VALUE!	#VALUE!	#VALUE!	#VALUE!	#VALUE!	#VALUE!	#VALUE!	#VALUE!	#VALUE!	#VALUE!	#VALUE!	#VALUE!	#VALUE!	#VALUE!	#VALUE!	#VALUE!	#VALUE!	#VALUE!	#VALUE!	#VALUE!	#VALUE!	#VALUE!	#VALUE!	#VALUE!	#VALUE!	#VALUE!	#VALUE!	#VALUE!	#VALUE!	#VALUE!	#VALUE!	#VALUE!	#VALUE!	#VALUE!	#VALUE!	#VALUE!	#VALUE!	#VALUE!	#VALUE!	#VALUE!	#VALUE!	#VALUE!
AMP			5380.97	12025.8	11033	5495.46	21739.6	4574.98	12445.9	18789	6775.34	3135.53	5448.58	12775.1	93777.4	23868.7	32317.7	4223.13	4827.33	3499.2	4401.51	5356.34	16414.8	5214.63	3004.7	16322.1	15707.3	11014.2	49912.4	11137.6	105547	10949.3	110336	18051.8	10323.9	32070	22634	38578	10980.5	10871	40352.1	34574.2	2815.89	41413.2	39847.2	7610.26	12365.9	19165.4	3138.97
IMP			269092	189949	262288	296795	210407	227769	315460	295266	238731	260464	268996	235429	329106	345785	248180	252850	373362	282172	253427	265799	369381	264835	191392	256958	300270	307253	243419	292806	288025	327842	335380	301737	257675	257163	249309	298216	215428	300860	239718	301709	273102	250277	286650	292991	281784	288923	263182
PGE			#VALUE!	#VALUE!	#VALUE!	#VALUE!	#VALUE!	#VALUE!	#VALUE!	#VALUE!	#VALUE!	#VALUE!	#VALUE!	#VALUE!	#VALUE!	#VALUE!	#VALUE!	#VALUE!	#VALUE!	#VALUE!	#VALUE!	#VALUE!	#VALUE!	#VALUE!	#VALUE!	#VALUE!	#VALUE!	#VALUE!	#VALUE!	#VALUE!	#VALUE!	#VALUE!	#VALUE!	#VALUE!	#VALUE!	#VALUE!	#VALUE!	#VALUE!	#VALUE!	#VALUE!	#VALUE!	#VALUE!	#VALUE!	#VALUE!	#VALUE!	#VALUE!	#VALUE!	#VALUE!	#VALUE!
Cortisol			#VALUE!	#VALUE!	#VALUE!	#VALUE!	#VALUE!	#VALUE!	#VALUE!	#VALUE!	#VALUE!	#VALUE!	#VALUE!	#VALUE!	#VALUE!	#VALUE!	#VALUE!	#VALUE!	#VALUE!	#VALUE!	#VALUE!	#VALUE!	#VALUE!	#VALUE!	#VALUE!	#VALUE!	#VALUE!	#VALUE!	#VALUE!	#VALUE!	#VALUE!	#VALUE!	#VALUE!	#VALUE!	#VALUE!	#VALUE!	#VALUE!	#VALUE!	#VALUE!	#VALUE!	#VALUE!	#VALUE!	#VALUE!	#VALUE!	#VALUE!	#VALUE!	#VALUE!	#VALUE!	#VALUE!
DCDP			#VALUE!	#VALUE!	#VALUE!	#VALUE!	#VALUE!	#VALUE!	#VALUE!	#VALUE!	#VALUE!	#VALUE!	#VALUE!	#VALUE!	#VALUE!	#VALUE!	#VALUE!	#VALUE!	#VALUE!	#VALUE!	#VALUE!	#VALUE!	#VALUE!	#VALUE!	#VALUE!	#VALUE!	#VALUE!	#VALUE!	#VALUE!	#VALUE!	#VALUE!	#VALUE!	#VALUE!	#VALUE!	#VALUE!	#VALUE!	#VALUE!	#VALUE!	#VALUE!	#VALUE!	#VALUE!	#VALUE!	#VALUE!	#VALUE!	#VALUE!	#VALUE!	#VALUE!	#VALUE!	#VALUE!
PRPP			#VALUE!	#VALUE!	#VALUE!	#VALUE!	#VALUE!	#VALUE!	#VALUE!	#VALUE!	#VALUE!	#VALUE!	#VALUE!	#VALUE!	#VALUE!	#VALUE!	#VALUE!	#VALUE!	#VALUE!	#VALUE!	#VALUE!	#VALUE!	#VALUE!	#VALUE!	#VALUE!	#VALUE!	#VALUE!	#VALUE!	#VALUE!	#VALUE!	#VALUE!	#VALUE!	#VALUE!	#VALUE!	#VALUE!	#VALUE!	#VALUE!	#VALUE!	#VALUE!	#VALUE!	#VALUE!	#VALUE!	#VALUE!	#VALUE!	#VALUE!	#VALUE!	#VALUE!	#VALUE!	#VALUE!
Deoxycholic Acid			#VALUE!	#VALUE!	#VALUE!	#VALUE!	#VALUE!	#VALUE!	#VALUE!	#VALUE!	#VALUE!	#VALUE!	#VALUE!	#VALUE!	#VALUE!	#VALUE!	#VALUE!	#VALUE!	#VALUE!	#VALUE!	#VALUE!	#VALUE!	#VALUE!	#VALUE!	#VALUE!	#VALUE!	#VALUE!	#VALUE!	#VALUE!	#VALUE!	#VALUE!	#VALUE!	#VALUE!	#VALUE!	#VALUE!	#VALUE!	#VALUE!	#VALUE!	#VALUE!	#VALUE!	#VALUE!	#VALUE!	#VALUE!	#VALUE!	#VALUE!	#VALUE!	#VALUE!	#VALUE!	#VALUE!
Chenodeoxycholate			#VALUE!	#VALUE!	#VALUE!	#VALUE!	#VALUE!	#VALUE!	#VALUE!	#VALUE!	#VALUE!	#VALUE!	#VALUE!	#VALUE!	#VALUE!	#VALUE!	#VALUE!	#VALUE!	#VALUE!	#VALUE!	#VALUE!	#VALUE!	#VALUE!	#VALUE!	#VALUE!	#VALUE!	#VALUE!	#VALUE!	#VALUE!	#VALUE!	#VALUE!	#VALUE!	#VALUE!	#VALUE!	#VALUE!	#VALUE!	#VALUE!	#VALUE!	#VALUE!	#VALUE!	#VALUE!	#VALUE!	#VALUE!	#VALUE!	#VALUE!	#VALUE!	#VALUE!	#VALUE!	#VALUE!
UDP			646.24	344.162	369.409	352.628	191.599	459.5	22.972	215.305	400.366	278.54	16.8392	289.246	#VALUE!	#VALUE!	240.796	373.701	#VALUE!	294.462	200.172	438.874	393.544	382.425	176.776	151.386	#VALUE!	439.115	#VALUE!	211.638	30.6825	#VALUE!	92.4184	281.389	207.22	90.8982	49.1115	#VALUE!	#VALUE!	324.422	14.3331	#VALUE!	189.561	245.087	80.3179	41.4301	248.163	#VALUE!	256.347
beta-Muricholic Acid			#VALUE!	#VALUE!	#VALUE!	#VALUE!	#VALUE!	#VALUE!	#VALUE!	#VALUE!	#VALUE!	#VALUE!	#VALUE!	#VALUE!	#VALUE!	#VALUE!	#VALUE!	#VALUE!	#VALUE!	#VALUE!	#VALUE!	#VALUE!	#VALUE!	#VALUE!	#VALUE!	#VALUE!	#VALUE!	#VALUE!	#VALUE!	#VALUE!	#VALUE!	#VALUE!	#VALUE!	#VALUE!	#VALUE!	#VALUE!	#VALUE!	#VALUE!	#VALUE!	#VALUE!	#VALUE!	#VALUE!	#VALUE!	#VALUE!	#VALUE!	#VALUE!	#VALUE!	#VALUE!	#VALUE!
Cholic Acid			#VALUE!	#VALUE!	#VALUE!	#VALUE!	#VALUE!	#VALUE!	#VALUE!	#VALUE!	#VALUE!	#VALUE!	#VALUE!	#VALUE!	#VALUE!	#VALUE!	#VALUE!	#VALUE!	#VALUE!	#VALUE!	#VALUE!	#VALUE!	#VALUE!	#VALUE!	#VALUE!	#VALUE!	#VALUE!	#VALUE!	#VALUE!	#VALUE!	#VALUE!	#VALUE!	#VALUE!	#VALUE!	#VALUE!	#VALUE!	#VALUE!	#VALUE!	#VALUE!	#VALUE!	#VALUE!	#VALUE!	#VALUE!	#VALUE!	#VALUE!	#VALUE!	#VALUE!	#VALUE!	#VALUE!
gamma-Tocopherol			#VALUE!	#VALUE!	#VALUE!	#VALUE!	#VALUE!	#VALUE!	#VALUE!	#VALUE!	#VALUE!	#VALUE!	#VALUE!	#VALUE!	#VALUE!	#VALUE!	#VALUE!	#VALUE!	#VALUE!	#VALUE!	#VALUE!	#VALUE!	#VALUE!	#VALUE!	#VALUE!	#VALUE!	#VALUE!	#VALUE!	#VALUE!	#VALUE!	#VALUE!	#VALUE!	#VALUE!	#VALUE!	#VALUE!	#VALUE!	#VALUE!	#VALUE!	#VALUE!	#VALUE!	#VALUE!	#VALUE!	#VALUE!	#VALUE!	#VALUE!	#VALUE!	#VALUE!	#VALUE!	#VALUE!
ADP			107.929	71.8959	24.1821	59.6223	53.1432	55.0252	66.2423	227.209	160.221	43.1388	99.2751	82.1218	264.005	383.614	182.804	92.7561	101.061	11.6211	24.0254	37.8517	18.5585	41.1396	100.563	87.6567	227.561	239.443	134.039	339.04	187.297	361.533	294.556	85.8784	78.5841	43.2606	96.943	380.205	95.5833	78.5675	110.35	99.4386	52.4306	30.9797	55.2278	255.181	81.1734	290.233	42.7338
alpha-Tocopherol			#VALUE!	#VALUE!	#VALUE!	#VALUE!	#VALUE!	#VALUE!	#VALUE!	#VALUE!	#VALUE!	#VALUE!	#VALUE!	#VALUE!	#VALUE!	#VALUE!	#VALUE!	#VALUE!	#VALUE!	#VALUE!	#VALUE!	#VALUE!	#VALUE!	#VALUE!	#VALUE!	#VALUE!	#VALUE!	#VALUE!	#VALUE!	#VALUE!	#VALUE!	#VALUE!	#VALUE!	#VALUE!	#VALUE!	#VALUE!	#VALUE!	#VALUE!	#VALUE!	#VALUE!	#VALUE!	#VALUE!	#VALUE!	#VALUE!	#VALUE!	#VALUE!	#VALUE!	#VALUE!	#VALUE!
GDP			#VALUE!	#VALUE!	#VALUE!	#VALUE!	#VALUE!	#VALUE!	#VALUE!	#VALUE!	#VALUE!	#VALUE!	#VALUE!	#VALUE!	#VALUE!	#VALUE!	#VALUE!	#VALUE!	#VALUE!	#VALUE!	#VALUE!	#VALUE!	#VALUE!	#VALUE!	#VALUE!	#VALUE!	#VALUE!	#VALUE!	#VALUE!	#VALUE!	#VALUE!	#VALUE!	#VALUE!	#VALUE!	#VALUE!	#VALUE!	#VALUE!	#VALUE!	#VALUE!	#VALUE!	#VALUE!	#VALUE!	#VALUE!	#VALUE!	#VALUE!	#VALUE!	#VALUE!	#VALUE!	#VALUE!
Glycochenodeoxycholate			#VALUE!	#VALUE!	#VALUE!	#VALUE!	#VALUE!	#VALUE!	#VALUE!	#VALUE!	#VALUE!	#VALUE!	#VALUE!	#VALUE!	#VALUE!	#VALUE!	#VALUE!	#VALUE!	#VALUE!	#VALUE!	#VALUE!	#VALUE!	#VALUE!	#VALUE!	#VALUE!	#VALUE!	#VALUE!	#VALUE!	#VALUE!	#VALUE!	#VALUE!	#VALUE!	#VALUE!	#VALUE!	#VALUE!	#VALUE!	#VALUE!	#VALUE!	#VALUE!	#VALUE!	#VALUE!	#VALUE!	#VALUE!	#VALUE!	#VALUE!	#VALUE!	#VALUE!	#VALUE!	#VALUE!
Adenylosuccinate			92.1997	94.7555	176.01	160.697	79.4588	76.1551	111.845	111.209	95.8398	83.5283	133.586	93.0191	101.546	200.292	87.1326	134.296	232.82	110.11	143.604	91.7387	101.792	102.823	55.3215	131.253	137.056	82.0889	75.2315	133.119	135.539	98.8357	72.4358	120.657	162.846	189.634	132.919	76.0263	146.62	127.748	177.574	114.013	138.372	346.121	250.96	255.159	108.809	144.253	343.71
Glycocholate			#VALUE!	#VALUE!	#VALUE!	#VALUE!	#VALUE!	#VALUE!	#VALUE!	#VALUE!	#VALUE!	#VALUE!	#VALUE!	#VALUE!	#VALUE!	#VALUE!	#VALUE!	#VALUE!	#VALUE!	#VALUE!	#VALUE!	#VALUE!	#VALUE!	#VALUE!	#VALUE!	#VALUE!	#VALUE!	#VALUE!	#VALUE!	#VALUE!	#VALUE!	#VALUE!	#VALUE!	#VALUE!	#VALUE!	#VALUE!	#VALUE!	#VALUE!	#VALUE!	#VALUE!	#VALUE!	#VALUE!	#VALUE!	#VALUE!	#VALUE!	#VALUE!	#VALUE!	#VALUE!	#VALUE!
Cholesteryl Sulfate			384.408	622.189	1828.43	948.968	679.909	1206.79	1144.5	689.611	367.754	791.939	493.51	681.061	700.711	531.952	481.809	890.323	653.047	1124.39	1350.66	607.625	873.821	529.15	423.155	935.567	890.122	464.262	527.325	706.651	532.967	444.003	503.952	845.471	1039.77	1495.95	593.764	409.181	685.976	910.956	3571.69	758.23	978.571	1471.6	1160.66	832.622	1021.59	428.052	919.861
dCTP			41.5769	15.5055	81.9031	65.0416	17.3092	32.0872	#VALUE!	#VALUE!	14.2934	9.3148	#VALUE!	#VALUE!	#VALUE!	#VALUE!	#VALUE!	27.5326	#VALUE!	69.3003	31.2699	49.1953	47.6497	49.6836	40.9983	#VALUE!	#VALUE!	19.6527	#VALUE!	#VALUE!	#VALUE!	#VALUE!	#VALUE!	27.3802	18.3535	#VALUE!	#VALUE!	#VALUE!	#VALUE!	47.3528	#VALUE!	#VALUE!	17.4219	40.5883	#VALUE!	#VALUE!	28.8971	#VALUE!	#VALUE!
DUTP			#VALUE!	#VALUE!	#VALUE!	#VALUE!	#VALUE!	#VALUE!	#VALUE!	#VALUE!	#VALUE!	#VALUE!	#VALUE!	#VALUE!	#VALUE!	#VALUE!	#VALUE!	#VALUE!	#VALUE!	#VALUE!	#VALUE!	#VALUE!	#VALUE!	#VALUE!	#VALUE!	#VALUE!	#VALUE!	#VALUE!	#VALUE!	#VALUE!	#VALUE!	#VALUE!	#VALUE!	#VALUE!	#VALUE!	#VALUE!	#VALUE!	#VALUE!	#VALUE!	#VALUE!	#VALUE!	#VALUE!	#VALUE!	#VALUE!	#VALUE!	#VALUE!	#VALUE!	#VALUE!	#VALUE!
TTP			#VALUE!	#VALUE!	#VALUE!	#VALUE!	#VALUE!	#VALUE!	#VALUE!	#VALUE!	#VALUE!	#VALUE!	#VALUE!	#VALUE!	#VALUE!	#VALUE!	#VALUE!	#VALUE!	#VALUE!	#VALUE!	#VALUE!	#VALUE!	#VALUE!	#VALUE!	#VALUE!	#VALUE!	#VALUE!	#VALUE!	#VALUE!	#VALUE!	#VALUE!	#VALUE!	#VALUE!	#VALUE!	#VALUE!	#VALUE!	#VALUE!	#VALUE!	#VALUE!	#VALUE!	#VALUE!	#VALUE!	#VALUE!	#VALUE!	#VALUE!	#VALUE!	#VALUE!	#VALUE!	#VALUE!
CTP			#VALUE!	#VALUE!	#VALUE!	#VALUE!	#VALUE!	#VALUE!	#VALUE!	#VALUE!	#VALUE!	#VALUE!	#VALUE!	#VALUE!	#VALUE!	#VALUE!	#VALUE!	#VALUE!	#VALUE!	#VALUE!	#VALUE!	#VALUE!	#VALUE!	#VALUE!	#VALUE!	#VALUE!	#VALUE!	#VALUE!	#VALUE!	#VALUE!	#VALUE!	#VALUE!	#VALUE!	#VALUE!	#VALUE!	#VALUE!	#VALUE!	#VALUE!	#VALUE!	#VALUE!	#VALUE!	#VALUE!	#VALUE!	#VALUE!	#VALUE!	#VALUE!	#VALUE!	#VALUE!	#VALUE!
DATP			#VALUE!	#VALUE!	#VALUE!	#VALUE!	#VALUE!	#VALUE!	#VALUE!	#VALUE!	#VALUE!	#VALUE!	#VALUE!	#VALUE!	#VALUE!	#VALUE!	#VALUE!	#VALUE!	#VALUE!	#VALUE!	#VALUE!	#VALUE!	#VALUE!	#VALUE!	#VALUE!	#VALUE!	#VALUE!	#VALUE!	#VALUE!	#VALUE!	#VALUE!	#VALUE!	#VALUE!	#VALUE!	#VALUE!	#VALUE!	#VALUE!	#VALUE!	#VALUE!	#VALUE!	#VALUE!	#VALUE!	#VALUE!	#VALUE!	#VALUE!	#VALUE!	#VALUE!	#VALUE!	#VALUE!
ATP			#VALUE!	#VALUE!	#VALUE!	#VALUE!	#VALUE!	#VALUE!	#VALUE!	#VALUE!	#VALUE!	#VALUE!	#VALUE!	#VALUE!	#VALUE!	#VALUE!	#VALUE!	#VALUE!	#VALUE!	#VALUE!	#VALUE!	#VALUE!	#VALUE!	#VALUE!	#VALUE!	#VALUE!	#VALUE!	#VALUE!	#VALUE!	#VALUE!	#VALUE!	#VALUE!	#VALUE!	#VALUE!	#VALUE!	#VALUE!	#VALUE!	#VALUE!	#VALUE!	#VALUE!	#VALUE!	#VALUE!	#VALUE!	#VALUE!	#VALUE!	#VALUE!	#VALUE!	#VALUE!	#VALUE!
Phosphoadenosine Phosphosulfate			#VALUE!	#VALUE!	#VALUE!	#VALUE!	#VALUE!	#VALUE!	#VALUE!	#VALUE!	#VALUE!	#VALUE!	#VALUE!	#VALUE!	#VALUE!	#VALUE!	#VALUE!	#VALUE!	#VALUE!	#VALUE!	#VALUE!	#VALUE!	#VALUE!	#VALUE!	#VALUE!	#VALUE!	#VALUE!	#VALUE!	#VALUE!	#VALUE!	#VALUE!	#VALUE!	#VALUE!	#VALUE!	#VALUE!	#VALUE!	#VALUE!	#VALUE!	#VALUE!	#VALUE!	#VALUE!	#VALUE!	#VALUE!	#VALUE!	#VALUE!	#VALUE!	#VALUE!	#VALUE!	#VALUE!
Tauro-alpha/beta-Muricholic Acid			#VALUE!	#VALUE!	#VALUE!	#VALUE!	#VALUE!	#VALUE!	#VALUE!	#VALUE!	#VALUE!	#VALUE!	#VALUE!	#VALUE!	#VALUE!	#VALUE!	#VALUE!	#VALUE!	#VALUE!	#VALUE!	#VALUE!	#VALUE!	#VALUE!	#VALUE!	#VALUE!	#VALUE!	#VALUE!	#VALUE!	#VALUE!	#VALUE!	#VALUE!	#VALUE!	#VALUE!	#VALUE!	#VALUE!	#VALUE!	#VALUE!	#VALUE!	#VALUE!	#VALUE!	#VALUE!	#VALUE!	#VALUE!	#VALUE!	#VALUE!	#VALUE!	#VALUE!	#VALUE!	#VALUE!
Taurocholate			#VALUE!	#VALUE!	#VALUE!	#VALUE!	#VALUE!	#VALUE!	#VALUE!	#VALUE!	#VALUE!	#VALUE!	#VALUE!	#VALUE!	#VALUE!	#VALUE!	#VALUE!	#VALUE!	#VALUE!	#VALUE!	#VALUE!	#VALUE!	#VALUE!	#VALUE!	#VALUE!	#VALUE!	#VALUE!	#VALUE!	#VALUE!	#VALUE!	#VALUE!	#VALUE!	#VALUE!	#VALUE!	#VALUE!	#VALUE!	#VALUE!	#VALUE!	#VALUE!	#VALUE!	#VALUE!	#VALUE!	#VALUE!	#VALUE!	#VALUE!	#VALUE!	#VALUE!	#VALUE!	#VALUE!
GTP			#VALUE!	#VALUE!	#VALUE!	#VALUE!	#VALUE!	#VALUE!	#VALUE!	#VALUE!	#VALUE!	#VALUE!	#VALUE!	#VALUE!	#VALUE!	#VALUE!	#VALUE!	#VALUE!	#VALUE!	#VALUE!	#VALUE!	#VALUE!	#VALUE!	#VALUE!	#VALUE!	#VALUE!	#VALUE!	#VALUE!	#VALUE!	#VALUE!	#VALUE!	#VALUE!	#VALUE!	#VALUE!	#VALUE!	#VALUE!	#VALUE!	#VALUE!	#VALUE!	#VALUE!	#VALUE!	#VALUE!	#VALUE!	#VALUE!	#VALUE!	#VALUE!	#VALUE!	#VALUE!	#VALUE!
UDP-Glucose			1448.86	192.116	793.191	399.83	444.117	1271.09	556.859	723.281	934.073	1617.26	479.819	520.191	778.562	834.953	916.103	581.352	424.476	400.973	649.383	736.447	1946.73	363.975	959.36	1378.14	1017.52	839.704	2954.61	745.504	664.316	719.792	1033.64	369.811	391.997	1488.97	1667.26	1942.44	642.721	660.407	1259.47	2895.75	640.761	2182.68	1281.35	903.263	1287.55	1232.87	907.34
UDP-GlcNAc			315.873	422.385	659.304	498.442	489.557	354.912	636.876	521.796	341.254	328.208	404.738	564.177	514.714	579.29	397.55	410.736	527.941	521.374	426.852	526.323	772.204	326.768	202.783	808.424	500.024	432.779	752.304	467.653	646.408	557.575	677.243	489.153	432.53	786.793	452.637	431.839	354.027	582.077	501.258	1089.66	439.867	544.422	767.089	612.15	430.407	510.571	450.514
Oxidized Glutathione			843.421	740.296	1422.6	1381.61	1188.94	1129.5	1755.65	1658.95	1084.55	1222.45	1395.2	1137.18	3944.85	2732.06	1597.94	1616.41	2865.22	1866.92	1383.14	973.587	1023.8	1508.62	1232.32	1739.14	1707.85	1461.22	3865.16	1543.37	2902.24	1583.48	2656.76	1451.66	1849.5	3315.88	1405.01	1154.31	1489.31	1843.69	22866.4	2445.99	1352.99	2198.22	1903.63	2067.56	1523.74	1543.3	1301.85
NADH			2167.67	390.72	311.603	295.709	171.524	483.839	66.0169	420.639	1188.98	291.185	141.456	281.382	142.991	366.478	291.314	740.699	120.226	94.78	54.9472	330.552	107.549	223.1	1906.17	292.569	88.792	1135.26	45.798	650.624	742.36	352.602	470.886	382.132	496.057	36.8526	143.71	141.088	49.707	600.283	10.7488	126.074	368.531	609.578	164.569	302.735	560.839	92.1851	150.338
NADP			#VALUE!	#VALUE!	#VALUE!	#VALUE!	#VALUE!	#VALUE!	#VALUE!	#VALUE!	#VALUE!	#VALUE!	#VALUE!	#VALUE!	#VALUE!	#VALUE!	#VALUE!	#VALUE!	#VALUE!	#VALUE!	#VALUE!	#VALUE!	#VALUE!	#VALUE!	#VALUE!	#VALUE!	#VALUE!	#VALUE!	#VALUE!	#VALUE!	#VALUE!	#VALUE!	#VALUE!	#VALUE!	#VALUE!	#VALUE!	#VALUE!	#VALUE!	#VALUE!	#VALUE!	#VALUE!	#VALUE!	#VALUE!	#VALUE!	#VALUE!	#VALUE!	#VALUE!	#VALUE!	#VALUE!
3C13-Glycine			#VALUE!	#VALUE!	#VALUE!	#VALUE!	#VALUE!	#VALUE!	#VALUE!	#VALUE!	#VALUE!	#VALUE!	#VALUE!	#VALUE!	#VALUE!	#VALUE!	#VALUE!	#VALUE!	#VALUE!	#VALUE!	#VALUE!	#VALUE!	#VALUE!	#VALUE!	#VALUE!	#VALUE!	#VALUE!	#VALUE!	#VALUE!	#VALUE!	#VALUE!	#VALUE!	#VALUE!	#VALUE!	#VALUE!	#VALUE!	#VALUE!	#VALUE!	#VALUE!	#VALUE!	#VALUE!	#VALUE!	#VALUE!	#VALUE!	#VALUE!	#VALUE!	#VALUE!	#VALUE!	#VALUE!
4C13-Alanine			#VALUE!	#VALUE!	#VALUE!	#VALUE!	#VALUE!	#VALUE!	#VALUE!	#VALUE!	#VALUE!	#VALUE!	#VALUE!	#VALUE!	#VALUE!	#VALUE!	#VALUE!	#VALUE!	#VALUE!	#VALUE!	#VALUE!	#VALUE!	#VALUE!	#VALUE!	#VALUE!	#VALUE!	#VALUE!	#VALUE!	#VALUE!	#VALUE!	#VALUE!	#VALUE!	#VALUE!	#VALUE!	#VALUE!	#VALUE!	#VALUE!	#VALUE!	#VALUE!	#VALUE!	#VALUE!	#VALUE!	#VALUE!	#VALUE!	#VALUE!	#VALUE!	#VALUE!	#VALUE!	#VALUE!
2C13-Choline			#VALUE!	#VALUE!	#VALUE!	#VALUE!	#VALUE!	#VALUE!	#VALUE!	#VALUE!	#VALUE!	#VALUE!	#VALUE!	#VALUE!	#VALUE!	#VALUE!	#VALUE!	#VALUE!	#VALUE!	#VALUE!	#VALUE!	#VALUE!	#VALUE!	#VALUE!	#VALUE!	#VALUE!	#VALUE!	#VALUE!	#VALUE!	#VALUE!	#VALUE!	#VALUE!	#VALUE!	#VALUE!	#VALUE!	#VALUE!	#VALUE!	#VALUE!	#VALUE!	#VALUE!	#VALUE!	#VALUE!	#VALUE!	#VALUE!	#VALUE!	#VALUE!	#VALUE!	#VALUE!	#VALUE!
4C13-Serine			#VALUE!	#VALUE!	#VALUE!	#VALUE!	#VALUE!	#VALUE!	#VALUE!	#VALUE!	#VALUE!	#VALUE!	#VALUE!	#VALUE!	#VALUE!	#VALUE!	#VALUE!	#VALUE!	#VALUE!	#VALUE!	#VALUE!	#VALUE!	#VALUE!	#VALUE!	#VALUE!	#VALUE!	#VALUE!	#VALUE!	#VALUE!	#VALUE!	#VALUE!	#VALUE!	#VALUE!	#VALUE!	#VALUE!	#VALUE!	#VALUE!	#VALUE!	#VALUE!	#VALUE!	#VALUE!	#VALUE!	#VALUE!	#VALUE!	#VALUE!	#VALUE!	#VALUE!	#VALUE!	#VALUE!
d3-Creatinine			#VALUE!	#VALUE!	#VALUE!	#VALUE!	#VALUE!	#VALUE!	#VALUE!	#VALUE!	#VALUE!	#VALUE!	#VALUE!	#VALUE!	#VALUE!	#VALUE!	#VALUE!	#VALUE!	#VALUE!	#VALUE!	#VALUE!	#VALUE!	#VALUE!	#VALUE!	#VALUE!	#VALUE!	#VALUE!	#VALUE!	#VALUE!	#VALUE!	#VALUE!	#VALUE!	#VALUE!	#VALUE!	#VALUE!	#VALUE!	#VALUE!	#VALUE!	#VALUE!	#VALUE!	#VALUE!	#VALUE!	#VALUE!	#VALUE!	#VALUE!	#VALUE!	#VALUE!	#VALUE!	#VALUE!
6C13-Proline			#VALUE!	#VALUE!	#VALUE!	#VALUE!	#VALUE!	#VALUE!	#VALUE!	#VALUE!	#VALUE!	#VALUE!	#VALUE!	#VALUE!	#VALUE!	#VALUE!	#VALUE!	#VALUE!	#VALUE!	#VALUE!	#VALUE!	#VALUE!	#VALUE!	#VALUE!	#VALUE!	#VALUE!	#VALUE!	#VALUE!	#VALUE!	#VALUE!	#VALUE!	#VALUE!	#VALUE!	#VALUE!	#VALUE!	#VALUE!	#VALUE!	#VALUE!	#VALUE!	#VALUE!	#VALUE!	#VALUE!	#VALUE!	#VALUE!	#VALUE!	#VALUE!	#VALUE!	#VALUE!	#VALUE!
6C13-Valine			#VALUE!	#VALUE!	#VALUE!	#VALUE!	#VALUE!	#VALUE!	#VALUE!	#VALUE!	#VALUE!	#VALUE!	#VALUE!	#VALUE!	#VALUE!	#VALUE!	#VALUE!	#VALUE!	#VALUE!	#VALUE!	#VALUE!	#VALUE!	#VALUE!	#VALUE!	#VALUE!	#VALUE!	#VALUE!	#VALUE!	#VALUE!	#VALUE!	#VALUE!	#VALUE!	#VALUE!	#VALUE!	#VALUE!	#VALUE!	#VALUE!	#VALUE!	#VALUE!	#VALUE!	#VALUE!	#VALUE!	#VALUE!	#VALUE!	#VALUE!	#VALUE!	#VALUE!	#VALUE!	#VALUE!
5C13-Threonine			#VALUE!	#VALUE!	#VALUE!	#VALUE!	#VALUE!	#VALUE!	#VALUE!	#VALUE!	#VALUE!	#VALUE!	#VALUE!	#VALUE!	#VALUE!	#VALUE!	#VALUE!	#VALUE!	#VALUE!	#VALUE!	#VALUE!	#VALUE!	#VALUE!	#VALUE!	#VALUE!	#VALUE!	#VALUE!	#VALUE!	#VALUE!	#VALUE!	#VALUE!	#VALUE!	#VALUE!	#VALUE!	#VALUE!	#VALUE!	#VALUE!	#VALUE!	#VALUE!	#VALUE!	#VALUE!	#VALUE!	#VALUE!	#VALUE!	#VALUE!	#VALUE!	#VALUE!	#VALUE!	#VALUE!
5C13-Aspartic Acid			#VALUE!	#VALUE!	#VALUE!	#VALUE!	#VALUE!	#VALUE!	#VALUE!	#VALUE!	#VALUE!	#VALUE!	#VALUE!	#VALUE!	#VALUE!	#VALUE!	#VALUE!	#VALUE!	#VALUE!	#VALUE!	#VALUE!	#VALUE!	#VALUE!	#VALUE!	#VALUE!	#VALUE!	#VALUE!	#VALUE!	#VALUE!	#VALUE!	#VALUE!	#VALUE!	#VALUE!	#VALUE!	#VALUE!	#VALUE!	#VALUE!	#VALUE!	#VALUE!	#VALUE!	#VALUE!	#VALUE!	#VALUE!	#VALUE!	#VALUE!	#VALUE!	#VALUE!	#VALUE!	#VALUE!
6C13-Asparagine			#VALUE!	#VALUE!	#VALUE!	#VALUE!	#VALUE!	#VALUE!	#VALUE!	#VALUE!	#VALUE!	#VALUE!	#VALUE!	#VALUE!	#VALUE!	#VALUE!	#VALUE!	#VALUE!	#VALUE!	#VALUE!	#VALUE!	#VALUE!	#VALUE!	#VALUE!	#VALUE!	#VALUE!	#VALUE!	#VALUE!	#VALUE!	#VALUE!	#VALUE!	#VALUE!	#VALUE!	#VALUE!	#VALUE!	#VALUE!	#VALUE!	#VALUE!	#VALUE!	#VALUE!	#VALUE!	#VALUE!	#VALUE!	#VALUE!	#VALUE!	#VALUE!	#VALUE!	#VALUE!	#VALUE!
7C13-Leucine			#VALUE!	#VALUE!	#VALUE!	#VALUE!	#VALUE!	#VALUE!	#VALUE!	#VALUE!	#VALUE!	#VALUE!	#VALUE!	#VALUE!	#VALUE!	#VALUE!	#VALUE!	#VALUE!	#VALUE!	#VALUE!	#VALUE!	#VALUE!	#VALUE!	#VALUE!	#VALUE!	#VALUE!	#VALUE!	#VALUE!	#VALUE!	#VALUE!	#VALUE!	#VALUE!	#VALUE!	#VALUE!	#VALUE!	#VALUE!	#VALUE!	#VALUE!	#VALUE!	#VALUE!	#VALUE!	#VALUE!	#VALUE!	#VALUE!	#VALUE!	#VALUE!	#VALUE!	#VALUE!	#VALUE!
7C13-iso-Leucine			#VALUE!	#VALUE!	#VALUE!	#VALUE!	#VALUE!	#VALUE!	#VALUE!	#VALUE!	#VALUE!	#VALUE!	#VALUE!	#VALUE!	#VALUE!	#VALUE!	#VALUE!	#VALUE!	#VALUE!	#VALUE!	#VALUE!	#VALUE!	#VALUE!	#VALUE!	#VALUE!	#VALUE!	#VALUE!	#VALUE!	#VALUE!	#VALUE!	#VALUE!	#VALUE!	#VALUE!	#VALUE!	#VALUE!	#VALUE!	#VALUE!	#VALUE!	#VALUE!	#VALUE!	#VALUE!	#VALUE!	#VALUE!	#VALUE!	#VALUE!	#VALUE!	#VALUE!	#VALUE!	#VALUE!
2C13-Glutamic acid			39729.5	53298.2	43725.1	69933.1	73203.5	41860.2	122230	74594.4	44299.5	41194.7	93945.1	58175.9	143859	128016	91916.3	53208.3	147637	51786	64644.6	53375.6	85896.8	41324.7	23483.8	48637.4	66594.7	71881.2	96046	59104.6	159048	93590.1	132762	78420.6	43902.6	93631.8	64388	71130.3	57228.1	69712.1	55147.1	92730.2	58397	38698.7	116969	84022.1	61742.3	101103	72036.2
7C13-Glutamine			#VALUE!	#VALUE!	#VALUE!	#VALUE!	#VALUE!	#VALUE!	#VALUE!	#VALUE!	#VALUE!	#VALUE!	#VALUE!	#VALUE!	#VALUE!	#VALUE!	#VALUE!	#VALUE!	#VALUE!	#VALUE!	#VALUE!	#VALUE!	#VALUE!	#VALUE!	#VALUE!	#VALUE!	#VALUE!	#VALUE!	#VALUE!	#VALUE!	#VALUE!	#VALUE!	#VALUE!	#VALUE!	#VALUE!	#VALUE!	#VALUE!	#VALUE!	#VALUE!	#VALUE!	#VALUE!	#VALUE!	#VALUE!	#VALUE!	#VALUE!	#VALUE!	#VALUE!	#VALUE!	#VALUE!
6C13-Glutamic acid			#VALUE!	#VALUE!	#VALUE!	#VALUE!	#VALUE!	#VALUE!	#VALUE!	#VALUE!	#VALUE!	#VALUE!	#VALUE!	#VALUE!	#VALUE!	#VALUE!	#VALUE!	#VALUE!	#VALUE!	#VALUE!	#VALUE!	#VALUE!	#VALUE!	#VALUE!	#VALUE!	#VALUE!	#VALUE!	#VALUE!	#VALUE!	#VALUE!	#VALUE!	#VALUE!	#VALUE!	#VALUE!	#VALUE!	#VALUE!	#VALUE!	#VALUE!	#VALUE!	#VALUE!	#VALUE!	#VALUE!	#VALUE!	#VALUE!	#VALUE!	#VALUE!	#VALUE!	#VALUE!	#VALUE!
8C13-Lysine			#VALUE!	#VALUE!	#VALUE!	#VALUE!	#VALUE!	#VALUE!	#VALUE!	#VALUE!	#VALUE!	#VALUE!	#VALUE!	#VALUE!	#VALUE!	#VALUE!	#VALUE!	#VALUE!	#VALUE!	#VALUE!	#VALUE!	#VALUE!	#VALUE!	#VALUE!	#VALUE!	#VALUE!	#VALUE!	#VALUE!	#VALUE!	#VALUE!	#VALUE!	#VALUE!	#VALUE!	#VALUE!	#VALUE!	#VALUE!	#VALUE!	#VALUE!	#VALUE!	#VALUE!	#VALUE!	#VALUE!	#VALUE!	#VALUE!	#VALUE!	#VALUE!	#VALUE!	#VALUE!	#VALUE!
6C13-Methionine			#VALUE!	#VALUE!	#VALUE!	#VALUE!	#VALUE!	#VALUE!	#VALUE!	#VALUE!	#VALUE!	#VALUE!	#VALUE!	#VALUE!	#VALUE!	#VALUE!	#VALUE!	#VALUE!	#VALUE!	#VALUE!	#VALUE!	#VALUE!	#VALUE!	#VALUE!	#VALUE!	#VALUE!	#VALUE!	#VALUE!	#VALUE!	#VALUE!	#VALUE!	#VALUE!	#VALUE!	#VALUE!	#VALUE!	#VALUE!	#VALUE!	#VALUE!	#VALUE!	#VALUE!	#VALUE!	#VALUE!	#VALUE!	#VALUE!	#VALUE!	#VALUE!	#VALUE!	#VALUE!	#VALUE!
9C13-Histidine			#VALUE!	#VALUE!	#VALUE!	#VALUE!	#VALUE!	#VALUE!	#VALUE!	#VALUE!	#VALUE!	#VALUE!	#VALUE!	#VALUE!	#VALUE!	#VALUE!	#VALUE!	#VALUE!	#VALUE!	#VALUE!	#VALUE!	#VALUE!	#VALUE!	#VALUE!	#VALUE!	#VALUE!	#VALUE!	#VALUE!	#VALUE!	#VALUE!	#VALUE!	#VALUE!	#VALUE!	#VALUE!	#VALUE!	#VALUE!	#VALUE!	#VALUE!	#VALUE!	#VALUE!	#VALUE!	#VALUE!	#VALUE!	#VALUE!	#VALUE!	#VALUE!	#VALUE!	#VALUE!	#VALUE!
10C13-Phenylalanine			#VALUE!	#VALUE!	#VALUE!	#VALUE!	#VALUE!	#VALUE!	#VALUE!	#VALUE!	#VALUE!	#VALUE!	#VALUE!	#VALUE!	#VALUE!	#VALUE!	#VALUE!	#VALUE!	#VALUE!	#VALUE!	#VALUE!	#VALUE!	#VALUE!	#VALUE!	#VALUE!	#VALUE!	#VALUE!	#VALUE!	#VALUE!	#VALUE!	#VALUE!	#VALUE!	#VALUE!	#VALUE!	#VALUE!	#VALUE!	#VALUE!	#VALUE!	#VALUE!	#VALUE!	#VALUE!	#VALUE!	#VALUE!	#VALUE!	#VALUE!	#VALUE!	#VALUE!	#VALUE!	#VALUE!
2C13-Tyrosine			2444.62	3486.03	2853.03	5153.71	5463.43	2746.55	8992.77	5379.1	2754.41	2152.69	6152.77	4063.55	9928.67	9458.74	6367.85	3400.53	10805.2	3322.16	4642.69	3668.37	5671.5	2384.63	1467.24	3014.63	4688.38	4903.68	5746.57	3900.15	12692.3	6847.78	8527.83	5340.83	2828.04	6616.5	4208.69	4856.73	3787.27	4875.84	2550.08	5444.22	3884.96	2161.22	7590.62	5529.98	4447.75	6516.43	4762.78
10C13-Arginine			#VALUE!	#VALUE!	#VALUE!	#VALUE!	#VALUE!	#VALUE!	#VALUE!	#VALUE!	#VALUE!	#VALUE!	#VALUE!	#VALUE!	#VALUE!	#VALUE!	#VALUE!	#VALUE!	#VALUE!	#VALUE!	#VALUE!	#VALUE!	#VALUE!	#VALUE!	#VALUE!	#VALUE!	#VALUE!	#VALUE!	#VALUE!	#VALUE!	#VALUE!	#VALUE!	#VALUE!	#VALUE!	#VALUE!	#VALUE!	#VALUE!	#VALUE!	#VALUE!	#VALUE!	#VALUE!	#VALUE!	#VALUE!	#VALUE!	#VALUE!	#VALUE!	#VALUE!	#VALUE!	#VALUE!
10C13-Tyrosine			#VALUE!	#VALUE!	#VALUE!	#VALUE!	#VALUE!	#VALUE!	#VALUE!	#VALUE!	#VALUE!	#VALUE!	#VALUE!	#VALUE!	#VALUE!	#VALUE!	#VALUE!	#VALUE!	#VALUE!	#VALUE!	#VALUE!	#VALUE!	#VALUE!	#VALUE!	#VALUE!	#VALUE!	#VALUE!	#VALUE!	#VALUE!	#VALUE!	#VALUE!	#VALUE!	#VALUE!	#VALUE!	#VALUE!	#VALUE!	#VALUE!	#VALUE!	#VALUE!	#VALUE!	#VALUE!	#VALUE!	#VALUE!	#VALUE!	#VALUE!	#VALUE!	#VALUE!	#VALUE!	#VALUE!
13C13-Tryptophan			#VALUE!	#VALUE!	#VALUE!	#VALUE!	#VALUE!	#VALUE!	#VALUE!	#VALUE!	#VALUE!	#VALUE!	#VALUE!	#VALUE!	#VALUE!	#VALUE!	#VALUE!	#VALUE!	#VALUE!	#VALUE!	#VALUE!	#VALUE!	#VALUE!	#VALUE!	#VALUE!	#VALUE!	#VALUE!	#VALUE!	#VALUE!	#VALUE!	#VALUE!	#VALUE!	#VALUE!	#VALUE!	#VALUE!	#VALUE!	#VALUE!	#VALUE!	#VALUE!	#VALUE!	#VALUE!	#VALUE!	#VALUE!	#VALUE!	#VALUE!	#VALUE!	#VALUE!	#VALUE!	#VALUE!
8C13-Cystine			#VALUE!	#VALUE!	#VALUE!	#VALUE!	#VALUE!	#VALUE!	#VALUE!	#VALUE!	#VALUE!	#VALUE!	#VALUE!	#VALUE!	#VALUE!	#VALUE!	#VALUE!	#VALUE!	#VALUE!	#VALUE!	#VALUE!	#VALUE!	#VALUE!	#VALUE!	#VALUE!	#VALUE!	#VALUE!	#VALUE!	#VALUE!	#VALUE!	#VALUE!	#VALUE!	#VALUE!	#VALUE!	#VALUE!	#VALUE!	#VALUE!	#VALUE!	#VALUE!	#VALUE!	#VALUE!	#VALUE!	#VALUE!	#VALUE!	#VALUE!	#VALUE!	#VALUE!	#VALUE!	#VALUE!
11C13-Uridine			#VALUE!	#VALUE!	#VALUE!	#VALUE!	#VALUE!	#VALUE!	#VALUE!	#VALUE!	#VALUE!	#VALUE!	#VALUE!	#VALUE!	#VALUE!	#VALUE!	#VALUE!	#VALUE!	#VALUE!	#VALUE!	#VALUE!	#VALUE!	#VALUE!	#VALUE!	#VALUE!	#VALUE!	#VALUE!	#VALUE!	#VALUE!	#VALUE!	#VALUE!	#VALUE!	#VALUE!	#VALUE!	#VALUE!	#VALUE!	#VALUE!	#VALUE!	#VALUE!	#VALUE!	#VALUE!	#VALUE!	#VALUE!	#VALUE!	#VALUE!	#VALUE!	#VALUE!	#VALUE!	#VALUE!
3C13-Lactate			6231.36	10641.5	7020.89	12026.9	15097.3	6412.54	22991.2	12834.9	5955	5756	15382.6	11116.6	30491	22963	17252.1	9333.74	31992.9	7447.72	11123.1	8991.78	17023.7	6272.87	3505.68	8697.97	13268.1	12442.3	22871	9134.72	36428.5	16185.7	25053	14035.1	6923.57	18406.8	10655.9	11841.7	10715.1	13528.5	7836.96	17035.6	8264.57	5369.04	23507.7	15445.5	10629	16508.9	11777.4
4C13-3HBA			#VALUE!	#VALUE!	#VALUE!	#VALUE!	#VALUE!	#VALUE!	#VALUE!	#VALUE!	#VALUE!	#VALUE!	#VALUE!	#VALUE!	#VALUE!	#VALUE!	#VALUE!	#VALUE!	#VALUE!	#VALUE!	#VALUE!	#VALUE!	#VALUE!	#VALUE!	#VALUE!	#VALUE!	#VALUE!	#VALUE!	#VALUE!	#VALUE!	#VALUE!	#VALUE!	#VALUE!	#VALUE!	#VALUE!	#VALUE!	#VALUE!	#VALUE!	#VALUE!	#VALUE!	#VALUE!	#VALUE!	#VALUE!	#VALUE!	#VALUE!	#VALUE!	#VALUE!	#VALUE!	#VALUE!
2N15-Xanthine			#VALUE!	#VALUE!	#VALUE!	#VALUE!	#VALUE!	#VALUE!	#VALUE!	#VALUE!	#VALUE!	#VALUE!	#VALUE!	#VALUE!	#VALUE!	#VALUE!	#VALUE!	#VALUE!	#VALUE!	#VALUE!	#VALUE!	#VALUE!	#VALUE!	#VALUE!	#VALUE!	#VALUE!	#VALUE!	#VALUE!	#VALUE!	#VALUE!	#VALUE!	#VALUE!	#VALUE!	#VALUE!	#VALUE!	#VALUE!	#VALUE!	#VALUE!	#VALUE!	#VALUE!	#VALUE!	#VALUE!	#VALUE!	#VALUE!	#VALUE!	#VALUE!	#VALUE!	#VALUE!	#VALUE!
2N15-Urate			#VALUE!	#VALUE!	#VALUE!	#VALUE!	#VALUE!	#VALUE!	#VALUE!	#VALUE!	#VALUE!	#VALUE!	#VALUE!	#VALUE!	#VALUE!	#VALUE!	#VALUE!	#VALUE!	#VALUE!	#VALUE!	#VALUE!	#VALUE!	#VALUE!	#VALUE!	#VALUE!	#VALUE!	#VALUE!	#VALUE!	#VALUE!	#VALUE!	#VALUE!	#VALUE!	#VALUE!	#VALUE!	#VALUE!	#VALUE!	#VALUE!	#VALUE!	#VALUE!	#VALUE!	#VALUE!	#VALUE!	#VALUE!	#VALUE!	#VALUE!	#VALUE!	#VALUE!	#VALUE!	#VALUE!
1C13-Citrulline			#VALUE!	#VALUE!	#VALUE!	#VALUE!	#VALUE!	#VALUE!	#VALUE!	#VALUE!	#VALUE!	#VALUE!	#VALUE!	#VALUE!	#VALUE!	#VALUE!	#VALUE!	#VALUE!	#VALUE!	#VALUE!	#VALUE!	#VALUE!	#VALUE!	#VALUE!	#VALUE!	#VALUE!	#VALUE!	#VALUE!	#VALUE!	#VALUE!	#VALUE!	#VALUE!	#VALUE!	#VALUE!	#VALUE!	#VALUE!	#VALUE!	#VALUE!	#VALUE!	#VALUE!	#VALUE!	#VALUE!	#VALUE!	#VALUE!	#VALUE!	#VALUE!	#VALUE!	#VALUE!	#VALUE!
6C13-Glucose			4032.02	6256.9	4661.07	7846.15	9166.46	4291.83	14227.4	7805.68	3849.69	4006.11	9973.98	6919.47	16825.9	14089.5	9820.33	5284.91	18073.5	5265.65	7162.7	5697.75	9701.52	4055.07	2426.75	5002.27	7354.25	7289.29	10139.1	5597.02	19599.1	9248.88	13470.5	8140.07	4218.32	11664.2	6891.6	7821.53	6504.33	8035.12	5189.42	9587.59	6314.84	3650.93	13748.8	8761.41	7077.5	10867.4	7687.29
4C13-Pentothenate			#VALUE!	#VALUE!	#VALUE!	#VALUE!	#VALUE!	#VALUE!	#VALUE!	#VALUE!	#VALUE!	#VALUE!	#VALUE!	#VALUE!	#VALUE!	#VALUE!	#VALUE!	#VALUE!	#VALUE!	#VALUE!	#VALUE!	#VALUE!	#VALUE!	#VALUE!	#VALUE!	#VALUE!	#VALUE!	#VALUE!	#VALUE!	#VALUE!	#VALUE!	#VALUE!	#VALUE!	#VALUE!	#VALUE!	#VALUE!	#VALUE!	#VALUE!	#VALUE!	#VALUE!	#VALUE!	#VALUE!	#VALUE!	#VALUE!	#VALUE!	#VALUE!	#VALUE!	#VALUE!	#VALUE!
[truncated: 21 more columns]

## Sheet: Normalized to Protein Data
		Total Protein (ug)	2105.65	1670.16	1806.22	1287.43	1202.21	2106.23	803.757	1237.88	2113.51	2167.65	1052.15	1523.57	672.411	757.182	1046.68	1695.53	644.356	1685.56	1442.58	1644.81	1018.27	2025.3	3259.9	1789.21	1323.61	1311.24	1047.78	1579.43	593.71	1006.44	741.742	1158.54	1881.78	957.574	1393.02	1308.65	1598.33	1220.04	1720.56	1075.87	1570.64	2128.28	800.877	1154.33	1408.78	963.744	1294.26
			1133-3 CON	1155-2 HIIT	1130-1 CON	1158-2 CON	1139-2 CON	1151-1 CON	1152-1 HIIT	1157-1 HIIT	1136-1 LISS	1125-3 HIIT	1141-2 HIIT	1155-2 CON	1157-2 HIIT	1156-1 LISS	1144-2 HIIT	1157-1 CON	1158-3 LISS	1130-1 LISS	1156-4 CON	1144-2 CON	1143-2 NAÏVE	1134-1 LISS	1128-2 LISS	1132-1 CON	1156-1 CON	1158-3 CON	1153-2 LISS	1158-2 HIIT	1140-1 CON	1156-2 LISS	1141-4 HIIT	1138-3 HIIT	1125-1 LISS	1125-2 LISS	1152-4 LISS	1158-1 CON	1125-1 CON	1138-3 CON	1128-1 HIIT	1153-2 CON	1156-3 LISS	1152-4 CON	1144-3 CON	1158-1 HIIT	1157-3 CON	1156-2 CON	1141-2 CON
COMPOUND	HMDB ID	KEGG ID	1	3	4	5	6	7	8	9	10	11	12	13	14	15	16	17	18	19	20	21	22	23	25	26	27	28	29	30	31	32	33	34	35	36	37	38	39	40	41	42	43	44	45	46	47	48	49
Trimethylamine (TMA)	HMDB00906	C00565	#VALUE!	#VALUE!	#VALUE!	#VALUE!	#VALUE!	#VALUE!	#VALUE!	#VALUE!	#VALUE!	#VALUE!	#VALUE!	#VALUE!	#VALUE!	#VALUE!	#VALUE!	#VALUE!	#VALUE!	#VALUE!	#VALUE!	#VALUE!	#VALUE!	#VALUE!	#VALUE!	#VALUE!	#VALUE!	#VALUE!	#VALUE!	#VALUE!	#VALUE!	#VALUE!	#VALUE!	#VALUE!	#VALUE!	#VALUE!	#VALUE!	#VALUE!	#VALUE!	#VALUE!	#VALUE!	#VALUE!	#VALUE!	#VALUE!	#VALUE!	#VALUE!	#VALUE!	#VALUE!	#VALUE!
Ethanolamine	HMDB00149	C00189	40.9453	71.8516	44.2154	49.7667	40.6784	78.7595	67.2314	86.0894	66.2322	96.7652	78.1943	49.7788	108.207	113.858	87.1825	92.1485	73.8953	40.4261	74.8527	59.0881	93.2154	37.0837	35.6894	46.3716	2015	65.0202	104.747	42.9056	110.456	56.5292	70.7621	62.9766	45.614	61.6066	58.8147	45.181	50.7986	44.6888	54.4658	142.186	35.4981	44.5692	114.575	54.4309	66.0424	54.1249	90.3467
Aminoacetone	HMDB02134	C01888	452.353	494.198	709.384	491.397	389.404	346.797	96.7629	52.2574	221.338	125.068	62.3456	160.067	#VALUE!	#VALUE!	97.826	289.246	138.626	631.27	343.89	582.058	930.514	471.231	314.46	51.2253	#VALUE!	276.268	#VALUE!	#VALUE!	802.32	#VALUE!	#VALUE!	452.524	139.136	62.7536	#VALUE!	#VALUE!	#VALUE!	412.175	66.0854	#VALUE!	215.77	366.65	400.734	#VALUE!	306.093	#VALUE!	73.9008
1-Methylguanidine	HMDB01522	C02294	258.327	277.784	214.606	206.327	132.402	228.609	425.61	215.781	229.03	169.934	170.698	292.848	141.115	217.614	152.122	152.172	198.234	246.218	165.864	154.818	178.867	247.078	195.336	234.697	201.21	266.403	179.177	245.627	320.52	193.178	115.679	325.967	261.681	150.232	201.012	197.58	211.05	366.985	199.097	268.601	195.193	229.91	142.6	182.787	213.483	165.757	202.108
Glycine	HMDB00123	C00037	522.968	212.214	454.649	420.535	334.226	450.36	427.256	601.267	610.465	287.658	428.744	370.523	433.885	776.884	369.322	419.188	545.543	620.006	373.802	455.691	669.245	663.032	332.048	668.07	490.229	586.118	334.817	740.716	572.154	563.9	620.558	420.271	488.16	176.018	428.089	883.523	322.81	404.974	503.334	407.786	603.736	512.968	486.756	1026.6	486.392	495.565	477.102
Trimethylamine-N-Oxide (TMAO)	HMDB00925	C01104	372.268	575.43	295.049	369.578	552.558	158.657	833.113	437.523	996.473	416.9	875.427	649.969	318.691	476.743	857.932	330.369	560.486	300.389	109.419	804.226	308.961	1488.73	393.206	439.501	398.496	555.925	1097.88	460.387	763.665	267.666	482.583	626.848	665.042	415.987	575.033	508.202	453.903	768.579	778.896	1129.66	370.079	518.018	492.012	507.224	418.516	440.422	971.237
Putrescine	HMDB01414	C00134	38.7267	64.9976	83.6727	48.778	59.062	43.7676	115.208	57.4766	43.0837	40.9042	89.8123	87.0649	92.825	83.0779	90.105	62.5625	83.5717	73.3911	40.2137	68.3962	192.021	56.9513	36.9218	60.6597	52.2408	46.1186	88.5222	32.8017	78.2917	54.3122	125.624	105.829	56.1609	91.8721	55.0393	46.9648	38.3282	67.5679	95.9297	125.649	51.5249	50.6402	99.5705	64.922	64.6254	115.3	169.818
betaAlanine	HMDB00056	C00099	93.1759	65.6996	78.3853	95.4211	71.9914	80.3937	115.021	76.3513	116.707	91.9944	112.418	127.247	90.8825	101.78	99.8139	64.7508	115.043	87.5758	59.0658	163.404	162.533	101.081	84.8764	105.05	57.474	80.1884	136.771	122.038	89.4742	103.843	173.563	100.696	67.797	91.4438	80.8094	102.847	70.7736	99.2797	94.0364	136.07	53.5655	93.8858	98.8894	100.29	62.7572	66.7104	102.631
Alanine	HMDB00161	C00041	15839.2	14154.6	16780.9	19701	16181	15580.4	24785.4	22209.3	15596.4	15054.9	19958.5	16351	24030.6	27950.2	20597.4	15739.1	23812.9	17311.1	16588.3	16788.3	22894.9	17563.4	11895.3	16694.1	19455.7	18478	17916.9	20757.6	29492.5	23667.3	24788	19996.1	15830.1	21838.2	17465	20351.9	13206.5	19902.3	18059.5	20526.4	20475.4	16275.4	21926.9	20814.5	17737.3	20487.7	18179
Sarcosine	HMDB00271	C00213	69.7689	19.4135	49.8304	49.8909	41.9717	16.5229	49.3004	52.7144	53.5456	12.0884	39.2157	35.3235	26.9894	81.2147	28.6813	35.8731	47.4995	75.1078	21.9131	42.566	24.0508	65.2466	56.1101	31.8741	55.0345	79.7944	25.0401	84.6695	64.6179	65.0199	41.8785	46.6387	44.4392	9.13491	37.3105	88.0455	31.6844	44.8005	44.7298	33.3451	28.4973	54.4832	35.707	94.2309	37.8627	46.3225	56.6068
Betaine Aldehyde	HMDB01252	C00576	#VALUE!	#VALUE!	#VALUE!	#VALUE!	#VALUE!	#VALUE!	#VALUE!	#VALUE!	#VALUE!	#VALUE!	#VALUE!	#VALUE!	#VALUE!	#VALUE!	#VALUE!	#VALUE!	#VALUE!	#VALUE!	#VALUE!	#VALUE!	#VALUE!	#VALUE!	#VALUE!	#VALUE!	#VALUE!	#VALUE!	#VALUE!	#VALUE!	#VALUE!	#VALUE!	#VALUE!	#VALUE!	#VALUE!	#VALUE!	#VALUE!	#VALUE!	#VALUE!	#VALUE!	#VALUE!	#VALUE!	#VALUE!	#VALUE!	#VALUE!	#VALUE!	#VALUE!	#VALUE!	#VALUE!
Cadaverine	HMDB02322	C01672	243.861	335.217	255.983	409.68	459.982	276.802	686.521	445.977	249.9	226.412	522.763	347.165	898.648	749.352	572.589	328.249	808.296	312.552	361.376	319.054	482.586	233.838	139.96	279.062	383.493	414.087	574.531	334.529	899.071	540.91	816.147	447.773	270.33	568.985	386.213	441.48	310.34	444.48	310	526.871	346.514	220.296	702.1	480.72	365.514	585.835	451.283
3-Aminoisobutyrate	HMDB03911	C03284	#VALUE!	#VALUE!	#VALUE!	#VALUE!	#VALUE!	#VALUE!	#VALUE!	#VALUE!	#VALUE!	#VALUE!	#VALUE!	#VALUE!	#VALUE!	#VALUE!	#VALUE!	#VALUE!	#VALUE!	#VALUE!	#VALUE!	#VALUE!	#VALUE!	#VALUE!	#VALUE!	#VALUE!	#VALUE!	#VALUE!	#VALUE!	#VALUE!	#VALUE!	#VALUE!	#VALUE!	#VALUE!	#VALUE!	#VALUE!	#VALUE!	#VALUE!	#VALUE!	#VALUE!	#VALUE!	#VALUE!	#VALUE!	#VALUE!	#VALUE!	#VALUE!	#VALUE!	#VALUE!	#VALUE!
Choline	HMDB00097	C00114	21207.2	19877.5	25844.5	21157.3	19923.3	22672.2	32167.5	29120.3	21767.6	27582.2	22110.6	20590.3	18914.9	24865.1	29441	24374.7	28092.6	19463.6	18973.9	23145.1	33789.5	18551.8	12257.4	19628.9	15514.6	10009.7	44820.7	16066.6	61165.7	17519	34182.3	25099.8	25004.2	28180.8	19860.4	8614.43	16723.5	23805.6	69951.3	54581.6	16599	25776.3	40426.8	19740.7	16906.4	25433.7	35146.4
Dimethylglycine	HMDB00092	C01026	166.973	105.054	121.223	65.6678	87.5566	89.3075	159.758	80.5716	128.165	56.6654	144.407	130.519	61.0593	98.0288	123.616	57.7703	65.1899	124.759	55.5022	107.611	106.124	126.749	63.6551	69.4631	72.9997	78.1634	240.062	78.4722	183.582	90.7738	103.084	101.657	95.9622	112.186	90.1617	92.0974	80.4747	78.7736	113.512	300.663	56.3326	98.3837	119.922	112.438	74.6139	74.5843	184.733
L-2-Aminobutyric Acid	HMDB00452	C02356	#VALUE!	#VALUE!	#VALUE!	#VALUE!	#VALUE!	#VALUE!	#VALUE!	#VALUE!	#VALUE!	#VALUE!	#VALUE!	#VALUE!	#VALUE!	#VALUE!	#VALUE!	#VALUE!	#VALUE!	#VALUE!	#VALUE!	#VALUE!	#VALUE!	#VALUE!	#VALUE!	#VALUE!	#VALUE!	#VALUE!	#VALUE!	#VALUE!	#VALUE!	#VALUE!	#VALUE!	#VALUE!	#VALUE!	#VALUE!	#VALUE!	#VALUE!	#VALUE!	#VALUE!	#VALUE!	#VALUE!	#VALUE!	#VALUE!	#VALUE!	#VALUE!	#VALUE!	#VALUE!	#VALUE!
2-Aminoisobutyric Acid	HMDB01906	C03665	12.4385	59.3032	42.7989	33.5717	19.4034	33.028	30.4776	86.2906	15.4423	40.0547	50.349	14.8574	26.4402	88.4606	39.5535	15.0011	20.7645	21.9288	43.7822	13.9343	70.5474	17.2539	8.78423	22.5555	18.6822	8.44205	16.5395	15.9507	27.5816	33.5152	49.0067	29.2364	31.684	104.259	39.7178	8.99212	18.8355	30.7641	34.7641	23.1868	39.3054	34.038	35.0494	28.337	24.587	17.2636	22.8175
Serine	HMDB00187	C00065	2798.41	2593.94	3193.16	2649.58	2139	3923.81	3675.24	3425.08	2530.66	3354.02	3266.09	3131.59	2335.92	3799.9	3272.11	2284.69	2768.82	3131.98	3058.03	3486.27	5086.49	3127.81	2664.6	3681.21	3116.24	2766.22	3341.39	3059.5	3255.82	3041.8	3447.42	2433.47	2610.89	4211.78	2414	2628.72	1693.35	2864.43	3339.39	4986.85	3604.11	3089	3290.2	2981.62	2731.3	2707.37	3440.45
Hypotaurine	HMDB00965	C00519	495.564	178.408	512.199	348.717	255.867	909.874	405.163	428.655	227.303	564.546	284.297	191.951	141.859	301.748	280.096	181.573	223.6	411.265	1224.41	270.269	1456.56	180.464	243.684	217.808	390.476	307.899	180.134	308.831	208.945	265.85	847.928	384.64	400.795	456.5	314.65	336.508	222.983	430.255	277.405	357.088	327.533	326.624	335.951	360.482	409.151	261.649	313.437
Cytosine	HMDB00630	C00380	#VALUE!	#VALUE!	#VALUE!	#VALUE!	#VALUE!	#VALUE!	#VALUE!	#VALUE!	#VALUE!	#VALUE!	#VALUE!	#VALUE!	#VALUE!	#VALUE!	#VALUE!	#VALUE!	#VALUE!	#VALUE!	#VALUE!	#VALUE!	#VALUE!	#VALUE!	#VALUE!	#VALUE!	#VALUE!	#VALUE!	#VALUE!	#VALUE!	#VALUE!	#VALUE!	#VALUE!	#VALUE!	#VALUE!	#VALUE!	#VALUE!	#VALUE!	#VALUE!	#VALUE!	#VALUE!	#VALUE!	#VALUE!	#VALUE!	#VALUE!	#VALUE!	#VALUE!	#VALUE!	#VALUE!
Histamine	HMDB00870	C00388	14551.9	14225.5	21527.1	13617.2	26123.1	13483.5	14950.8	11827.7	12696.1	14303.9	21036.8	32508.5	67653.8	45657.1	9039.84	48616.3	65958.7	26459.2	9720.57	12530.7	18616.5	12314.2	9510.79	11461.4	18849.4	15829	42589.5	18917.9	49961	38300.6	49353.8	22389.1	29359.2	17165.7	13385.3	9203.69	10908.9	20777	18360.8	17745.4	13245.3	21748.5	36914.4	33190.5	7703.37	61129.7	26634.3
Creatinine	HMDB00562	C00791	19680.3	20652.5	16176.3	13966.1	7551.25	17084.5	16958.7	17012.8	13883.4	20362.1	11347	17742.4	13813.9	19739.2	8710.79	13296	12331.8	16860.7	13331.4	13768.7	23524.1	16469.5	15476.7	11480.5	24332.7	13864.1	15282.3	17240.6	12665.3	21679	16353	14983.7	15289.1	7074.75	19808.9	11716.5	6985.63	12616.3	16410.6	23533.5	22636	31277.3	10433.2	11244.9	16629.3	16616.7	12132.9
5,6-Dihydrouracil	HMDB00076	C00429	149.67	244.413	183.063	167.393	159.539	155.867	401.475	194.209	136.857	120.506	313.988	310.891	131.604	234.939	283.328	109.373	164.819	137.469	54.0683	205.327	306.767	193.494	100.507	114.814	110.979	114.359	234.121	208.471	551.455	151.405	202.897	128.074	132.573	428.114	226.168	155.945	78.7281	115.18	233.829	306.963	153.287	235.637	266.334	259.095	97.1015	147.393	235.473
Proline	HMDB00162	C00148	6421.45	2957.01	4098.11	3682.54	3136.97	5098.82	6202.43	5581.18	4690.03	4172.57	5092.68	4605.74	2157.21	6301.65	5099.32	2547.59	3634.59	4941.04	3889.88	5423.78	7146.92	6029.9	4031.13	5799.32	3889.47	3808.11	5710.89	5644.88	8992.43	4337.09	6113.66	3906.53	3618.42	5028.17	4061.34	4645.08	2368.96	3879.38	4527.39	7349.33	4363.15	5205.5	4438.15	5483.26	2763.78	3220.01	5633.36
5-Aminovaleric Acid	HMDB03355	C00431	58.7779	58.5122	57.8204	84.9258	66.4818	63.9993	59.6792	86.7095	38.4777	48.6607	53.1723	47.3464	58.9094	85.0192	68.6755	74.9881	67.9785	61.5761	74.843	35.7328	88.1559	45.0489	26.3737	70.385	45.1693	32.121	51.3538	67.5438	71.4449	55.7087	78.4587	47.0492	61.7986	60.7672	55.9179	52.9038	29.1382	55.1924	62.4216	83.8669	71.3028	47.4824	78.4134	59.0988	88.5418	82.1776	69.3043
Betaine	HMDB00043	C00719	53786.5	41796.2	39768.8	52847.9	54205.5	42477.1	88714.1	53186.2	34739.3	30907.7	67610.1	46988.6	66754.5	94781.7	61363.5	37492.4	97925.4	32354.2	55921.8	42614.8	72642	31920.1	22737.2	40424.3	47048.9	52767.5	51138.6	44806.8	105460	61573.7	95354.2	51108.4	37790.3	63673	45006.7	51308.6	38307.6	52309.8	47446.1	48150.7	42949.5	37559.1	78007.2	59992.1	46327.6	71027.7	53267
Valine	HMDB00883	C00183	1890.29	1450.38	2535.68	2442.92	1481.47	1962.14	2608.84	3566.01	2468.34	1792.63	2267.64	1834.41	1795.05	3406.43	2715.55	1580.39	2120.82	2633.39	2095.12	2416.59	2218.25	2981.72	2023.29	2441.86	2200.93	2046.9	3236.28	3555.78	3286.34	2500.48	2124.93	2056.7	2029	2222.04	3112.77	2253.35	1230.68	2332.3	2430.37	3796.01	2142.63	3461.26	2309.43	2925.29	2389.85	1730.21	2054.6
Indole	HMDB00738	C00463	#VALUE!	#VALUE!	#VALUE!	#VALUE!	#VALUE!	#VALUE!	#VALUE!	#VALUE!	#VALUE!	#VALUE!	#VALUE!	#VALUE!	#VALUE!	#VALUE!	#VALUE!	#VALUE!	#VALUE!	#VALUE!	#VALUE!	#VALUE!	#VALUE!	#VALUE!	#VALUE!	#VALUE!	#VALUE!	#VALUE!	#VALUE!	#VALUE!	#VALUE!	#VALUE!	#VALUE!	#VALUE!	#VALUE!	#VALUE!	#VALUE!	#VALUE!	#VALUE!	#VALUE!	#VALUE!	#VALUE!	#VALUE!	#VALUE!	#VALUE!	#VALUE!	#VALUE!	#VALUE!	#VALUE!
Threonine	HMDB00167	C00188	2944.52	5272.19	4890.49	3850.45	2786.29	4841.73	5505.33	4367.82	3231.39	5932.6	4634.42	6261.27	2735.3	4905.01	6474.44	2832.29	2812.5	4726.51	2586.06	6865.54	6913.54	4935.11	4141.32	5970.15	4247.76	3424.73	8035.86	4357.41	3820.44	3464.81	3209.34	3229.32	3607.38	13603.4	3290.52	4094.68	2151.61	3477.92	4552.68	10594.6	4305.71	3965.28	4497.18	4351.81	3563.2	3054.94	4919.48
Cysteine	HMDB00574	C00097	#VALUE!	#VALUE!	#VALUE!	#VALUE!	#VALUE!	#VALUE!	#VALUE!	#VALUE!	#VALUE!	#VALUE!	#VALUE!	#VALUE!	#VALUE!	#VALUE!	#VALUE!	#VALUE!	#VALUE!	#VALUE!	#VALUE!	#VALUE!	#VALUE!	#VALUE!	#VALUE!	#VALUE!	#VALUE!	#VALUE!	#VALUE!	#VALUE!	#VALUE!	#VALUE!	#VALUE!	#VALUE!	#VALUE!	#VALUE!	#VALUE!	#VALUE!	#VALUE!	#VALUE!	#VALUE!	#VALUE!	#VALUE!	#VALUE!	#VALUE!	#VALUE!	#VALUE!	#VALUE!	#VALUE!
Niacinamide	HMDB01406	C00153	30504.8	23059.2	37712.8	42168.2	26385.7	34452.3	45918.3	38872.3	28657.7	29618.1	33031.2	26510	19039.7	28034.6	30065.6	24764.5	30303.6	34941.6	35586.4	35035.3	38901.4	32972.6	20961.1	31737.8	28992.8	27769.1	25965.1	26982.1	40195.6	26377.3	22296.8	29874.8	31394.8	38889.8	32840.8	26424.1	24488.8	37510.4	27871.5	42121.6	38099.6	37726.6	38086.5	26984.5	39948.2	27205.3	36364.8
Taurine	HMDB00251	C00245	91677.6	70391.8	93079.5	109743	92971.6	81179	135410	117055	84674.5	85935.9	110773	85825.8	133517	131306	108013	85590.7	132424	96587.4	93766.2	91769.2	121173	91489.1	60661.9	87662.5	101010	95138.6	90429.1	99042	151576	113611	154432	112195	89354.7	118229	98640.8	103665	81275.7	109411	87955	112796	95975.6	87357	124005	100452	101811	105573	99292
1-Methylhistamine	HMDB00898	C05127	#VALUE!	#VALUE!	#VALUE!	#VALUE!	#VALUE!	#VALUE!	#VALUE!	#VALUE!	#VALUE!	#VALUE!	#VALUE!	#VALUE!	#VALUE!	#VALUE!	#VALUE!	#VALUE!	#VALUE!	#VALUE!	#VALUE!	#VALUE!	#VALUE!	#VALUE!	#VALUE!	#VALUE!	#VALUE!	#VALUE!	#VALUE!	#VALUE!	#VALUE!	#VALUE!	#VALUE!	#VALUE!	#VALUE!	#VALUE!	#VALUE!	#VALUE!	#VALUE!	#VALUE!	#VALUE!	#VALUE!	#VALUE!	#VALUE!	#VALUE!	#VALUE!	#VALUE!	#VALUE!	#VALUE!
Imidazoleacetic Acid	HMDB02024	C02835	#VALUE!	#VALUE!	#VALUE!	#VALUE!	#VALUE!	#VALUE!	#VALUE!	#VALUE!	#VALUE!	#VALUE!	#VALUE!	#VALUE!	#VALUE!	#VALUE!	#VALUE!	#VALUE!	#VALUE!	#VALUE!	#VALUE!	#VALUE!	#VALUE!	#VALUE!	#VALUE!	#VALUE!	#VALUE!	#VALUE!	#VALUE!	#VALUE!	#VALUE!	#VALUE!	#VALUE!	#VALUE!	#VALUE!	#VALUE!	#VALUE!	#VALUE!	#VALUE!	#VALUE!	#VALUE!	#VALUE!	#VALUE!	#VALUE!	#VALUE!	#VALUE!	#VALUE!	#VALUE!	#VALUE!
5,6-Dihydrothymine	HMDB00079	C00906	#VALUE!	#VALUE!	#VALUE!	#VALUE!	#VALUE!	#VALUE!	#VALUE!	#VALUE!	#VALUE!	#VALUE!	#VALUE!	#VALUE!	#VALUE!	#VALUE!	#VALUE!	#VALUE!	#VALUE!	#VALUE!	#VALUE!	#VALUE!	#VALUE!	#VALUE!	#VALUE!	#VALUE!	#VALUE!	#VALUE!	#VALUE!	#VALUE!	#VALUE!	#VALUE!	#VALUE!	#VALUE!	#VALUE!	#VALUE!	#VALUE!	#VALUE!	#VALUE!	#VALUE!	#VALUE!	#VALUE!	#VALUE!	#VALUE!	#VALUE!	#VALUE!	#VALUE!	#VALUE!	#VALUE!
Pyroglutamic Acid	HMDB00267	C01879	220.24	335.937	258.349	174.119	281.301	328.32	414.574	183.195	138.338	237.389	202.606	186.094	305.789	235.992	338.863	190.542	668.857	200.735	199.366	153.301	243.564	186.913	148.228	230.057	296.179	222.376	241.175	132.802	300.186	198.569	278.499	362.943	184.848	328.301	213.324	223.786	161.603	310.867	374.483	374.966	349.294	283.453	455.478	186.501	246.826	485.398	190.661
Pipecolate	HMDB00070	C00408	495.438	329.81	501.622	357.218	508.454	357.41	599.414	488.195	539.433	268.4	450.256	352.986	247.642	316.115	378.387	236.676	253.589	517.644	226.11	384.163	366.242	595.491	313.58	271.094	314.296	290.241	2129.11	344.263	523.431	342.085	346.404	421.428	337.344	414.193	414.045	352.97	272.011	524.996	471.552	2405	308.239	478.223	343.295	387.269	346.608	307.523	453.465
Agmatine	HMDB01432	C00179	46.1149	98.0242	57.2784	34.9784	66.1382	77.4923	160.436	49.5918	39.7069	47.9073	92.4739	127.466	10.1111	58.804	87.8876	18.6935	24.5899	34.961	14.8845	76.0785	61.9583	70.1124	34.9672	31.5778	26.4654	33.035	50.4591	41.8057	248.88	51.957	35.9042	37.0337	34.4612	196.062	51.7163	31.3752	21.3218	42.1648	60.9117	88.2213	52.0657	45.7591	127.811	56.1006	27.8737	39.6265	78.581
N-Acetylputrescine	HMDB02064	C02714	#VALUE!	#VALUE!	#VALUE!	#VALUE!	#VALUE!	#VALUE!	#VALUE!	#VALUE!	#VALUE!	#VALUE!	#VALUE!	#VALUE!	#VALUE!	#VALUE!	#VALUE!	#VALUE!	#VALUE!	#VALUE!	#VALUE!	#VALUE!	#VALUE!	#VALUE!	#VALUE!	#VALUE!	#VALUE!	#VALUE!	#VALUE!	#VALUE!	#VALUE!	#VALUE!	#VALUE!	#VALUE!	#VALUE!	#VALUE!	#VALUE!	#VALUE!	#VALUE!	#VALUE!	#VALUE!	#VALUE!	#VALUE!	#VALUE!	#VALUE!	#VALUE!	#VALUE!	#VALUE!	#VALUE!
Creatine	HMDB00064	C00300	441180	451528	471919	626642	606394	424066	861489	659206	446359	445623	711094	538412	973391	947623	704271	501480	923596	505147	556142	517181	752334	455210	306604	467386	615781	628183	688086	593156	1.11635e+06	753025	971192	669597	478179	720514	590976	636030	485771	658296	516803	739708	550356	450484	811053	687109	571944	753492	629269
Hydroxyproline	HMDB00725	C01157	12008.7	7973.59	10659.9	11777.9	9550.47	9287.96	15206.7	12777.9	11026.1	8540.13	12828.1	10510	13926.4	16189.9	11971.3	9733.68	14834.9	12158.3	9522.59	12025.7	14585.6	11077.2	8476.05	8464.49	11631.5	13187	10136	12840.9	18304.4	14233.4	15443.2	11882.5	9268.2	10964.8	10045.9	14870.5	8085.41	11860.4	10425.5	11726.8	10846.8	9542.65	12997.3	15791	10562.5	12443.8	12239.3
Aminolevulinate	HMDB01149	C00430	#VALUE!	#VALUE!	#VALUE!	#VALUE!	#VALUE!	#VALUE!	#VALUE!	#VALUE!	#VALUE!	#VALUE!	#VALUE!	#VALUE!	#VALUE!	#VALUE!	#VALUE!	#VALUE!	#VALUE!	#VALUE!	#VALUE!	#VALUE!	#VALUE!	#VALUE!	#VALUE!	#VALUE!	#VALUE!	#VALUE!	#VALUE!	#VALUE!	#VALUE!	#VALUE!	#VALUE!	#VALUE!	#VALUE!	#VALUE!	#VALUE!	#VALUE!	#VALUE!	#VALUE!	#VALUE!	#VALUE!	#VALUE!	#VALUE!	#VALUE!	#VALUE!	#VALUE!	#VALUE!	#VALUE!
Leucine /D-Norleucine	HMDB00687	C00123	4809.97	4508.79	7772.94	5104.35	4398.3	5103.7	5776.64	8457.23	5837.53	5399.26	5639.81	4739.19	4843.62	7811.87	6645.61	4319.8	5795.41	7320.55	4020.09	5492.7	5694.25	7995.81	4806.22	6081.88	4555.29	4443.87	8833.72	7627.32	6668.49	6236.55	5674.33	5621.37	5509.79	5370.04	11327	4369.72	2796.52	6250.75	7700.41	9569.79	4958.57	13390.7	5851.32	6375.78	5464.88	4385.02	5156.89
iso-Leucine /allo-isoLeucine	HMDB00172/HMDB00557	C00407/C21096	847.537	913.091	1391.53	976.167	751.513	972.47	1268.23	1708.95	1300.2	1172.07	1248.71	948.547	1022.41	1698.51	1694.09	812.72	1411.67	1456.08	810.142	1199.17	1088.29	1634.12	900.93	1202.28	969.331	825.108	1509.87	1582.88	1357.17	1431.14	1363.04	1112.28	1109.43	1193.29	1786.39	845.483	621.175	1169.11	1529.7	1504.62	1019.19	2156.37	1416.67	1402.94	1199.58	950.189	1082.75
Ornithine	HMDB0000214	C01602	856.038	1179.57	1042.44	729.832	936.485	865.718	1960.09	1238.95	976.191	722.101	1680.96	1408.26	848.905	1276.45	1437.06	533.564	974.77	983.893	623.798	1092.52	1943.24	1117.18	556.064	758.115	588.08	770.722	1526.12	1283.4	2924.74	963.495	1234.81	736.465	716.949	1697.37	1547.3	994.429	479.911	797.839	1664.02	2002.55	953.135	1561.09	1448.39	1550.95	650.047	802.975	1280.04
Asparagine	HMDB00168	C00152	471.631	530.693	568.279	536.386	414.527	770.687	590.12	653.74	481.865	944.706	559.769	473.895	379.311	579.427	533.453	443.697	400.583	435.906	728.673	541.406	1075.85	756.22	370.521	887.841	480.074	444.908	574.74	538.811	732.098	458.239	611.246	469.169	473.76	758.242	552.148	415.576	286.303	459.951	673.582	846.665	737.329	701.024	698.567	543.312	519.134	373.687	497.278
Aspartic Acid	HMDB00191	C00049	1398.9	1663.06	1519.78	2877.94	2122.61	1395.95	2544.49	2863.03	1965.15	1259.13	1008.55	1948.91	1246.56	977.026	1644.11	1571.63	2516.77	1540.77	1572.3	1771.97	3270.44	2658.3	1098.93	2240.41	2308.68	1888.27	1266.43	2652.35	2697.96	1721.48	1027.3	2684.34	2251.19	2262.66	1196.27	3468.75	1492.73	3672.94	2888.94	1803.02	2211.91	1415.17	2282.83	1771.46	2857.94	1649.95	990.048
Homocysteine	HMDB00742	C00155	#VALUE!	#VALUE!	#VALUE!	#VALUE!	#VALUE!	#VALUE!	#VALUE!	#VALUE!	#VALUE!	#VALUE!	#VALUE!	#VALUE!	#VALUE!	#VALUE!	#VALUE!	#VALUE!	#VALUE!	#VALUE!	#VALUE!	#VALUE!	#VALUE!	#VALUE!	#VALUE!	#VALUE!	#VALUE!	#VALUE!	#VALUE!	#VALUE!	#VALUE!	#VALUE!	#VALUE!	#VALUE!	#VALUE!	#VALUE!	#VALUE!	#VALUE!	#VALUE!	#VALUE!	#VALUE!	#VALUE!	#VALUE!	#VALUE!	#VALUE!	#VALUE!	#VALUE!	#VALUE!	#VALUE!
S-Methylcysteine	HMDB02108	C22040	259.331	99.3501	181.821	206.21	137.798	205.094	156.647	336.348	192.016	166.023	168.703	127.837	246.104	335.785	177.547	192.768	233.647	148.348	218.941	171.15	246.543	120.444	80.0918	138.329	180.586	212	358.026	217.74	356.165	217.737	347.609	197.057	159.466	119.443	285.756	218.728	141.745	206.853	195.498	473.359	229.833	242.637	185.089	220.208	227.127	217.558	164.497
1-Methylnicotinamide	HMDB00699	C02918	#VALUE!	#VALUE!	#VALUE!	#VALUE!	#VALUE!	#VALUE!	#VALUE!	#VALUE!	#VALUE!	#VALUE!	#VALUE!	#VALUE!	#VALUE!	#VALUE!	#VALUE!	#VALUE!	#VALUE!	#VALUE!	#VALUE!	#VALUE!	#VALUE!	#VALUE!	#VALUE!	#VALUE!	#VALUE!	#VALUE!	#VALUE!	#VALUE!	#VALUE!	#VALUE!	#VALUE!	#VALUE!	#VALUE!	#VALUE!	#VALUE!	#VALUE!	#VALUE!	#VALUE!	#VALUE!	#VALUE!	#VALUE!	#VALUE!	#VALUE!	#VALUE!	#VALUE!	#VALUE!	#VALUE!
Tyramine	HMDB00306	C00483	#VALUE!	#VALUE!	#VALUE!	#VALUE!	#VALUE!	#VALUE!	#VALUE!	#VALUE!	#VALUE!	#VALUE!	#VALUE!	#VALUE!	#VALUE!	#VALUE!	#VALUE!	#VALUE!	#VALUE!	#VALUE!	#VALUE!	#VALUE!	#VALUE!	#VALUE!	#VALUE!	#VALUE!	#VALUE!	#VALUE!	#VALUE!	#VALUE!	#VALUE!	#VALUE!	#VALUE!	#VALUE!	#VALUE!	#VALUE!	#VALUE!	#VALUE!	#VALUE!	#VALUE!	#VALUE!	#VALUE!	#VALUE!	#VALUE!	#VALUE!	#VALUE!	#VALUE!	#VALUE!	#VALUE!
4-Aminobenzoic Acid	HMDB01392	C00568	#VALUE!	#VALUE!	#VALUE!	#VALUE!	#VALUE!	#VALUE!	#VALUE!	#VALUE!	#VALUE!	#VALUE!	#VALUE!	#VALUE!	#VALUE!	#VALUE!	#VALUE!	#VALUE!	#VALUE!	#VALUE!	#VALUE!	#VALUE!	#VALUE!	#VALUE!	#VALUE!	#VALUE!	#VALUE!	#VALUE!	#VALUE!	#VALUE!	#VALUE!	#VALUE!	#VALUE!	#VALUE!	#VALUE!	#VALUE!	#VALUE!	#VALUE!	#VALUE!	#VALUE!	#VALUE!	#VALUE!	#VALUE!	#VALUE!	#VALUE!	#VALUE!	#VALUE!	#VALUE!	#VALUE!
Trigonelline	HMDB00875	C01004	5386.1	4868.35	7211.16	3210.71	5014.92	2990.57	5497.84	3490.08	5902.44	2464.69	5491.99	4980.46	1863.04	4412.22	3652.85	2800.26	3611.37	6745.69	2279.41	3402.26	3827.1	5652.62	2844.04	3732.8	2629.18	2520.12	9564.62	2630.9	4096.59	2753.36	3320.85	4097.4	4789.92	4664.1	3936.56	2587.83	3353.16	5087.34	5116.03	10536.4	2145.61	5126.89	3179.79	3456.34	2910.31	3487.78	6453.53
1-Methylimidazole Acetate	HMDB02820	C05828	#VALUE!	#VALUE!	#VALUE!	#VALUE!	#VALUE!	#VALUE!	#VALUE!	#VALUE!	#VALUE!	#VALUE!	#VALUE!	#VALUE!	#VALUE!	#VALUE!	#VALUE!	#VALUE!	#VALUE!	#VALUE!	#VALUE!	#VALUE!	#VALUE!	#VALUE!	#VALUE!	#VALUE!	#VALUE!	#VALUE!	#VALUE!	#VALUE!	#VALUE!	#VALUE!	#VALUE!	#VALUE!	#VALUE!	#VALUE!	#VALUE!	#VALUE!	#VALUE!	#VALUE!	#VALUE!	#VALUE!	#VALUE!	#VALUE!	#VALUE!	#VALUE!	#VALUE!	#VALUE!	#VALUE!
Imidazole Propionate	HMDB02271	C20522	#VALUE!	#VALUE!	#VALUE!	#VALUE!	#VALUE!	#VALUE!	#VALUE!	#VALUE!	#VALUE!	#VALUE!	#VALUE!	#VALUE!	#VALUE!	#VALUE!	#VALUE!	#VALUE!	#VALUE!	#VALUE!	#VALUE!	#VALUE!	#VALUE!	#VALUE!	#VALUE!	#VALUE!	#VALUE!	#VALUE!	#VALUE!	#VALUE!	#VALUE!	#VALUE!	#VALUE!	#VALUE!	#VALUE!	#VALUE!	#VALUE!	#VALUE!	#VALUE!	#VALUE!	#VALUE!	#VALUE!	#VALUE!	#VALUE!	#VALUE!	#VALUE!	#VALUE!	#VALUE!	#VALUE!
Spermidine	HMDB01257	C00315	1677.01	1321.82	2985.81	1226.11	672.425	1482.2	1270.61	683.728	1420.81	1391.14	893.985	1353.5	916.014	602.117	668.514	1332.86	921.137	1780.47	679.911	2803.67	3450.73	2465.63	2483.05	1780.06	923.423	932.97	618.604	721.501	919.964	591.027	877.573	1587.77	1692.8	1079.56	585.487	798.137	616.377	1328.62	3576.26	1507.45	1199.14	2304.35	1351.62	732.813	759.801	686.468	1481.52
4-Guanidinobutanoate	HMDB03464	C01035	#VALUE!	#VALUE!	#VALUE!	#VALUE!	#VALUE!	#VALUE!	#VALUE!	#VALUE!	#VALUE!	#VALUE!	#VALUE!	#VALUE!	#VALUE!	#VALUE!	#VALUE!	#VALUE!	#VALUE!	#VALUE!	#VALUE!	#VALUE!	#VALUE!	#VALUE!	#VALUE!	#VALUE!	#VALUE!	#VALUE!	#VALUE!	#VALUE!	#VALUE!	#VALUE!	#VALUE!	#VALUE!	#VALUE!	#VALUE!	#VALUE!	#VALUE!	#VALUE!	#VALUE!	#VALUE!	#VALUE!	#VALUE!	#VALUE!	#VALUE!	#VALUE!	#VALUE!	#VALUE!	#VALUE!
Acetylcholine	HMDB00895	C01996	234.426	234.096	559.571	339.963	94.5496	183.429	286.121	142.697	261.893	491.381	195.728	107.824	244.993	67.8681	124.345	149.12	177.716	532.974	199.723	246.103	275.954	340.217	283.746	522.287	386.932	103.562	245.712	323.173	322.87	226.771	132.979	342.971	608.269	167.724	335.495	79.3664	121.683	132.513	2023.56	291.584	234.842	693.47	166.772	157.219	175.646	161.642	278.245
Glutamine	HMDB00641	C00064	39100.1	55609	76994.4	69624.8	54227.9	72869.2	85060.4	58423.8	35855.8	64430.5	55416.8	51892.4	27027.2	44848.8	47210.7	33114.2	34805.5	58797.5	67831.7	56793.7	94296	59843.3	39172.2	60619.9	60503.7	51009.6	32267.6	32595.1	68650.8	40030.6	48138.5	50237.6	60801.2	114560	69329.3	52965.1	43091.6	59974.5	55431.4	62750.7	62953.6	72435.8	89246.8	38599.6	78484.5	47271.6	53540.5
Lysine	HMDB00182	C00047	25964.7	47559.4	35193.7	22431.4	29646.4	33352.5	75493.4	25943	22852.5	38202.6	48617.5	63758.2	20573.5	30601.4	50643.9	14730.5	19398.1	23587.2	10161.1	52740.4	48034.9	43069.3	22980.9	19654.4	18334.2	17894.5	50412.5	25881.7	111910	27168.3	22607.2	21477.8	23903.8	107960	33302.1	24278.2	15814.8	23749.7	43236.6	88685.5	36572.2	29031.1	70598.1	31432.1	24783.7	25907.2	39929.3
Deoxycarnitine	HMDB01161	C01181	1521.99	628.477	990.063	1238.26	813.983	993.505	1347.09	1375.27	1056.84	802.632	778.965	638.484	620.098	1072.47	855.263	746.171	784.23	912.97	1225.82	709.542	868.965	1084.9	680.178	1167.98	968.078	1013.24	1093.51	1080.87	1112.92	1003.22	1117.26	1139	1124.17	624.485	1024.68	1261.07	761.761	1136.22	1200.55	1528.12	1089.11	1222.31	865.341	1078.86	1200.59	812.776	824.285
Glutamic acid	HMDB0000148	C00025	26278.3	18290	32609.5	32832.2	21946.5	17538.7	25425	19041.9	13187.1	19165	9407.42	20797.6	4378.4	5508.49	13416.9	12940.8	10927.9	22720.4	28424.4	21290.6	21650.6	16826	20863.6	21475.5	18129.8	18781.5	5456.32	9738.94	25425.2	6687.11	3879.96	24767.3	23055	46167.5	20109.8	23100.4	17186.9	30087.8	25268.8	10026.8	26192.7	27165.4	28553.6	7049.86	41607.1	19386.2	16600
Methionine	HMDB00696	C00073	1077.95	732.363	1033.28	967.374	902.104	827.857	1060.89	1191.66	767.579	835.842	1156.03	878.553	920.256	1267.9	872.117	792.33	834.55	1096.04	649.4	912.096	1130.9	1194.77	819.226	1182.04	978.074	890.948	1035.13	1105.66	1116.26	794.388	921.487	820.091	861.929	691.259	1013.56	1018.21	523.068	839.85	1131.55	1343.4	912.57	1217.57	672.258	1039.34	747.185	695.975	1219.99
Guanine	HMDB00132	C00242	#VALUE!	#VALUE!	#VALUE!	#VALUE!	#VALUE!	#VALUE!	#VALUE!	#VALUE!	#VALUE!	#VALUE!	#VALUE!	#VALUE!	#VALUE!	#VALUE!	#VALUE!	#VALUE!	#VALUE!	#VALUE!	#VALUE!	#VALUE!	#VALUE!	#VALUE!	#VALUE!	#VALUE!	#VALUE!	#VALUE!	#VALUE!	#VALUE!	#VALUE!	#VALUE!	#VALUE!	#VALUE!	#VALUE!	#VALUE!	#VALUE!	#VALUE!	#VALUE!	#VALUE!	#VALUE!	#VALUE!	#VALUE!	#VALUE!	#VALUE!	#VALUE!	#VALUE!	#VALUE!	#VALUE!
Cystamine	N/A	N/A	#VALUE!	#VALUE!	#VALUE!	#VALUE!	#VALUE!	#VALUE!	#VALUE!	#VALUE!	#VALUE!	#VALUE!	#VALUE!	#VALUE!	#VALUE!	#VALUE!	#VALUE!	#VALUE!	#VALUE!	#VALUE!	#VALUE!	#VALUE!	#VALUE!	#VALUE!	#VALUE!	#VALUE!	#VALUE!	#VALUE!	#VALUE!	#VALUE!	#VALUE!	#VALUE!	#VALUE!	#VALUE!	#VALUE!	#VALUE!	#VALUE!	#VALUE!	#VALUE!	#VALUE!	#VALUE!	#VALUE!	#VALUE!	#VALUE!	#VALUE!	#VALUE!	#VALUE!	#VALUE!	#VALUE!
Histidine	HMDB00177	C00135	41938.1	28390.7	34716.1	41302.6	23601.3	40555.3	47917.2	44936.9	42635	33232.8	36790.4	45327.1	31490.7	60240.8	42632	31395.8	44911	44492.3	35725.1	43476.9	49191.2	37293.2	29118.6	45600.2	39371.9	50066.5	57858.1	53224.7	42641.7	48179	56021.7	40034.1	34088.3	41940.1	37622.4	51776	27912.2	40273	32759.5	77439.2	36858.1	37743.7	35899.6	47954.5	37675.6	40360.6	40208.2
Serotonin	HMDB00259	C00780	#VALUE!	#VALUE!	#VALUE!	#VALUE!	#VALUE!	#VALUE!	#VALUE!	#VALUE!	#VALUE!	#VALUE!	#VALUE!	#VALUE!	#VALUE!	#VALUE!	#VALUE!	#VALUE!	#VALUE!	#VALUE!	#VALUE!	#VALUE!	#VALUE!	#VALUE!	#VALUE!	#VALUE!	#VALUE!	#VALUE!	#VALUE!	#VALUE!	#VALUE!	#VALUE!	#VALUE!	#VALUE!	#VALUE!	#VALUE!	#VALUE!	#VALUE!	#VALUE!	#VALUE!	#VALUE!	#VALUE!	#VALUE!	#VALUE!	#VALUE!	#VALUE!	#VALUE!	#VALUE!	#VALUE!
Tryptamine	HMDB00303	C00398	#VALUE!	#VALUE!	#VALUE!	#VALUE!	#VALUE!	#VALUE!	#VALUE!	#VALUE!	#VALUE!	#VALUE!	#VALUE!	#VALUE!	#VALUE!	#VALUE!	#VALUE!	#VALUE!	#VALUE!	#VALUE!	#VALUE!	#VALUE!	#VALUE!	#VALUE!	#VALUE!	#VALUE!	#VALUE!	#VALUE!	#VALUE!	#VALUE!	#VALUE!	#VALUE!	#VALUE!	#VALUE!	#VALUE!	#VALUE!	#VALUE!	#VALUE!	#VALUE!	#VALUE!	#VALUE!	#VALUE!	#VALUE!	#VALUE!	#VALUE!	#VALUE!	#VALUE!	#VALUE!	#VALUE!
Carnitine	HMDB00062	C00487	31682.6	21706.8	25727.7	36096.4	28850.2	25725.2	44345.5	34668.5	20900	16644.9	26183.6	23069.1	15717.3	30599.7	24291.4	22455.4	29365.4	22871.6	30466.9	25186.3	30411.3	18647.6	15689.9	21727	31442.6	27696.1	22136.7	20504.3	46929.9	23483.6	23434.8	29918.8	24021.8	38053.5	26853.5	31785.2	21307.9	36416.1	24485.3	33877.1	29222.4	24565.1	37037.6	21077.8	31293.6	31759.1	30981
Phenylalanine	HMDB00159	C00079	10680.8	4468.03	9167.89	7767.11	6285.9	8793.16	6502.71	10485.4	7916.41	7552.67	8342.43	7248.09	8516.05	12200	5861.75	9175.92	9541.21	7828.64	7681.72	7473.94	11065.6	7830.2	5836.15	9044.14	7234.95	6731.22	12318.1	9087.59	9502.65	9010.01	13068.2	8072.95	8489.52	4675.48	13485.5	6921.59	4582.24	9009.07	9594.39	15298.6	6877.5	19217.6	7420.4	8369.16	7381.8	8378.97	9069.37
Methionine Sulfoxide	HMDB02005	C02989	402.406	232.582	248.443	279.312	338.609	360.825	490.959	267.994	229.232	168.338	375.429	314.839	294.259	328.358	271.027	170.799	220.946	308.745	151.236	295.363	326.127	408.524	319.719	199.255	198.604	286.265	158.96	310.628	539.38	189.994	167.024	230.067	202.05	183.723	228.242	294.904	164.25	297.004	555.306	185.595	188.499	297.812	172.317	312.533	244.041	176.998	398.37
7-Methylguanine	HMDB00897	C02242	128.11	77.5397	112.969	54.512	69.371	58.4108	125.496	71.1834	124.782	99.5824	101.532	102.6	46.0669	70.3115	106.88	49.5614	46.5175	119.507	41.1004	88.7981	56.5785	195.68	50.3417	74.1146	75.7713	46.951	264.841	54.4241	77.2926	59.502	95.6952	75.4263	119.095	132.047	118.34	56.223	71.5066	101.116	121.941	320.628	45.8591	159.713	112.522	57.5077	64.5363	77.5204	99.4484
Normetanephrine	HMDB00819	C05589	#VALUE!	#VALUE!	#VALUE!	#VALUE!	#VALUE!	#VALUE!	#VALUE!	#VALUE!	#VALUE!	#VALUE!	#VALUE!	#VALUE!	#VALUE!	#VALUE!	#VALUE!	#VALUE!	#VALUE!	#VALUE!	#VALUE!	#VALUE!	#VALUE!	#VALUE!	#VALUE!	#VALUE!	#VALUE!	#VALUE!	#VALUE!	#VALUE!	#VALUE!	#VALUE!	#VALUE!	#VALUE!	#VALUE!	#VALUE!	#VALUE!	#VALUE!	#VALUE!	#VALUE!	#VALUE!	#VALUE!	#VALUE!	#VALUE!	#VALUE!	#VALUE!	#VALUE!	#VALUE!	#VALUE!
Taurocyamine	HMDB03584	C01959	545.743	1210.88	628.163	578.334	903.008	489.114	3193.94	664.92	959.918	373.808	1610.94	1834.83	477.669	738.784	944.472	416.818	572.078	678.404	380.293	969.883	554.845	557.576	665.369	438.116	514.713	478.094	1729.15	536.778	2244	614.7	550.075	1188.34	669.131	2367.7	783.937	578.413	592.556	1361.71	809.655	2497.09	471.309	652.298	2879.02	518.841	641.644	583.178	1689.45
Pyridoxamine	HMDB01431	C00534	#VALUE!	#VALUE!	#VALUE!	#VALUE!	#VALUE!	#VALUE!	#VALUE!	#VALUE!	#VALUE!	#VALUE!	#VALUE!	#VALUE!	#VALUE!	#VALUE!	#VALUE!	#VALUE!	#VALUE!	#VALUE!	#VALUE!	#VALUE!	#VALUE!	#VALUE!	#VALUE!	#VALUE!	#VALUE!	#VALUE!	#VALUE!	#VALUE!	#VALUE!	#VALUE!	#VALUE!	#VALUE!	#VALUE!	#VALUE!	#VALUE!	#VALUE!	#VALUE!	#VALUE!	#VALUE!	#VALUE!	#VALUE!	#VALUE!	#VALUE!	#VALUE!	#VALUE!	#VALUE!	#VALUE!
1/3-Methylhistidine	HMDB00001	C01152	3708.01	1870.61	2479.52	3068.39	2049.32	2895.41	4789.45	3488.47	3602.2	2518.33	3847.59	3577.38	3190.87	5295.21	3837.55	3000.85	3736.81	4021.39	2412.51	4511.71	3867.03	4046.81	2822.87	3511.94	3140.42	3930.02	4806.24	4389.67	5486.33	4049.66	5942.39	3140.63	2694.72	2335.79	3396.6	4236.43	2268.71	3305.46	2616.8	5537.09	2738.74	3422.34	2589.93	4218.26	2634.73	3630.19	4142.54
Norepinephrine	HMDB00216	C00547	236.461	136.743	170.886	271.761	140.278	243.669	134.317	182.09	207.171	167.139	94.1776	96.2574	63.932	75.0923	134.094	119.812	126.735	148.523	167.6	322.211	247.441	267.492	215.078	102.22	37.7076	261.639	67.8725	128.906	134.321	93.3642	91.61	188.523	87.0253	74.9437	61.8127	36.2547	49.9864	212.337	29.3912	82.7765	146.018	122.883	136.148	105.552	159.233	102.472	163.123
n-Glycylproline	HMDB00721	N/A	#VALUE!	#VALUE!	#VALUE!	#VALUE!	#VALUE!	#VALUE!	#VALUE!	#VALUE!	#VALUE!	#VALUE!	#VALUE!	#VALUE!	#VALUE!	#VALUE!	#VALUE!	#VALUE!	#VALUE!	#VALUE!	#VALUE!	#VALUE!	#VALUE!	#VALUE!	#VALUE!	#VALUE!	#VALUE!	#VALUE!	#VALUE!	#VALUE!	#VALUE!	#VALUE!	#VALUE!	#VALUE!	#VALUE!	#VALUE!	#VALUE!	#VALUE!	#VALUE!	#VALUE!	#VALUE!	#VALUE!	#VALUE!	#VALUE!	#VALUE!	#VALUE!	#VALUE!	#VALUE!	#VALUE!
Arginine	HMDB00517	C00062	35455.1	79150.4	44373.3	25162.4	56317.8	53277.5	127354	37600.4	27340.3	38372.7	78992.9	102965	22333.3	44878.6	77704.8	17746.4	22456.7	28158.4	11051.9	68033.3	59056.6	52306.9	28310.2	27123.2	18643.2	23163.9	39102.5	36393.8	188537	37297	26364.1	22125.2	31373.1	143684	49865.8	29555.8	19108.4	29340.9	50835.5	64293.9	36803.3	39268.8	86009.7	44303.7	30439	36519.6	59282.8
N-Acetylornithine	HMDB03357	C00437	#VALUE!	#VALUE!	#VALUE!	#VALUE!	#VALUE!	#VALUE!	#VALUE!	#VALUE!	#VALUE!	#VALUE!	#VALUE!	#VALUE!	#VALUE!	#VALUE!	#VALUE!	#VALUE!	#VALUE!	#VALUE!	#VALUE!	#VALUE!	#VALUE!	#VALUE!	#VALUE!	#VALUE!	#VALUE!	#VALUE!	#VALUE!	#VALUE!	#VALUE!	#VALUE!	#VALUE!	#VALUE!	#VALUE!	#VALUE!	#VALUE!	#VALUE!	#VALUE!	#VALUE!	#VALUE!	#VALUE!	#VALUE!	#VALUE!	#VALUE!	#VALUE!	#VALUE!	#VALUE!	#VALUE!
Cotinine	HMDB01046	N/A	#VALUE!	#VALUE!	#VALUE!	#VALUE!	#VALUE!	#VALUE!	#VALUE!	#VALUE!	#VALUE!	#VALUE!	#VALUE!	#VALUE!	#VALUE!	#VALUE!	#VALUE!	#VALUE!	#VALUE!	#VALUE!	#VALUE!	#VALUE!	#VALUE!	#VALUE!	#VALUE!	#VALUE!	10.3597	#VALUE!	#VALUE!	#VALUE!	#VALUE!	#VALUE!	#VALUE!	#VALUE!	#VALUE!	#VALUE!	#VALUE!	#VALUE!	#VALUE!	#VALUE!	#VALUE!	#VALUE!	#VALUE!	#VALUE!	#VALUE!	#VALUE!	#VALUE!	#VALUE!	#VALUE!
Cysteinyl-Glycine (Cys-Gly)	HMDB0000078	C01419	6.10888	6.50137	11.1088	12.8127	10.609	10.4477	19.4801	20.1156	9.74824	10.1608	15.7901	11.3711	34.2201	29.6431	17.2443	13.2978	26.628	14.5055	19.0162	10.5303	8.16972	14.5846	9.44683	19.0435	19.1402	14.6635	35.8528	18.2444	36.064	16.8389	26.7476	13.1926	16.0864	35.9999	15.1576	14.0662	14.3159	21.846	129.672	30.0325	16.5605	19.464	22.7374	27.2378	19.5689	20.8342	12.9021
Gluconolactone	HMDB00150	C00198	#VALUE!	#VALUE!	#VALUE!	#VALUE!	#VALUE!	#VALUE!	#VALUE!	#VALUE!	#VALUE!	#VALUE!	#VALUE!	#VALUE!	#VALUE!	#VALUE!	#VALUE!	#VALUE!	#VALUE!	#VALUE!	#VALUE!	#VALUE!	#VALUE!	#VALUE!	#VALUE!	#VALUE!	#VALUE!	#VALUE!	#VALUE!	#VALUE!	#VALUE!	#VALUE!	#VALUE!	#VALUE!	#VALUE!	#VALUE!	#VALUE!	#VALUE!	#VALUE!	#VALUE!	#VALUE!	#VALUE!	#VALUE!	#VALUE!	#VALUE!	#VALUE!	#VALUE!	#VALUE!	#VALUE!
Glucosamine	HMDB0001514	C00329	#VALUE!	#VALUE!	#VALUE!	#VALUE!	#VALUE!	#VALUE!	#VALUE!	#VALUE!	#VALUE!	#VALUE!	#VALUE!	#VALUE!	#VALUE!	#VALUE!	#VALUE!	#VALUE!	#VALUE!	#VALUE!	#VALUE!	#VALUE!	#VALUE!	#VALUE!	#VALUE!	#VALUE!	#VALUE!	#VALUE!	#VALUE!	#VALUE!	#VALUE!	#VALUE!	#VALUE!	#VALUE!	#VALUE!	#VALUE!	#VALUE!	#VALUE!	#VALUE!	#VALUE!	#VALUE!	#VALUE!	#VALUE!	#VALUE!	#VALUE!	#VALUE!	#VALUE!	#VALUE!	#VALUE!
Theobromine	HMDB02825	C07480	#VALUE!	#VALUE!	#VALUE!	#VALUE!	#VALUE!	#VALUE!	#VALUE!	#VALUE!	#VALUE!	#VALUE!	#VALUE!	#VALUE!	#VALUE!	#VALUE!	#VALUE!	#VALUE!	#VALUE!	#VALUE!	#VALUE!	#VALUE!	#VALUE!	#VALUE!	#VALUE!	#VALUE!	#VALUE!	#VALUE!	#VALUE!	#VALUE!	#VALUE!	#VALUE!	#VALUE!	#VALUE!	#VALUE!	#VALUE!	#VALUE!	#VALUE!	#VALUE!	#VALUE!	#VALUE!	#VALUE!	#VALUE!	#VALUE!	#VALUE!	#VALUE!	#VALUE!	#VALUE!	#VALUE!
1,7-Dimethylxanthine	HMDB01860	C13747	#VALUE!	#VALUE!	#VALUE!	#VALUE!	#VALUE!	#VALUE!	#VALUE!	#VALUE!	#VALUE!	#VALUE!	#VALUE!	#VALUE!	#VALUE!	#VALUE!	#VALUE!	#VALUE!	#VALUE!	#VALUE!	#VALUE!	#VALUE!	#VALUE!	#VALUE!	#VALUE!	#VALUE!	#VALUE!	#VALUE!	#VALUE!	#VALUE!	#VALUE!	#VALUE!	#VALUE!	#VALUE!	#VALUE!	#VALUE!	#VALUE!	#VALUE!	#VALUE!	#VALUE!	#VALUE!	#VALUE!	#VALUE!	#VALUE!	#VALUE!	#VALUE!	#VALUE!	#VALUE!	#VALUE!
Tyrosine	HMDB00158	C00082	1994.91	774.821	1483	2019.68	1203.08	1619.96	1283.52	2535.17	1767.34	1438.08	1319.66	1128.84	2032	2611.02	1541.39	1734.53	2168.38	1260.41	1823.4	1372.62	2373.2	986.744	740.448	1083.17	1554.09	1689.96	3229.21	2074.4	2458.16	1808.61	3239.56	1519.03	1497.61	839.437	2259.66	1858.14	1029.07	1841.31	1632.2	3825.88	1717.49	2588.55	1635.31	1992.09	1869.13	1750.01	1417.02
Epinephrine	HMDB00068	C00788	#VALUE!	#VALUE!	#VALUE!	#VALUE!	#VALUE!	#VALUE!	#VALUE!	#VALUE!	#VALUE!	#VALUE!	#VALUE!	#VALUE!	#VALUE!	#VALUE!	#VALUE!	#VALUE!	#VALUE!	#VALUE!	#VALUE!	#VALUE!	#VALUE!	#VALUE!	#VALUE!	#VALUE!	#VALUE!	#VALUE!	#VALUE!	#VALUE!	#VALUE!	#VALUE!	#VALUE!	#VALUE!	#VALUE!	#VALUE!	#VALUE!	#VALUE!	#VALUE!	#VALUE!	#VALUE!	#VALUE!	#VALUE!	#VALUE!	#VALUE!	#VALUE!	#VALUE!	#VALUE!	#VALUE!
Se-Methylselenocysteine	HMDB04113	C05689	#VALUE!	#VALUE!	#VALUE!	#VALUE!	#VALUE!	#VALUE!	#VALUE!	#VALUE!	#VALUE!	#VALUE!	#VALUE!	#VALUE!	#VALUE!	#VALUE!	#VALUE!	#VALUE!	#VALUE!	#VALUE!	#VALUE!	#VALUE!	#VALUE!	#VALUE!	#VALUE!	#VALUE!	#VALUE!	#VALUE!	#VALUE!	#VALUE!	#VALUE!	#VALUE!	#VALUE!	#VALUE!	#VALUE!	#VALUE!	#VALUE!	#VALUE!	#VALUE!	#VALUE!	#VALUE!	#VALUE!	#VALUE!	#VALUE!	#VALUE!	#VALUE!	#VALUE!	#VALUE!	#VALUE!
Phosphorylcholine	HMDB01565	C00588	288.49	238.818	287.823	413.69	219.573	330.193	383.372	332.28	154.849	169.668	222.893	266.99	217.54	303.936	165.367	339.964	288.878	226.11	301.727	225	454.458	204.874	122.162	246.199	371.677	208.333	248.525	387.593	370.562	202.598	174.977	192.065	246.801	272.008	143.258	186.366	144.899	220.962	350.511	218.517	328.245	223.426	282.7	210.758	329.59	303.486	362.979
N6-Acetyl-Lysine	HMDB00206	C02727	215.478	241.644	288.326	211.827	186.595	215.787	289.828	183.691	184.506	262.556	243.982	246.654	305.286	208.98	223.912	144.618	244.993	225.654	160.777	270.762	306.41	266.443	200.211	143.885	222.984	166.908	203.777	224.204	569.336	176.415	173.48	171.386	167.27	456.752	223.486	141.265	133.605	252.779	248.455	301.455	223.139	236.206	369.163	243.022	169.092	190.823	251.395
Homoarginine	HMDB00670	C01924	901.931	1469.01	1007.7	696.167	938.99	1182.86	3209.26	779.696	721.876	1019.84	1461.27	1937.91	575.386	1255.38	1428.26	487.611	668.993	913.216	447.34	1262.42	1371.96	1089.88	767.125	944.63	597.544	788.105	3202.34	944.812	3445.15	1083.47	900.748	949.123	781.895	5200.88	1196.96	797.469	618.207	844.087	2382.56	3847.16	1065.64	904.86	1734.9	912.531	764.835	924.941	1358.87
N6-Trimethyllysine	HMDB01325	C03793	20917.4	22599.5	18970.1	13239	19656.9	20079.4	56607.5	16322.4	18222.9	14083.7	29766.7	33380.6	11946.1	25201.3	26569.1	10760.4	15911.8	20545.9	10196.1	24227.1	20811.2	24208.6	15555.5	24324.3	15024.4	17394	82473.5	21878.6	62542.2	21063.3	20253.9	19494.2	16738.2	42351.8	27521.5	19380.1	12994.4	18364.5	54665.6	91262.4	20880.3	20366.2	32301.9	19613.1	16487.4	19263	28006.3
Homocitrulline	HMDB00679	C02427	207.251	160.918	236.444	137.267	175.466	361.246	383.955	134.16	169.719	162.43	187.375	134.009	75.0214	112.577	110.286	65.5076	112.073	234.621	83.6542	136.448	98.7976	253.336	147.275	142.001	134.836	129.608	650.105	106.214	164.806	139.267	97.1887	191.731	221.15	172.075	123.2	135.651	106.773	238.596	182.054	887.503	162.093	172.42	130.431	101.199	161.314	139.17	199.749
Caffeine	HMDB01847	C07481	#VALUE!	#VALUE!	#VALUE!	#VALUE!	#VALUE!	#VALUE!	#VALUE!	#VALUE!	#VALUE!	#VALUE!	#VALUE!	#VALUE!	#VALUE!	#VALUE!	#VALUE!	#VALUE!	#VALUE!	#VALUE!	#VALUE!	#VALUE!	#VALUE!	#VALUE!	#VALUE!	#VALUE!	#VALUE!	#VALUE!	#VALUE!	#VALUE!	#VALUE!	#VALUE!	#VALUE!	#VALUE!	#VALUE!	#VALUE!	#VALUE!	#VALUE!	#VALUE!	#VALUE!	#VALUE!	#VALUE!	#VALUE!	#VALUE!	#VALUE!	#VALUE!	#VALUE!	#VALUE!	#VALUE!
Salicylurate	HMDB00840	C07588	#VALUE!	#VALUE!	#VALUE!	#VALUE!	#VALUE!	#VALUE!	#VALUE!	#VALUE!	#VALUE!	#VALUE!	#VALUE!	#VALUE!	#VALUE!	#VALUE!	#VALUE!	#VALUE!	#VALUE!	#VALUE!	#VALUE!	#VALUE!	#VALUE!	#VALUE!	#VALUE!	#VALUE!	#VALUE!	#VALUE!	#VALUE!	#VALUE!	#VALUE!	#VALUE!	#VALUE!	#VALUE!	#VALUE!	#VALUE!	#VALUE!	#VALUE!	#VALUE!	#VALUE!	#VALUE!	#VALUE!	#VALUE!	#VALUE!	#VALUE!	#VALUE!	#VALUE!	#VALUE!	#VALUE!
DL DOPA	HMDB00609	C00355	5532.44	2926.27	8928.17	4939.37	2056.63	4072.1	1168.28	1061.6	3514.05	2326.81	745.443	1679.66	#VALUE!	274.851	1071.4	3388.1	589.912	7461.7	3043.24	4734.93	4965.3	4790.43	5664.24	1541.92	402.541	3674.82	214.162	640.699	1931.53	586.317	506.688	4550.14	3338.92	968.677	662.656	246.002	364.2	5399.8	901.682	593.876	4288.61	6687.55	2417.2	316.039	4749.2	220.829	1722.44
Selenomethionine	HMDB03966	C05335	#VALUE!	#VALUE!	#VALUE!	#VALUE!	#VALUE!	#VALUE!	#VALUE!	#VALUE!	#VALUE!	#VALUE!	#VALUE!	#VALUE!	#VALUE!	#VALUE!	#VALUE!	#VALUE!	#VALUE!	#VALUE!	#VALUE!	#VALUE!	#VALUE!	#VALUE!	#VALUE!	#VALUE!	#VALUE!	#VALUE!	#VALUE!	#VALUE!	#VALUE!	#VALUE!	#VALUE!	#VALUE!	#VALUE!	#VALUE!	#VALUE!	#VALUE!	#VALUE!	#VALUE!	#VALUE!	#VALUE!	#VALUE!	#VALUE!	#VALUE!	#VALUE!	#VALUE!	#VALUE!	#VALUE!
Dimethylarginine (A/SDMA)	HMDB01539/HMDB03334	C03626	2496.09	2443.54	2488.75	943.721	2959.07	1579.35	4915.29	1184.11	1643.92	1213.5	2418.79	3134.68	935.639	1423.41	2990.56	653.195	1118.8	1585.06	618.366	2664.04	2664.38	3305.56	885.056	697.852	970.561	998.453	2939.23	814.063	9279.81	1223.4	1773.01	1435.22	1449.77	4348.51	2215.47	985.505	1320.3	1759.81	1974.44	3909.02	1454.07	1519.28	5145.15	1143.33	1268.03	1460.03	2038.57
Spermine	HMDB01256	C00750	#VALUE!	#VALUE!	#VALUE!	#VALUE!	#VALUE!	#VALUE!	#VALUE!	#VALUE!	#VALUE!	#VALUE!	#VALUE!	#VALUE!	#VALUE!	#VALUE!	#VALUE!	#VALUE!	#VALUE!	#VALUE!	#VALUE!	#VALUE!	#VALUE!	#VALUE!	#VALUE!	#VALUE!	#VALUE!	#VALUE!	#VALUE!	#VALUE!	#VALUE!	#VALUE!	#VALUE!	#VALUE!	#VALUE!	#VALUE!	#VALUE!	#VALUE!	#VALUE!	#VALUE!	#VALUE!	#VALUE!	#VALUE!	#VALUE!	#VALUE!	#VALUE!	#VALUE!	#VALUE!	#VALUE!
3-Indolebutyric Acid	HMDB02096	C11284	#VALUE!	#VALUE!	#VALUE!	#VALUE!	#VALUE!	#VALUE!	#VALUE!	#VALUE!	#VALUE!	#VALUE!	#VALUE!	#VALUE!	#VALUE!	#VALUE!	#VALUE!	#VALUE!	#VALUE!	#VALUE!	#VALUE!	#VALUE!	#VALUE!	#VALUE!	#VALUE!	#VALUE!	#VALUE!	#VALUE!	#VALUE!	#VALUE!	#VALUE!	#VALUE!	#VALUE!	#VALUE!	#VALUE!	#VALUE!	#VALUE!	#VALUE!	#VALUE!	#VALUE!	#VALUE!	#VALUE!	#VALUE!	#VALUE!	#VALUE!	#VALUE!	#VALUE!	#VALUE!	#VALUE!
Acetylcarnitine	HMDB00201	C02571	115534	153036	239354	230485	143544	163038	238333	213318	146413	146883	206492	92653.1	173821	246007	190266	86903.2	172189	153013	201911	93633.2	131455	143338	90277.7	124057	155320	128034	119655	177307	139458	205417	232749	183178	174369	311906	169780	80998.6	112266	150971	164695	156205	174925	176551	187071	180863	173418	150047	141104
Tryptophan	HMDB00929	C00078	2037.18	1268.73	2364.68	1511.08	947.08	1580.45	1706.27	2101.8	1305.87	2599.36	1764.2	1353.41	1441.47	2002.57	2095.47	1362.42	1266.84	2412.45	1352.66	2172.47	2938.97	1308.07	1090.63	2086.09	1157.61	1275.93	1379.45	1855.32	1870.43	1720.04	2174.07	1309.39	1424.08	2076.62	2134.02	1322.02	909.206	1494.25	2295.2	1844.13	1315.92	2843.15	1851.72	1790.54	1412.76	1242.06	1726.55
L-Kynurenine	HMDB00684	C00328	23.4455	42.6101	23.2774	11.6065	8.76104	13.5936	15.0626	8.79694	15.585	12.5264	11.195	50.7032	12.2225	10.2981	8.94874	12.8061	8.50037	19.7009	8.82141	7.96184	20.6914	23.8026	9.2827	14.239	15.7648	11.9698	49.3414	10.052	13.466	9.17442	10.7882	14.5088	12.4046	20.9047	21.3948	12.5735	7.96851	10.8707	33.9926	66.0076	10.0014	39.167	8.33913	9.38929	14.7953	7.60916	10.8496
Phosphocreatine	HMDB01511	C02305	1178.37	562.21	1159.56	921.098	769.177	761.345	399.403	1047.9	1065.78	1291.62	621.775	579.685	672.62	1055.17	878.947	1503.15	838.835	2834.54	748.405	1580.71	1376.47	2602.03	1885.15	1106.45	1159.03	621.404	1661.01	650.831	1990.77	397.421	354.306	466.318	949.886	917.424	869.083	624.683	599.668	1144.17	643.627	811.902	988.94	1041.33	502.22	1983.52	779.329	447.029	1293.47
N-Ac-Arginine	HMDB04620	N/A	83.7317	108.84	115.82	72.069	95.5897	81.6958	145.174	60.3153	71.7026	79.6711	88.2256	100.167	44.5555	73.148	99.447	52.7653	56.6431	89.2685	46.2642	84.493	132.744	103.647	61.455	49.5414	46.0627	53.2831	136.187	69.512	118.339	51.8657	61.787	64.1386	59.6551	128.046	76.3809	48.2075	43.336	104.094	92.0263	112.658	90.7932	101.882	114.207	34.7083	64.5171	61.198	74.8752
Carnosine	HMDB00033	C00386	182528	92265.1	115844	152563	69314.4	137047	158231	169697	188020	123779	139353	209309	133980	245549	163333	157200	195197	207705	103879	185226	184944	153277	153218	196784	147380	225897	254435	255260	112892	203997	255426	189685	126939	120398	135515	246443	118242	166202	123117	348195	120916	141377	85591.5	223225	126853	174593	155960
2'-Deoxycytidine	HMDB00014	C00881	267.431	145.01	200.801	137.49	348.197	119.675	293.516	166.726	176.218	230.688	193.106	216.69	96.0861	145.794	292.728	93.038	223.552	223.232	126.062	301.414	238.325	336.268	107.519	126.43	140.386	140.819	303.703	147.983	358.759	146.757	151.875	128.887	131.025	196.524	176.521	108.818	82.8883	136.099	210.623	269.043	100.777	175.93	171.989	106.748	143.869	147.714	183.545
2'-Deoxyuridine	HMDB0000012	C00526	31.9993	6.05661	5.60861	13.8774	9.9135	4.97415	11.5276	18.4292	13.9918	7.5087	14.297	7.64401	10.5447	10.8893	11.0146	9.33814	10.457	5.77573	9.53666	14.9719	15.4753	11.6105	9.59531	10.3239	8.58047	11.9934	3.30926	14.8633	23.994	18.192	16.1165	11.7677	14.5302	4.02055	14.7914	17.5441	9.23372	18.5266	28.2621	4.02551	8.54432	15.9416	18.5384	14.6873	13.3567	14.3874	13.7082
Biopterin	HMDB00468	C06313	#VALUE!	#VALUE!	#VALUE!	#VALUE!	#VALUE!	#VALUE!	#VALUE!	#VALUE!	#VALUE!	#VALUE!	#VALUE!	#VALUE!	#VALUE!	#VALUE!	#VALUE!	#VALUE!	#VALUE!	#VALUE!	#VALUE!	#VALUE!	#VALUE!	#VALUE!	#VALUE!	#VALUE!	#VALUE!	#VALUE!	#VALUE!	#VALUE!	#VALUE!	#VALUE!	#VALUE!	#VALUE!	#VALUE!	#VALUE!	#VALUE!	#VALUE!	#VALUE!	#VALUE!	#VALUE!	#VALUE!	#VALUE!	#VALUE!	#VALUE!	#VALUE!	#VALUE!	#VALUE!	#VALUE!
Anserine	HMDB00194	C01262	#VALUE!	#VALUE!	#VALUE!	#VALUE!	#VALUE!	#VALUE!	#VALUE!	#VALUE!	#VALUE!	#VALUE!	#VALUE!	#VALUE!	#VALUE!	#VALUE!	#VALUE!	#VALUE!	#VALUE!	#VALUE!	#VALUE!	#VALUE!	#VALUE!	#VALUE!	#VALUE!	#VALUE!	#VALUE!	#VALUE!	#VALUE!	#VALUE!	#VALUE!	#VALUE!	#VALUE!	#VALUE!	#VALUE!	#VALUE!	#VALUE!	#VALUE!	#VALUE!	#VALUE!	#VALUE!	#VALUE!	#VALUE!	#VALUE!	#VALUE!	#VALUE!	#VALUE!	#VALUE!	#VALUE!
Cystine	HMDB00192	C00491	#VALUE!	#VALUE!	#VALUE!	#VALUE!	#VALUE!	#VALUE!	#VALUE!	#VALUE!	#VALUE!	#VALUE!	#VALUE!	#VALUE!	#VALUE!	#VALUE!	#VALUE!	#VALUE!	#VALUE!	#VALUE!	#VALUE!	#VALUE!	#VALUE!	#VALUE!	#VALUE!	#VALUE!	#VALUE!	#VALUE!	#VALUE!	#VALUE!	#VALUE!	#VALUE!	#VALUE!	#VALUE!	#VALUE!	#VALUE!	#VALUE!	#VALUE!	#VALUE!	#VALUE!	#VALUE!	#VALUE!	#VALUE!	#VALUE!	#VALUE!	#VALUE!	#VALUE!	#VALUE!	#VALUE!
Cytidine	HMDB00089	C00475	1135.38	723.9	1669.94	748.561	781.911	796.783	729.827	615.115	781.8	967.519	535.738	452.267	292.354	394.271	651.885	565.218	532.88	819.436	739.354	1171.6	898.929	897.64	440.632	725.239	365.948	251.221	913.685	449.271	534.182	486.83	567.951	513.374	502.138	824.484	392.513	162.562	282.714	435.217	485.686	1362.95	459.327	744.682	649.865	358.866	378.766	271.277	534.81
Uridine	HMDB00296	C00299	343.892	310.926	657.842	298.121	188.893	299.839	311.346	288.493	289.568	371.842	246.565	209.819	168.798	224.051	228.989	330.346	220.661	312.11	389.492	381.421	438.277	317.923	156.114	328.726	157.025	110.961	234.34	173.934	183.504	282.479	234.887	203.186	256.716	441.242	248.16	61.7715	133.667	208.577	266.297	334.5	249.059	376.698	314.957	194.819	183.545	249.763	256.535
isoValerylcarnitine	HMDB00688	C20826	8324.78	1647.38	2791.99	4221.87	2657.39	2290.13	1880.35	2749.48	1803.95	1547.75	2124.42	2222.75	1456.06	3229.56	1605.83	5725.49	3149.93	1717.91	2695.05	2031.8	2304.91	2404.77	1375	3210.5	1816.06	1866.84	13224	2001.12	5530.78	1635.73	1754.92	2594.09	2236.75	1455.22	2815.94	2608.36	1483.67	3007.38	4023.87	30725.9	1755.38	5724.92	1970.99	3413.83	2562.89	2779.55	5524.65
Neopterin	HMDB00845	C05926	#VALUE!	#VALUE!	#VALUE!	#VALUE!	#VALUE!	#VALUE!	#VALUE!	#VALUE!	#VALUE!	#VALUE!	#VALUE!	#VALUE!	#VALUE!	#VALUE!	#VALUE!	#VALUE!	#VALUE!	#VALUE!	#VALUE!	#VALUE!	#VALUE!	#VALUE!	#VALUE!	#VALUE!	#VALUE!	#VALUE!	#VALUE!	#VALUE!	#VALUE!	#VALUE!	#VALUE!	#VALUE!	#VALUE!	#VALUE!	#VALUE!	#VALUE!	#VALUE!	#VALUE!	#VALUE!	#VALUE!	#VALUE!	#VALUE!	#VALUE!	#VALUE!	#VALUE!	#VALUE!	#VALUE!
Glycerophosphocholine	HMDB00086	C00670	63005.8	78976.3	128883	65301.2	74832.4	70719	106165	69067.3	65752.2	97348	85094.7	75635.7	48054	70055.6	76871.1	59464.2	68563.6	98799.1	59416.7	101773	118374	85485.2	56757.9	94170.7	50848	37736.3	105951	44492	114557	46202.7	80552.4	91339.6	91418.1	99216.8	85412.6	45612.8	55034.9	92118.5	97288.8	134960	62303.5	160531	123006	66977.2	63269	62518.2	110018
5-Methylcytidine	HMDB00982	N/A	29.0546	15.9687	30.1193	19.4417	23.5446	26.9968	26.8717	33.703	23.0797	29.7348	25.1261	22.7671	#VALUE!	34.2485	32.1105	18.5856	21.0838	27.5051	13.1435	29.6231	25.4385	31.6876	20.6566	20.0871	24.3924	26.1175	29.6192	23.917	20.7816	22.2911	25.9061	22.9438	23.2807	31.5766	19.3579	20.9754	10.0418	22.357	23.8045	34.8535	14.3188	26.1756	17.7194	10.4929	24.3223	19.3655	21.9381
Phosphotyrosine	HMDB06049	C06501	#VALUE!	#VALUE!	#VALUE!	#VALUE!	#VALUE!	#VALUE!	#VALUE!	#VALUE!	#VALUE!	#VALUE!	#VALUE!	#VALUE!	#VALUE!	#VALUE!	#VALUE!	#VALUE!	#VALUE!	#VALUE!	#VALUE!	#VALUE!	#VALUE!	#VALUE!	#VALUE!	#VALUE!	#VALUE!	#VALUE!	#VALUE!	#VALUE!	#VALUE!	#VALUE!	#VALUE!	#VALUE!	#VALUE!	#VALUE!	#VALUE!	#VALUE!	#VALUE!	#VALUE!	#VALUE!	#VALUE!	#VALUE!	#VALUE!	#VALUE!	#VALUE!	#VALUE!	#VALUE!	#VALUE!
Succinylcarnitine	HMDB61717	N/A	5397.25	12743.4	13879.1	22044	10667	12135	15373.3	18098.1	4422.41	11864.3	6494.23	3500.27	1952.67	2869.23	7056.9	3813.28	2338.05	5437.63	16199.8	5168.59	8640.56	8747.89	4093.46	4792.99	11144.6	5094.26	3541.02	3141.89	8851.04	3022.26	3151.19	12026.9	12257.5	27454.6	15777.9	4032.93	5483.39	15285.7	12241.4	12064.1	19045.8	19069.9	10206	2233.45	20282.2	2833.74	5244.53
Thiamine	HMDB00235	C00378	478.088	165.156	458.723	354.728	388.978	313.173	557.241	487.489	236.594	357.691	268.152	190.074	195.547	430.687	378.935	300.319	218.551	352.592	309.41	370.412	362.504	395.131	320.914	508.838	346.265	349.932	428.719	204.374	495.188	297.68	223.605	434.655	399.957	303.03	558.276	357.231	227.566	616.055	453.587	725.973	277.099	1389.8	489.361	316.07	425.534	392.574	250.107
2,3-Diphosphoglyceric Acid	HMDB01294	C01159	#VALUE!	#VALUE!	#VALUE!	#VALUE!	#VALUE!	#VALUE!	#VALUE!	#VALUE!	#VALUE!	#VALUE!	#VALUE!	#VALUE!	#VALUE!	#VALUE!	#VALUE!	#VALUE!	#VALUE!	#VALUE!	#VALUE!	#VALUE!	#VALUE!	#VALUE!	#VALUE!	#VALUE!	#VALUE!	#VALUE!	#VALUE!	#VALUE!	#VALUE!	#VALUE!	#VALUE!	#VALUE!	#VALUE!	#VALUE!	#VALUE!	#VALUE!	#VALUE!	#VALUE!	#VALUE!	#VALUE!	#VALUE!	#VALUE!	#VALUE!	#VALUE!	#VALUE!	#VALUE!	#VALUE!
Deoxyguanosine	HMDB00085	C00330	#VALUE!	#VALUE!	#VALUE!	#VALUE!	#VALUE!	#VALUE!	#VALUE!	#VALUE!	#VALUE!	#VALUE!	#VALUE!	#VALUE!	#VALUE!	#VALUE!	#VALUE!	#VALUE!	#VALUE!	#VALUE!	#VALUE!	#VALUE!	#VALUE!	#VALUE!	#VALUE!	#VALUE!	#VALUE!	#VALUE!	#VALUE!	#VALUE!	#VALUE!	#VALUE!	#VALUE!	#VALUE!	#VALUE!	#VALUE!	#VALUE!	#VALUE!	#VALUE!	#VALUE!	#VALUE!	#VALUE!	#VALUE!	#VALUE!	#VALUE!	#VALUE!	#VALUE!	#VALUE!	#VALUE!
Adenosine	HMDB00050	C00212	5852.14	8220.46	6735.48	7288.38	9675.11	7007.07	12351	6687.21	5165.55	2939.3	10012.6	12655.2	6923.4	8403.02	10562.2	5150.87	10453	2553.05	4839.35	6493.42	5781.61	5199.28	3343.16	7648.53	10999.1	4811.47	20544	8107	31315.7	8753.9	20866.6	10093.9	6467.8	9953.26	7726.34	5218.1	5622.98	9492.47	4905.12	10383.8	4403.43	14337.9	17008.8	4434.54	7004.06	2701.05	4144.04
Inosine	HMDB00195	C00294	8065.44	13155.5	19467.1	10745	5764.92	9616.52	12352.2	10821.5	11614.7	11853.4	14858.7	10024.6	8539.62	17370.2	10399.2	13732	13086	14793.7	11727.6	11006.4	13410.7	12117.8	6005.7	8165.85	5797.63	3905.74	9137.18	7029.3	6757.55	9946.31	15380.2	10869.9	9375.72	11374.9	14610.1	2460.04	4634.01	9490.58	5278.2	9279.57	11147.7	14393.8	10601.9	7638.81	6692.21	10786.1	12985.7
Glutarylcarnitine	HMDB13130	N/A	213.387	293.147	252.057	293.487	311.965	212.301	393.244	358.787	210.039	211.017	336.278	235.802	540.488	503.64	420.702	251.531	527.517	241.369	239.661	220.175	317.2	225.672	158.674	220.188	285.408	282.574	504.131	315.011	408.189	386.555	649.599	289.829	253.56	388.141	207.596	155.878	174.143	257.588	241.3	382.526	223.034	227.89	288.615	289.66	228.049	277.537	267.691
1-Methyladenosine	HMDB03331	C02494	610.322	207.307	277.353	324.334	639.645	204.556	761.753	540.806	410.108	313.085	445.182	447.625	622.149	572.496	561.841	430.528	708.997	299.073	226.184	580.061	358.467	381.559	152.235	328.818	376.416	463.399	953.845	320.853	1040.32	536.877	487.691	395.174	274.792	405.13	421.028	543.779	323.768	509.865	273.5	1096.18	270.258	281.212	818.716	334.035	354.928	708.255	408.114
6-Methyladenosine	HMDB04044	N/A	#VALUE!	#VALUE!	#VALUE!	#VALUE!	#VALUE!	#VALUE!	#VALUE!	#VALUE!	#VALUE!	#VALUE!	#VALUE!	#VALUE!	#VALUE!	#VALUE!	#VALUE!	#VALUE!	#VALUE!	#VALUE!	#VALUE!	#VALUE!	#VALUE!	#VALUE!	#VALUE!	#VALUE!	#VALUE!	#VALUE!	#VALUE!	#VALUE!	#VALUE!	#VALUE!	#VALUE!	#VALUE!	#VALUE!	#VALUE!	#VALUE!	#VALUE!	#VALUE!	#VALUE!	#VALUE!	#VALUE!	#VALUE!	#VALUE!	#VALUE!	#VALUE!	#VALUE!	#VALUE!	#VALUE!
Guanosine	HMDB00133	C00387	70.1713	163.412	235.818	115.75	137.947	87.2152	155.148	137.788	142.246	171.429	152.335	84.6978	80.2025	187.77	148.62	143.846	192.824	134.389	140.069	105.302	116.975	107.968	32.1127	92.3989	61.3913	38.9709	126.244	49.027	130.173	93.424	143.669	93.4097	77.5622	129.179	193.631	18.8873	35.3589	97.0012	26.1758	99.9043	85.0095	112.394	112.246	58.3869	68.3066	134.374	136.166
Retinal	HMDB01358	C00376	#VALUE!	#VALUE!	#VALUE!	#VALUE!	#VALUE!	#VALUE!	#VALUE!	#VALUE!	#VALUE!	#VALUE!	#VALUE!	#VALUE!	#VALUE!	#VALUE!	#VALUE!	#VALUE!	#VALUE!	#VALUE!	#VALUE!	#VALUE!	#VALUE!	#VALUE!	#VALUE!	#VALUE!	#VALUE!	#VALUE!	#VALUE!	#VALUE!	#VALUE!	#VALUE!	#VALUE!	#VALUE!	#VALUE!	#VALUE!	#VALUE!	#VALUE!	#VALUE!	#VALUE!	#VALUE!	#VALUE!	#VALUE!	#VALUE!	#VALUE!	#VALUE!	#VALUE!	#VALUE!	#VALUE!
Retinol	HMDB00305	C19962	57.3487	86.3449	73.3506	105.875	98.9662	65.0917	139.659	100.486	60.8976	54.0376	98.0866	88.0492	161.028	149.39	112.303	81.8878	191.782	82.5962	99.3613	77.3059	124.053	83.3833	45.1818	74.9991	55.3521	81.6143	112.252	61.6565	165.249	89.9847	153.658	102.081	58.6825	116.825	75.6222	82.5251	57.54	85.3894	85.6946	116.411	58.711	58.4386	118.13	84.7376	67.1628	94.5747	67.7277
Argininosuccinate	HMDB00052	C03406	248.975	1714.46	473.234	414.807	445.799	482.885	894.517	806.807	671.329	921.819	901.993	495.28	445.612	271.41	1239.58	194.143	321.326	285.072	102.474	578.767	450.158	1081.83	237.951	303.07	207.379	110.22	182.21	797.866	683.529	388.947	494.203	495.805	596.634	1861.52	769.033	261.7	198.648	448.677	1093.51	300.353	1185.78	367.495	658.714	815.51	481.212	132.961	471.651
5'-Methylthioadenosine	HMDB01173	C00170	1038.72	800.667	1420.69	1262.66	971.119	877.784	1027.81	1153.33	869.876	770.146	908.141	695.78	918.282	1453.47	1123.96	880.432	831.258	1024.83	762.531	1080.2	1312.09	915.975	643.328	897.968	1279.74	1046.18	871.969	1145.57	1620.87	1058.37	1205.43	923.695	948.199	864.52	770.034	785.509	477.916	855.207	1019.4	834.397	703.363	892.964	953.639	945.838	766.996	552.322	668.099
N2,N2-Dimethylguanosine	HMDB04824	N/A	40.7914	19.3758	48.8063	29.018	38.2969	42.6965	36.4809	36.1837	28.7236	51.455	26.3137	21.7313	20.1316	30.6376	25.2832	26.7279	30.592	41.8113	32.5809	33.1741	54.4904	33.0897	24.6862	33.2718	33.9127	25.7761	44.4075	24.1786	29.182	26.0777	38.8677	35.918	33.5577	26.2948	46.538	20.7082	16.6578	33.3255	44.4456	56.9511	23.651	63.7	30.8014	19.8964	32.95	35.7409	26.2285
UMP	HMDB0000288	C00105	6403.49	6303.16	10813.8	8969.03	5988.04	6769.13	10329.8	8820.87	6557.3	8213.23	7129.51	6781.61	6353.37	7769.82	7431.32	6887.52	7027.74	9147.93	7975.61	8549.95	11914.8	7760.33	5276.37	9914.14	7154.74	6573.13	6415.73	8224.95	9163.44	8417.9	8742.07	7747.84	8125.62	9289.42	6971.37	6779.52	5866.47	9078.68	7955.42	11443.5	8814.48	10585.6	8985.28	9133.04	7945.8	5575.41	8337.63
cAMP	HMDB00058	C00575	9.22886	16.8943	14.3911	26.2967	25.7678	9.55948	27.3908	21.733	8.14988	9.18349	30.6358	27.6501	32.5833	19.7474	27.0018	22.2038	35.9322	15.6607	29.7962	20.4121	26.1206	13.6052	8.41373	30.4854	36.5336	35.4952	16.824	24.6739	30.9267	35.0388	26.6268	22.1015	26.866	18.7581	27.2184	10.6075	10.6095	22.9689	24.1132	21.602	29.5315	28.4697	39.2145	17.8668	31.0967	27.1651	10.8935
GMP	HMDB01397	C00144	11814	11494.5	20138.5	18682.8	12618.8	14772.3	21524.7	18086.6	12909.6	15206.2	13729.7	10953	8721.88	11051.3	13937.6	12192.5	13169.9	18484.6	17727.1	17435.4	19924.9	14576.8	8490.73	17401.5	10941.2	11247.6	9377.94	13416.8	13225.2	11540	9789.91	14635	15441.3	22561.9	12519	8415.83	11001.6	17728	15651.7	17048.1	16782.8	17139	19040.5	14848.6	17752.8	10597.9	17353.9
Riboflavin	HMDB00244	C00255	#VALUE!	#VALUE!	#VALUE!	#VALUE!	#VALUE!	#VALUE!	#VALUE!	#VALUE!	#VALUE!	#VALUE!	#VALUE!	#VALUE!	#VALUE!	#VALUE!	#VALUE!	#VALUE!	#VALUE!	#VALUE!	#VALUE!	#VALUE!	#VALUE!	#VALUE!	#VALUE!	#VALUE!	#VALUE!	#VALUE!	#VALUE!	#VALUE!	#VALUE!	#VALUE!	#VALUE!	#VALUE!	#VALUE!	#VALUE!	#VALUE!	#VALUE!	#VALUE!	#VALUE!	#VALUE!	#VALUE!	#VALUE!	#VALUE!	#VALUE!	#VALUE!	#VALUE!	#VALUE!	#VALUE!
SAH	HMDB0000939	C00021	732.692	704.057	1017.02	692.483	467.626	670.213	673.624	597.454	747.668	616.984	650.589	622.691	632.006	714.119	592.237	589.133	603.077	822.331	424.283	875.574	773.656	859.981	706.518	622.204	470.541	553.587	426.268	910.596	515.062	527.874	627.828	614.653	686.604	589.629	461.368	528.1	368.02	660.176	630.253	542.784	638.813	835.322	547.451	966.945	504.609	526.007	686.209
Cholecalciferol	HMDB00876	C05443	#VALUE!	#VALUE!	#VALUE!	#VALUE!	#VALUE!	#VALUE!	#VALUE!	#VALUE!	#VALUE!	#VALUE!	#VALUE!	#VALUE!	#VALUE!	#VALUE!	#VALUE!	#VALUE!	#VALUE!	#VALUE!	#VALUE!	#VALUE!	#VALUE!	#VALUE!	#VALUE!	#VALUE!	#VALUE!	#VALUE!	#VALUE!	#VALUE!	#VALUE!	#VALUE!	#VALUE!	#VALUE!	#VALUE!	#VALUE!	#VALUE!	#VALUE!	#VALUE!	#VALUE!	#VALUE!	#VALUE!	#VALUE!	#VALUE!	#VALUE!	#VALUE!	#VALUE!	#VALUE!	#VALUE!
Ergocalciferol	HMDB00900	C05441	#VALUE!	#VALUE!	#VALUE!	#VALUE!	#VALUE!	#VALUE!	#VALUE!	#VALUE!	#VALUE!	#VALUE!	#VALUE!	#VALUE!	#VALUE!	#VALUE!	#VALUE!	#VALUE!	#VALUE!	#VALUE!	#VALUE!	#VALUE!	#VALUE!	#VALUE!	#VALUE!	#VALUE!	#VALUE!	#VALUE!	#VALUE!	#VALUE!	#VALUE!	#VALUE!	#VALUE!	#VALUE!	#VALUE!	#VALUE!	#VALUE!	#VALUE!	#VALUE!	#VALUE!	#VALUE!	#VALUE!	#VALUE!	#VALUE!	#VALUE!	#VALUE!	#VALUE!	#VALUE!	#VALUE!
S-Adenosylmethionine (SAM)	HMDB01185	C00019	6105.14	4427.88	6395.98	6041.98	4414.24	5843.51	6924.85	6057.4	5971.79	5841.66	6129.29	5582.19	3982.3	5020.51	4833.87	3679.8	3471.38	5435.24	4914.21	6381.11	6895.04	5370.76	3668.24	6141.39	6097.96	5401.4	3164.31	6841.92	7363.99	4686.12	5035.87	5027.7	5096.66	6923.93	7158.79	8138	4729.71	5927.91	6759.33	6248.7	6668.27	8252.07	7404.76	6521.8	6899.36	4434.52	7200.24
CDP	HMDB01546	C00112	263.89	184.529	338.774	243.853	157.37	233.409	210.967	288.182	277.637	231.273	206.825	199.16	138.223	202.886	281.359	156.541	153.945	324.829	149.728	276.402	290.316	311.557	302.299	184.604	283.991	222.449	146.601	323.338	263.739	229.101	193.179	226.93	183.506	328.316	243.933	244.432	164.504	301.416	208.189	213.327	257.058	322.242	224.932	207.841	268.648	188.934	247.218
Thiamine pyrophosphate	HMDB0001372	C00068	#VALUE!	#VALUE!	#VALUE!	#VALUE!	#VALUE!	#VALUE!	#VALUE!	#VALUE!	#VALUE!	#VALUE!	#VALUE!	#VALUE!	#VALUE!	#VALUE!	#VALUE!	#VALUE!	#VALUE!	#VALUE!	#VALUE!	#VALUE!	#VALUE!	#VALUE!	#VALUE!	#VALUE!	#VALUE!	#VALUE!	#VALUE!	#VALUE!	#VALUE!	#VALUE!	#VALUE!	#VALUE!	#VALUE!	#VALUE!	#VALUE!	#VALUE!	#VALUE!	#VALUE!	#VALUE!	#VALUE!	#VALUE!	#VALUE!	#VALUE!	#VALUE!	#VALUE!	#VALUE!	#VALUE!
Folic Acid	HMDB00121	C00504	#VALUE!	#VALUE!	#VALUE!	#VALUE!	#VALUE!	#VALUE!	#VALUE!	#VALUE!	#VALUE!	#VALUE!	#VALUE!	#VALUE!	#VALUE!	#VALUE!	#VALUE!	#VALUE!	#VALUE!	#VALUE!	#VALUE!	#VALUE!	#VALUE!	#VALUE!	#VALUE!	#VALUE!	#VALUE!	#VALUE!	#VALUE!	#VALUE!	#VALUE!	#VALUE!	#VALUE!	#VALUE!	#VALUE!	#VALUE!	#VALUE!	#VALUE!	#VALUE!	#VALUE!	#VALUE!	#VALUE!	#VALUE!	#VALUE!	#VALUE!	#VALUE!	#VALUE!	#VALUE!	#VALUE!
Vitamin K1	HMDB03555	C02059	#VALUE!	#VALUE!	#VALUE!	#VALUE!	#VALUE!	#VALUE!	#VALUE!	#VALUE!	#VALUE!	#VALUE!	#VALUE!	#VALUE!	#VALUE!	#VALUE!	#VALUE!	#VALUE!	#VALUE!	#VALUE!	#VALUE!	#VALUE!	#VALUE!	#VALUE!	#VALUE!	#VALUE!	#VALUE!	#VALUE!	#VALUE!	#VALUE!	#VALUE!	#VALUE!	#VALUE!	#VALUE!	#VALUE!	#VALUE!	#VALUE!	#VALUE!	#VALUE!	#VALUE!	#VALUE!	#VALUE!	#VALUE!	#VALUE!	#VALUE!	#VALUE!	#VALUE!	#VALUE!	#VALUE!
Biliverdin	HMDB01008	C00500	#VALUE!	#VALUE!	#VALUE!	#VALUE!	#VALUE!	#VALUE!	#VALUE!	#VALUE!	#VALUE!	#VALUE!	#VALUE!	#VALUE!	#VALUE!	#VALUE!	#VALUE!	#VALUE!	#VALUE!	#VALUE!	#VALUE!	#VALUE!	#VALUE!	#VALUE!	#VALUE!	#VALUE!	#VALUE!	#VALUE!	#VALUE!	#VALUE!	#VALUE!	#VALUE!	#VALUE!	#VALUE!	#VALUE!	#VALUE!	#VALUE!	#VALUE!	#VALUE!	#VALUE!	#VALUE!	#VALUE!	#VALUE!	#VALUE!	#VALUE!	#VALUE!	#VALUE!	#VALUE!	#VALUE!
NAD	HMDB00902	C00003	6947.14	4015.04	1598.81	3626.92	3295.91	3339.24	3811.49	12302.5	9480.81	3278.49	6047.69	4390.03	14795.3	22733.1	9742.43	5562	5666.75	523.604	1736.86	2174.83	1102.22	2380.35	5978.51	5565.48	15644.7	16010.4	7685.99	18970.9	11987.4	18728.8	16775.7	4866.35	4858.46	2411.46	6146.38	25469.4	5792.75	5166.14	6864.02	5727	3363.35	1927.93	3466.01	14181.6	5429.58	18638.9	2736.56
Methylcobalamin	HMDB02274	C06453	#VALUE!	#VALUE!	#VALUE!	#VALUE!	#VALUE!	#VALUE!	#VALUE!	#VALUE!	#VALUE!	#VALUE!	#VALUE!	#VALUE!	#VALUE!	#VALUE!	#VALUE!	#VALUE!	#VALUE!	#VALUE!	#VALUE!	#VALUE!	#VALUE!	#VALUE!	#VALUE!	#VALUE!	#VALUE!	#VALUE!	#VALUE!	#VALUE!	#VALUE!	#VALUE!	#VALUE!	#VALUE!	#VALUE!	#VALUE!	#VALUE!	#VALUE!	#VALUE!	#VALUE!	#VALUE!	#VALUE!	#VALUE!	#VALUE!	#VALUE!	#VALUE!	#VALUE!	#VALUE!	#VALUE!
Cyanocobalamin (Vitamin B12)	HMDB00607	C02823	#VALUE!	#VALUE!	#VALUE!	#VALUE!	#VALUE!	#VALUE!	#VALUE!	#VALUE!	#VALUE!	#VALUE!	#VALUE!	#VALUE!	#VALUE!	#VALUE!	#VALUE!	#VALUE!	#VALUE!	#VALUE!	#VALUE!	#VALUE!	#VALUE!	#VALUE!	#VALUE!	#VALUE!	#VALUE!	#VALUE!	#VALUE!	#VALUE!	#VALUE!	#VALUE!	#VALUE!	#VALUE!	#VALUE!	#VALUE!	#VALUE!	#VALUE!	#VALUE!	#VALUE!	#VALUE!	#VALUE!	#VALUE!	#VALUE!	#VALUE!	#VALUE!	#VALUE!	#VALUE!	#VALUE!
NADPH	HMDB00221	C00005	98.7739	130.317	197.052	119.259	117.964	161.11	186.766	347.026	166.612	276.306	90.2051	62.2302	46.4754	115.163	140.604	75.0525	121.571	31.0144	111.607	63.0939	59.1701	44.7899	114.175	122.79	299.108	109.496	36.402	162.586	249.185	158.616	104.562	215.844	100.383	125.484	683.752	71.7047	51.1584	137.937	16.9232	79.6374	545.85	311.009	91.6609	122.225	499.471	53.9499	58.3924
Thyroxine	HMDB00248	C01829	#VALUE!	#VALUE!	#VALUE!	#VALUE!	#VALUE!	#VALUE!	#VALUE!	#VALUE!	#VALUE!	#VALUE!	#VALUE!	#VALUE!	#VALUE!	#VALUE!	#VALUE!	#VALUE!	#VALUE!	#VALUE!	#VALUE!	#VALUE!	#VALUE!	#VALUE!	#VALUE!	#VALUE!	#VALUE!	#VALUE!	#VALUE!	#VALUE!	#VALUE!	#VALUE!	#VALUE!	#VALUE!	#VALUE!	#VALUE!	#VALUE!	#VALUE!	#VALUE!	#VALUE!	#VALUE!	#VALUE!	#VALUE!	#VALUE!	#VALUE!	#VALUE!	#VALUE!	#VALUE!	#VALUE!
FAD	HMDB01248	C00016	1152.87	2358.07	3336.67	3035.06	1857.3	2023.09	2709.45	2870.34	1481.82	2618.73	1783.34	1318.56	1625.81	1544.77	2092.91	1157.62	1585.14	1979.59	2712.26	1670.38	2686.84	1859.33	1196.03	2520.77	2395.15	1594.62	1078.99	1298.26	2118.79	1518.52	1324.21	2604.18	2787.02	4113.92	3006.28	1418.35	1881.93	2900.6	1912	1717.84	2420.23	2932.03	2828.25	1121.37	3428.46	1136.35	1283.85
Adenosylcobalamin	HMDB02086	C00194	#VALUE!	#VALUE!	#VALUE!	#VALUE!	#VALUE!	#VALUE!	#VALUE!	#VALUE!	#VALUE!	#VALUE!	#VALUE!	#VALUE!	#VALUE!	#VALUE!	#VALUE!	#VALUE!	#VALUE!	#VALUE!	#VALUE!	#VALUE!	#VALUE!	#VALUE!	#VALUE!	#VALUE!	#VALUE!	#VALUE!	#VALUE!	#VALUE!	#VALUE!	#VALUE!	#VALUE!	#VALUE!	#VALUE!	#VALUE!	#VALUE!	#VALUE!	#VALUE!	#VALUE!	#VALUE!	#VALUE!	#VALUE!	#VALUE!	#VALUE!	#VALUE!	#VALUE!	#VALUE!	#VALUE!
Ubiquinol	HMDB13111	C11378	#VALUE!	#VALUE!	#VALUE!	#VALUE!	#VALUE!	#VALUE!	#VALUE!	#VALUE!	#VALUE!	#VALUE!	#VALUE!	#VALUE!	#VALUE!	#VALUE!	#VALUE!	#VALUE!	#VALUE!	#VALUE!	#VALUE!	#VALUE!	#VALUE!	#VALUE!	#VALUE!	#VALUE!	#VALUE!	#VALUE!	#VALUE!	#VALUE!	#VALUE!	#VALUE!	#VALUE!	#VALUE!	#VALUE!	#VALUE!	#VALUE!	#VALUE!	#VALUE!	#VALUE!	#VALUE!	#VALUE!	#VALUE!	#VALUE!	#VALUE!	#VALUE!	#VALUE!	#VALUE!	#VALUE!
Malondialdehyde	HMDB06112	C19440	21.6175	21.5558	43.8487	49.7297	52.3317	21.9954	67.3492	40.7728	12.6702	19.6957	22.7155	16.3022	28.1622	31.7649	43.0744	18.9843	43.0757	24.2624	51.226	22.7345	36.9683	23.4132	11.2204	27.5013	40.0851	43.6021	21.0133	21.6292	66.0142	34.9782	22.7144	47.2584	37.2041	143.207	53.9703	33.9471	58.5434	76.1869	357.652	37.4204	56.6129	25.8416	110.143	22.6874	63.6946	74.4731	32.3862
Glycolic acid	HMDB00115	C00160	#VALUE!	#VALUE!	#VALUE!	#VALUE!	#VALUE!	#VALUE!	#VALUE!	#VALUE!	#VALUE!	#VALUE!	#VALUE!	#VALUE!	#VALUE!	#VALUE!	#VALUE!	#VALUE!	#VALUE!	#VALUE!	#VALUE!	#VALUE!	#VALUE!	#VALUE!	#VALUE!	#VALUE!	#VALUE!	#VALUE!	#VALUE!	#VALUE!	#VALUE!	#VALUE!	#VALUE!	#VALUE!	#VALUE!	#VALUE!	#VALUE!	#VALUE!	#VALUE!	#VALUE!	#VALUE!	#VALUE!	#VALUE!	#VALUE!	#VALUE!	#VALUE!	#VALUE!	#VALUE!	#VALUE!
Pyruvate	HMDB00243	C00022	267.512	109.655	147.39	123.871	58.2886	180.735	94.4843	191.351	191.152	165.636	55.0481	107.117	17.3333	88.8709	108.932	96.4387	44.0672	166.749	82.8676	175.213	120.739	182.764	178.936	115.221	276.201	132.59	39.5106	166.431	47.1412	84.1431	60.331	90.053	113.384	97.7911	154.194	569.247	81.8002	118.152	121.821	156.401	193.923	321.393	103.946	164.513	356.613	335.859	140.437
Lactate	HMDB00190	C00186	85315.3	54806.4	105327	113394	77774	87332.9	119522	110547	96200.3	92673.1	127651	78290.2	105643	153578	98385.7	80387.4	109243	121637	95404.7	95084.5	106314	98533.4	73730.8	77963.5	83537.2	102546	31629.5	102523	103539	135210	126589	108359	99385.1	113082	111018	111953	71953.4	98259.7	100409	88927.1	123497	110948	116461	90696.3	108824	144551	114993
Glyceraldehyde	HMDB01051	C00577	#VALUE!	#VALUE!	#VALUE!	#VALUE!	#VALUE!	#VALUE!	#VALUE!	#VALUE!	#VALUE!	#VALUE!	#VALUE!	#VALUE!	#VALUE!	#VALUE!	#VALUE!	#VALUE!	#VALUE!	#VALUE!	#VALUE!	#VALUE!	#VALUE!	#VALUE!	#VALUE!	#VALUE!	#VALUE!	#VALUE!	#VALUE!	#VALUE!	#VALUE!	#VALUE!	#VALUE!	#VALUE!	#VALUE!	#VALUE!	#VALUE!	#VALUE!	#VALUE!	#VALUE!	#VALUE!	#VALUE!	#VALUE!	#VALUE!	#VALUE!	#VALUE!	#VALUE!	#VALUE!	#VALUE!
3-Hydroxypropionic Acid	HMDB00700	C01013	7.80854	10.9152	9.99377	17.6035	13.7623	10.7379	24.2825	16.7808	10.1871	7.57881	20.4108	14.6875	25.2456	28.6662	17.332	13.699	25.0763	7.29412	19.086	11.6547	12.4685	9.53154	5.47799	8.27752	17.2953	9.62325	23.3269	16.3449	37.0314	19.1372	26.9039	11.7984	20.7713	28.9804	19.2793	12.9746	12.2827	13.1303	16.2855	20.9302	12.461	11.8923	21.6906	17.1807	11.2371	13.4236	15.69
isoValeric Acid /3-Oxobutanoic Acid/4-Oxobutanoic Acid	HMDB00718/HMDB0001259	C08262/C00232/C00164	#VALUE!	#VALUE!	#VALUE!	#VALUE!	#VALUE!	#VALUE!	#VALUE!	#VALUE!	#VALUE!	#VALUE!	#VALUE!	#VALUE!	#VALUE!	#VALUE!	#VALUE!	#VALUE!	#VALUE!	#VALUE!	#VALUE!	#VALUE!	#VALUE!	#VALUE!	#VALUE!	#VALUE!	#VALUE!	#VALUE!	#VALUE!	#VALUE!	#VALUE!	#VALUE!	#VALUE!	#VALUE!	#VALUE!	#VALUE!	#VALUE!	#VALUE!	#VALUE!	#VALUE!	#VALUE!	#VALUE!	#VALUE!	#VALUE!	#VALUE!	#VALUE!	#VALUE!	#VALUE!	#VALUE!
2-Oxobutyrate	HMDB00005	C00109	#VALUE!	#VALUE!	#VALUE!	#VALUE!	#VALUE!	#VALUE!	#VALUE!	#VALUE!	#VALUE!	#VALUE!	#VALUE!	#VALUE!	#VALUE!	#VALUE!	#VALUE!	#VALUE!	#VALUE!	#VALUE!	#VALUE!	#VALUE!	#VALUE!	#VALUE!	#VALUE!	#VALUE!	#VALUE!	#VALUE!	#VALUE!	#VALUE!	#VALUE!	#VALUE!	#VALUE!	#VALUE!	#VALUE!	#VALUE!	#VALUE!	#VALUE!	#VALUE!	#VALUE!	#VALUE!	#VALUE!	#VALUE!	#VALUE!	#VALUE!	#VALUE!	#VALUE!	#VALUE!	#VALUE!
gamma-Aminobutyrate	HMDB0000112	C00334	17.2001	19.91	28.0117	33.6143	32.9296	10.4591	32.0196	18.5145	9.74401	10.1261	10.5653	25.4964	7.36861	7.72602	14.6134	11.4274	18.6125	17.3399	28.6569	19.8494	25.2028	12.3463	13.1369	16.6976	17.0755	15.9349	8.93966	6.73535	40.9031	7.66056	6.91432	24.0067	17.4306	60.6193	19.4337	20.5037	18.31	31.8711	16.5688	8.15681	20.8966	14.4365	34.3263	4.79104	39.9868	24.1739	17.3915
Malonic Acid	HMDB00691	C00383	#VALUE!	#VALUE!	#VALUE!	#VALUE!	#VALUE!	#VALUE!	#VALUE!	#VALUE!	#VALUE!	#VALUE!	#VALUE!	#VALUE!	#VALUE!	#VALUE!	#VALUE!	#VALUE!	#VALUE!	#VALUE!	#VALUE!	#VALUE!	#VALUE!	#VALUE!	#VALUE!	#VALUE!	#VALUE!	#VALUE!	#VALUE!	#VALUE!	#VALUE!	#VALUE!	#VALUE!	#VALUE!	#VALUE!	#VALUE!	#VALUE!	#VALUE!	#VALUE!	#VALUE!	#VALUE!	#VALUE!	#VALUE!	#VALUE!	#VALUE!	#VALUE!	#VALUE!	#VALUE!	#VALUE!
3HBA	HMDB0000357	C01089	1626.12	2222.36	1929.78	1931.21	1073.92	1456.88	1695.08	4749.18	2328.84	2829.24	3775.24	1391.26	5395.92	4604.53	3520.82	2954.95	2894.41	2513.48	1302.08	1834.97	953.17	2074.32	1587.54	1492.62	2427.68	2891.03	1877.42	6666.16	1662.25	2742.55	3408.43	1602.24	2214.45	2511.23	1540.57	3616.13	979.254	1252.36	3832.14	1690.81	2869.69	1464.17	1272.16	7204.41	1877.68	1386.61	2591.93
2-Hydroxyisobutyrate/2-Hydroxybutyrate	HMDB00729	N/A	274.576	270.739	368.258	321.295	172.321	318.629	408.659	447.649	291.314	364.662	538.987	208.801	288.483	446.613	403.454	170.861	233.515	356.92	270.197	219.084	191.6	414.806	228.257	181.589	302.404	220.331	664.025	650.58	351.749	302.076	679.541	218.292	259.174	368.965	435.15	228.22	140.635	198.323	409.467	658.621	216.098	425.003	305.631	481.136	177.545	149.672	376.47
Glycerate	HMDB00139	C00258	1468.62	368.932	879.454	838.3	249.336	1167.29	242.925	663.235	686.739	526.863	213.801	332.707	179.153	128.788	313.335	381.712	151.714	565.967	537.92	1060.18	545.569	759.465	950.542	389.844	277.149	759.956	65.5299	953.394	275.503	265.735	285.485	451.058	366.77	260.12	376.955	442.343	311.021	722.746	172.01	499.003	584.846	823.501	226.336	622.86	862.724	254.374	484.455
Uracil	HMDB00300	C00106	140.201	85.8342	123.587	62.4227	63.0817	84.2919	104.076	122.825	133.71	107.746	91.0844	84.946	88.7845	137.189	112.994	85.9147	65.411	150.026	67.0109	89.6514	128.719	150.764	50.0526	80.1436	86.7573	66.6481	408.045	98.8929	152.387	140.008	145.257	104.904	109.883	109.45	274.158	65.3116	66.3491	98.4423	143.202	453.02	77.9335	370.383	236.664	91.0526	87.0535	99.1954	99.6256
Fumaric Acid	HMDB00134	C00122	#VALUE!	#VALUE!	#VALUE!	#VALUE!	#VALUE!	#VALUE!	#VALUE!	#VALUE!	#VALUE!	#VALUE!	#VALUE!	#VALUE!	#VALUE!	#VALUE!	#VALUE!	#VALUE!	#VALUE!	#VALUE!	#VALUE!	#VALUE!	#VALUE!	#VALUE!	#VALUE!	#VALUE!	#VALUE!	#VALUE!	#VALUE!	#VALUE!	#VALUE!	#VALUE!	#VALUE!	#VALUE!	#VALUE!	#VALUE!	#VALUE!	#VALUE!	#VALUE!	#VALUE!	#VALUE!	#VALUE!	#VALUE!	#VALUE!	#VALUE!	#VALUE!	#VALUE!	#VALUE!	#VALUE!
Maleic Acid	HMDB00176	C01384	56.8629	123.946	145.097	78.4696	357.089	63.5382	259.471	153.666	66.7905	81.1395	104.9	101.6	314.228	235.231	389.671	96.5326	329.983	88.0707	44.1814	93.8656	87.1735	87.5618	71.0543	125.034	109.759	99.0292	179.276	139.288	327.691	135.68	396.509	190.121	115.85	226.183	269.069	100.725	123.236	69.784	61.4726	157.346	172.118	61.3138	307.865	194.797	46.5879	103.263	76.0185
N-AcetylGlycine	HMDB00532	N/A	9.15585	9.56699	14.6414	10.9539	11.5465	5.14313	24.6241	16.4682	14.5648	6.40131	14.2303	7.92518	16.7521	16.7003	17.8765	8.76643	20.3979	16.0992	7.48449	10.3732	7.52286	12.694	3.15129	7.28556	10.1303	9.54548	25.5018	8.74912	21.9839	12.0607	10.8196	9.99319	12.3399	17.1683	12.4099	12.9863	9.75569	12.1545	11.6554	27.6011	10.1475	8.60519	19.7537	12.823	14.7134	15.7767	7.65354
Guanidinoacetate	HMDB00128	C00581	17.0302	20.0081	22.8465	29.3838	12.7624	27.8007	25.7509	33.2943	18.926	20.0821	18.8459	22.5575	14.7513	19.19	15.0468	23.6882	22.6687	25.508	35.9139	16.7188	38.1493	22.6695	15.159	24.1213	26.1577	23.5939	12.5159	21.8454	18.9922	22.0868	15.3892	19.7853	24.9274	17.7913	28.9253	20.0006	14.4455	21.6537	23.6762	24.1399	31.4751	33.1093	25.0257	28.0519	37.7007	30.7916	28.3767
2-Hydroxyisovaleric Acid	HMDB00407	N/A	#VALUE!	#VALUE!	#VALUE!	#VALUE!	#VALUE!	#VALUE!	#VALUE!	#VALUE!	#VALUE!	#VALUE!	#VALUE!	#VALUE!	#VALUE!	#VALUE!	#VALUE!	#VALUE!	#VALUE!	#VALUE!	#VALUE!	#VALUE!	#VALUE!	#VALUE!	#VALUE!	#VALUE!	#VALUE!	#VALUE!	#VALUE!	#VALUE!	#VALUE!	#VALUE!	#VALUE!	#VALUE!	#VALUE!	#VALUE!	#VALUE!	#VALUE!	#VALUE!	#VALUE!	#VALUE!	#VALUE!	#VALUE!	#VALUE!	#VALUE!	#VALUE!	#VALUE!	#VALUE!	#VALUE!
Succinate	HMDB00254	C00042	528.273	1260.25	576.388	326.684	795.158	253.645	708.604	1586.96	2615.64	463.889	1521.29	1113.55	5845.4	7372.12	1959.13	1502.02	915.23	360.33	309.012	344.528	323.993	691.437	1835.36	1295.54	1071.26	1222.63	1800.55	8378.7	1842.87	5350.6	4724.09	1044.49	2325.95	1152.12	1169.68	1180.73	494.611	363.265	4909.9	612.819	718.983	526.261	1275.46	5172.58	448.14	2682.59	855.961
Methylmalonate	HMDB00202	C02170	#VALUE!	#VALUE!	#VALUE!	#VALUE!	#VALUE!	#VALUE!	#VALUE!	#VALUE!	#VALUE!	#VALUE!	#VALUE!	#VALUE!	#VALUE!	#VALUE!	#VALUE!	#VALUE!	#VALUE!	#VALUE!	#VALUE!	#VALUE!	#VALUE!	#VALUE!	#VALUE!	#VALUE!	#VALUE!	#VALUE!	#VALUE!	#VALUE!	#VALUE!	#VALUE!	#VALUE!	#VALUE!	#VALUE!	#VALUE!	#VALUE!	#VALUE!	#VALUE!	#VALUE!	#VALUE!	#VALUE!	#VALUE!	#VALUE!	#VALUE!	#VALUE!	#VALUE!	#VALUE!	#VALUE!
3-Hydroxyisovaleric Acid	HMDB00754	C20827	62.6366	85.4225	120.677	113.9	96.219	101.44	139.872	124.873	179.363	148.516	120.516	73.7374	153.827	169.423	134.842	90.9912	144.259	108.918	127.091	74.8972	81.0352	114.624	68.5041	63.36	120.123	93.5625	224.269	131.942	152.154	125.13	194.819	100.883	120.154	150.73	93.9889	90.1761	78.3211	111.92	179.306	258.361	113.985	103.921	128.001	143.763	91.3228	113.639	110.054
Erythrose	HMDB02649	C01796	#VALUE!	#VALUE!	#VALUE!	#VALUE!	#VALUE!	#VALUE!	#VALUE!	#VALUE!	#VALUE!	#VALUE!	#VALUE!	#VALUE!	#VALUE!	#VALUE!	#VALUE!	#VALUE!	#VALUE!	#VALUE!	#VALUE!	#VALUE!	#VALUE!	#VALUE!	#VALUE!	#VALUE!	#VALUE!	#VALUE!	#VALUE!	#VALUE!	#VALUE!	#VALUE!	#VALUE!	#VALUE!	#VALUE!	#VALUE!	#VALUE!	#VALUE!	#VALUE!	#VALUE!	#VALUE!	#VALUE!	#VALUE!	#VALUE!	#VALUE!	#VALUE!	#VALUE!	#VALUE!	#VALUE!
Threitol	HMDB04136	C16884	#VALUE!	#VALUE!	#VALUE!	#VALUE!	#VALUE!	#VALUE!	#VALUE!	#VALUE!	#VALUE!	#VALUE!	#VALUE!	#VALUE!	#VALUE!	#VALUE!	#VALUE!	#VALUE!	#VALUE!	#VALUE!	#VALUE!	#VALUE!	#VALUE!	#VALUE!	#VALUE!	#VALUE!	#VALUE!	#VALUE!	#VALUE!	#VALUE!	#VALUE!	#VALUE!	#VALUE!	#VALUE!	#VALUE!	#VALUE!	#VALUE!	#VALUE!	#VALUE!	#VALUE!	#VALUE!	#VALUE!	#VALUE!	#VALUE!	#VALUE!	#VALUE!	#VALUE!	#VALUE!	#VALUE!
Nicotinic Acid	HMDB01488	C00253	#VALUE!	#VALUE!	#VALUE!	#VALUE!	#VALUE!	#VALUE!	#VALUE!	#VALUE!	#VALUE!	#VALUE!	#VALUE!	#VALUE!	#VALUE!	#VALUE!	#VALUE!	#VALUE!	#VALUE!	#VALUE!	#VALUE!	#VALUE!	#VALUE!	#VALUE!	#VALUE!	#VALUE!	#VALUE!	#VALUE!	#VALUE!	#VALUE!	#VALUE!	#VALUE!	#VALUE!	#VALUE!	#VALUE!	#VALUE!	#VALUE!	#VALUE!	#VALUE!	#VALUE!	#VALUE!	#VALUE!	#VALUE!	#VALUE!	#VALUE!	#VALUE!	#VALUE!	#VALUE!	#VALUE!
Picolinic Acid	HMDB0002243	C10164	#VALUE!	#VALUE!	#VALUE!	#VALUE!	#VALUE!	#VALUE!	#VALUE!	#VALUE!	#VALUE!	#VALUE!	#VALUE!	#VALUE!	#VALUE!	#VALUE!	#VALUE!	#VALUE!	#VALUE!	#VALUE!	#VALUE!	#VALUE!	#VALUE!	#VALUE!	#VALUE!	#VALUE!	#VALUE!	#VALUE!	#VALUE!	#VALUE!	#VALUE!	#VALUE!	#VALUE!	#VALUE!	#VALUE!	#VALUE!	#VALUE!	#VALUE!	#VALUE!	#VALUE!	#VALUE!	#VALUE!	#VALUE!	#VALUE!	#VALUE!	#VALUE!	#VALUE!	#VALUE!	#VALUE!
Thymine	HMDB00262	C00178	#VALUE!	#VALUE!	#VALUE!	#VALUE!	#VALUE!	#VALUE!	#VALUE!	#VALUE!	#VALUE!	#VALUE!	#VALUE!	#VALUE!	#VALUE!	#VALUE!	#VALUE!	#VALUE!	#VALUE!	#VALUE!	#VALUE!	#VALUE!	#VALUE!	#VALUE!	#VALUE!	#VALUE!	#VALUE!	#VALUE!	#VALUE!	#VALUE!	#VALUE!	#VALUE!	#VALUE!	#VALUE!	#VALUE!	#VALUE!	#VALUE!	#VALUE!	#VALUE!	#VALUE!	#VALUE!	#VALUE!	#VALUE!	#VALUE!	#VALUE!	#VALUE!	#VALUE!	#VALUE!	#VALUE!
Citraconic Acid	HMDB00634	C02226	56.6058	104.491	90.2973	112.199	167.478	66.3044	199.474	133.295	71.0806	61.366	151.086	127.06	332.259	292.079	191.171	117.921	313.613	100.553	120.115	88.2869	147.777	80.7323	42.9988	84.5321	126.728	105.988	186.504	93.2839	342.05	146.544	289.814	110.894	76.484	169.268	101.365	118.539	89.7579	138.278	93.6455	151.03	95.9718	84.9626	251.636	138.067	98.604	187.382	111.01
2-oxo-Isocaproic Acid	HMDB00695	C00233	641.732	397.282	588.767	693.954	521.639	497.528	953.836	538.581	319.402	201.07	578.074	335.306	238.066	384.528	421.967	312.677	330.143	527.475	408.607	415.031	450.233	440.499	351.968	460.246	522.541	424.429	200.139	256.615	568.363	360.801	288.728	511.064	437.493	747.799	596.007	455.512	297.057	574.529	452.217	311.391	355.645	547.419	345.161	410.11	542.667	292	467.791
Itaconic Acid	HMDB02092	C00490	282.327	188.779	149.258	234.965	205.466	228.298	281	231.803	201.974	190.534	258.231	257.995	331.429	243.806	241.913	163.637	317.671	166.533	154.731	203.576	257.731	181.362	121.156	123.163	142.562	222.811	218.292	159.23	343.827	208.31	230.133	208.932	164.306	184.602	243.809	152.189	136.73	179.937	135.209	185.763	231.889	312.681	268.042	150.771	284.314	206.59	237.828
N-Ac-Alanine	HMDB00766	N/A	179.49	135.607	313.319	148.497	140.235	159.496	249.047	139.135	210.054	172.99	162.465	152.746	93.0245	147.26	163.841	104.89	140.518	256.985	121.445	234.223	213.776	241.62	127.472	222.017	159.866	128.348	196.721	127.673	224.221	141.087	194.304	170.155	180.691	242.327	163.697	107.345	110.622	188.852	234.408	228.934	146.686	261.592	223.764	105.931	148.536	143.661	176.258
MethylSuccinate	HMDB01844	N/A	#VALUE!	#VALUE!	#VALUE!	#VALUE!	#VALUE!	#VALUE!	#VALUE!	#VALUE!	#VALUE!	#VALUE!	#VALUE!	#VALUE!	#VALUE!	#VALUE!	#VALUE!	#VALUE!	#VALUE!	#VALUE!	#VALUE!	#VALUE!	#VALUE!	#VALUE!	#VALUE!	#VALUE!	#VALUE!	#VALUE!	#VALUE!	#VALUE!	#VALUE!	#VALUE!	#VALUE!	#VALUE!	#VALUE!	#VALUE!	#VALUE!	#VALUE!	#VALUE!	#VALUE!	#VALUE!	#VALUE!	#VALUE!	#VALUE!	#VALUE!	#VALUE!	#VALUE!	#VALUE!	#VALUE!
D-Leucic Acid	HMDB00624	C03264	189.832	177.242	290.997	228.991	277.338	176.709	265.935	272.321	219.906	194.705	219.632	161.431	306.135	333.689	292.306	190.981	314.043	292.107	177.244	218.435	190.81	446.494	192.008	173.013	230.78	167.822	437.497	213.749	314.574	223.346	278.974	156.511	213.491	329.867	216.899	200.95	155.449	243.325	282.53	530.355	150.942	282.573	171.708	205.481	190.696	189.789	247.072
Glutaric Acid	HMDB00661	C00489	20.1175	39.7511	30.2741	38.7909	50.0606	27.3182	91.67	42.9944	21.4405	22.2513	57.9318	38.948	100.572	92.4387	50.8217	32.8649	91.8267	18.6753	49.2516	37.693	58.6412	25.6045	13.7901	29.2583	43.5764	38.241	62.0407	27.6504	138.212	57.9037	68.8689	40.345	24.7703	54.9708	45.1351	38.9309	31.136	34.9342	25.4141	62.0774	30.2544	25.7216	90.3002	27.6319	35.8529	41.7298	39.9872
Oxalacetate	HMDB00223	C00036	#VALUE!	#VALUE!	#VALUE!	#VALUE!	#VALUE!	#VALUE!	#VALUE!	#VALUE!	#VALUE!	#VALUE!	#VALUE!	#VALUE!	#VALUE!	#VALUE!	#VALUE!	#VALUE!	#VALUE!	#VALUE!	#VALUE!	#VALUE!	#VALUE!	#VALUE!	#VALUE!	#VALUE!	#VALUE!	#VALUE!	#VALUE!	#VALUE!	#VALUE!	#VALUE!	#VALUE!	#VALUE!	#VALUE!	#VALUE!	#VALUE!	#VALUE!	#VALUE!	#VALUE!	#VALUE!	#VALUE!	#VALUE!	#VALUE!	#VALUE!	#VALUE!	#VALUE!	#VALUE!	#VALUE!
Ethylmalonic acid	HMDB00622	N/A	#VALUE!	#VALUE!	#VALUE!	#VALUE!	#VALUE!	#VALUE!	#VALUE!	#VALUE!	#VALUE!	#VALUE!	#VALUE!	#VALUE!	#VALUE!	#VALUE!	#VALUE!	#VALUE!	#VALUE!	#VALUE!	#VALUE!	#VALUE!	#VALUE!	#VALUE!	#VALUE!	#VALUE!	#VALUE!	#VALUE!	#VALUE!	#VALUE!	#VALUE!	#VALUE!	#VALUE!	#VALUE!	#VALUE!	#VALUE!	#VALUE!	#VALUE!	#VALUE!	#VALUE!	#VALUE!	#VALUE!	#VALUE!	#VALUE!	#VALUE!	#VALUE!	#VALUE!	#VALUE!	#VALUE!
N-Carbamoyl-B-Alanine	HMDB00026	C02642	4.37003	18.8621	14.4794	5.23402	8.82002	6.9114	22.4579	7.3525	4.0567	11.1707	12.1576	14.2121	#VALUE!	#VALUE!	17.5116	2.10468	#VALUE!	14.8605	4.18418	11.5686	11.9217	12.7651	4.00421	6.56555	#VALUE!	#VALUE!	41.5462	4.45621	23.4398	#VALUE!	#VALUE!	6.23884	5.24451	33.0595	6.70917	4.19091	3.36586	9.90461	11.6584	33.0271	#VALUE!	6.24824	21.0332	5.32579	3.72816	14.0157	11.6507
Malate	HMDB00156	C00149	7990.47	25270.5	23084.2	22870.2	4436.42	13720.9	8157.08	28981.2	15621.7	21135.8	10761.5	5149.19	2977.64	2910.56	18778.3	5381.08	1996.96	14310.9	9115.45	10695.2	8806.45	20338.4	10476	10683.1	7830.59	3346.73	1061.66	21446	646.534	13285	1434.23	13568.7	19388.2	21511.4	15392	2909.87	1675.89	10448.2	22168.5	1502.25	24053.8	15705.5	1993.33	17495.4	16526.6	1123.46	3956.74
Adenine	HMDB00034	C00147	202.194	410.831	303.369	323.173	392.391	246.028	504.714	384.653	234.343	219.073	461.977	523.215	667.516	665.759	504.834	227.223	610.357	177.309	233.906	264.666	433.132	208.729	146.399	342.972	497.498	282.501	675.436	528.621	1221.82	434.294	993.312	498.862	335.056	576.586	445.266	321.211	270.634	490.38	428.02	461.438	243.471	520.715	710.34	256.717	321.947	229.203	226.804
Allopurinol	HMDB14581	D00224	#VALUE!	#VALUE!	#VALUE!	#VALUE!	#VALUE!	#VALUE!	#VALUE!	#VALUE!	#VALUE!	#VALUE!	#VALUE!	#VALUE!	#VALUE!	#VALUE!	#VALUE!	#VALUE!	#VALUE!	#VALUE!	#VALUE!	#VALUE!	#VALUE!	#VALUE!	#VALUE!	#VALUE!	#VALUE!	#VALUE!	#VALUE!	#VALUE!	#VALUE!	#VALUE!	#VALUE!	#VALUE!	#VALUE!	#VALUE!	#VALUE!	#VALUE!	#VALUE!	#VALUE!	#VALUE!	#VALUE!	#VALUE!	#VALUE!	#VALUE!	#VALUE!	#VALUE!	#VALUE!	#VALUE!
Hypoxanthine	HMDB00157	C00262	3135.39	6395.38	13372.7	5410.87	3966.85	6288.62	11321.8	6103.19	4418.84	9706.98	8871.68	4589.53	7709.81	11493.7	7667.59	7939.3	8376.4	8875.07	5258.49	4774.52	9497.85	6566.93	2083.15	5355.27	1782.99	1524.83	4519.51	4462.39	2681.01	4734.92	9623.46	5990.18	5086.71	11174.9	6295.66	783.876	2779.67	5420.69	11801.1	4963.64	5749.76	9988.49	7076.24	6207.42	2818.99	5473.65	6409.82
Phenylacetic Acid	HMDB00209	C07086	12.3095	23.5113	32.1551	36.4603	41.5928	17.4528	63.9069	39.7641	36.0303	22.4408	35.9253	28.5774	94.0151	91.8528	38.263	52.056	75.8982	15.7693	26.2978	16.6685	33.9884	16.7593	9.65643	19.9256	24.8386	26.4161	56.9953	24.3159	75.486	45.2538	69.4124	30.7481	25.8415	83.7235	60.8114	45.5984	33.2148	49.0541	43.1103	71.185	31.8188	25.0496	83.1351	47.9416	44.1186	65.4	55.8312
Erythronic/Threonic Acid	HMDB00613/HMDB000943	NA/C01620	1002.58	1203.48	1891.36	1581.94	1312.52	1189.9	2354.95	1596.11	1027.54	1235.32	1265.54	818.962	1679.68	1153.95	1142.94	890.158	929.615	1060.11	1286.99	826.536	1218.89	1287.3	686.561	1751.37	1266	1089.69	1463.2	831.915	1450.78	1016.36	910.532	1168.39	1708.85	2648.69	1432.71	772.927	1103.37	1602.2	6899.03	2009.54	1371.44	2310.13	1949.83	745.166	1589.24	1013.27	1227.17
Anthranilic Acid	HMDB01123	C00108	#VALUE!	#VALUE!	#VALUE!	#VALUE!	#VALUE!	#VALUE!	#VALUE!	#VALUE!	#VALUE!	#VALUE!	#VALUE!	#VALUE!	#VALUE!	#VALUE!	#VALUE!	#VALUE!	#VALUE!	#VALUE!	#VALUE!	#VALUE!	#VALUE!	#VALUE!	#VALUE!	#VALUE!	#VALUE!	#VALUE!	#VALUE!	#VALUE!	#VALUE!	#VALUE!	#VALUE!	#VALUE!	#VALUE!	#VALUE!	#VALUE!	#VALUE!	#VALUE!	#VALUE!	#VALUE!	#VALUE!	#VALUE!	#VALUE!	#VALUE!	#VALUE!	#VALUE!	#VALUE!	#VALUE!
4-Hydroxybenzoic Acid	HMDB00500	C00156	119.466	188.114	149.185	195.391	305.156	123.151	313.491	209.588	89.9788	99.313	272.061	209.654	530.455	527.788	306.649	194.934	580.278	156.368	158.46	129.999	224.19	121.638	86.0207	108.206	175.156	154.826	303.606	120.326	464.279	224.039	457.849	114.231	104.831	264.528	177.947	170.944	111.898	151.467	248.455	253.28	98.0642	114.454	239.21	194.912	101.837	277.328	212.194
Acetylphosphate	HMDB01494	C00227	#VALUE!	#VALUE!	#VALUE!	#VALUE!	#VALUE!	#VALUE!	#VALUE!	#VALUE!	#VALUE!	#VALUE!	#VALUE!	#VALUE!	#VALUE!	#VALUE!	#VALUE!	#VALUE!	#VALUE!	#VALUE!	#VALUE!	#VALUE!	#VALUE!	#VALUE!	#VALUE!	#VALUE!	#VALUE!	#VALUE!	#VALUE!	#VALUE!	#VALUE!	#VALUE!	#VALUE!	#VALUE!	#VALUE!	#VALUE!	#VALUE!	#VALUE!	#VALUE!	#VALUE!	#VALUE!	#VALUE!	#VALUE!	#VALUE!	#VALUE!	#VALUE!	#VALUE!	#VALUE!	#VALUE!
o-Phosphoethanolamine	HMDB0000224	C00346	1138.01	1272.01	2304.59	1544.3	1080.22	1352.99	1691.29	1415.23	1160.68	1185.44	1077.21	1735.11	1542.15	1382.55	911.122	1544.58	1550.22	1901.51	1334.18	1409.65	5028.81	1411.29	1208.33	2704.28	1601.38	1233.35	1113	1485.5	1905.13	1305.04	1584.89	1561.53	1884.88	2507.96	1130.1	990.748	1089.7	1842.89	1769	1518.69	1765.74	2060.2	2097.07	1870.4	1856.51	1912.45	1757.73
n-isoButyrylglycine	HMDB00730	N/A	#VALUE!	#VALUE!	#VALUE!	#VALUE!	#VALUE!	#VALUE!	#VALUE!	#VALUE!	#VALUE!	#VALUE!	#VALUE!	#VALUE!	#VALUE!	#VALUE!	#VALUE!	#VALUE!	#VALUE!	#VALUE!	#VALUE!	#VALUE!	#VALUE!	#VALUE!	#VALUE!	#VALUE!	#VALUE!	#VALUE!	#VALUE!	#VALUE!	#VALUE!	#VALUE!	#VALUE!	#VALUE!	#VALUE!	#VALUE!	#VALUE!	#VALUE!	#VALUE!	#VALUE!	#VALUE!	#VALUE!	#VALUE!	#VALUE!	#VALUE!	#VALUE!	#VALUE!	#VALUE!	#VALUE!
Adipic Acid / 3-Methylglutaric Acid	HMDB00448/HMDB00752	C06104/NA	#VALUE!	#VALUE!	#VALUE!	#VALUE!	#VALUE!	#VALUE!	#VALUE!	#VALUE!	#VALUE!	#VALUE!	#VALUE!	#VALUE!	#VALUE!	#VALUE!	#VALUE!	#VALUE!	#VALUE!	#VALUE!	#VALUE!	#VALUE!	#VALUE!	#VALUE!	#VALUE!	#VALUE!	#VALUE!	#VALUE!	#VALUE!	#VALUE!	#VALUE!	#VALUE!	#VALUE!	#VALUE!	#VALUE!	#VALUE!	#VALUE!	#VALUE!	#VALUE!	#VALUE!	#VALUE!	#VALUE!	#VALUE!	#VALUE!	#VALUE!	#VALUE!	#VALUE!	#VALUE!	#VALUE!
Alpha-Ketoglutaric Acid	HMDB00208	C00026	222.832	194.037	323.944	265.898	164.998	143.694	214.224	254.26	127.171	140.176	97.2654	134.935	63.0464	180.846	136.963	80.1106	105.782	171.786	172.578	200.515	233.568	151.889	160.611	152.271	252.102	144.116	113.581	107.632	170.28	142.482	91.4497	174.182	127.368	196.633	197.858	251.43	81.7056	166.106	146.117	163.413	146.947	194.015	176.615	131.161	363.944	181.814	110.905
2-Methylglutaric Acid	HMDB00422	N/A	#VALUE!	#VALUE!	#VALUE!	#VALUE!	#VALUE!	#VALUE!	#VALUE!	#VALUE!	#VALUE!	#VALUE!	#VALUE!	#VALUE!	#VALUE!	#VALUE!	#VALUE!	#VALUE!	#VALUE!	#VALUE!	#VALUE!	#VALUE!	#VALUE!	#VALUE!	#VALUE!	#VALUE!	#VALUE!	#VALUE!	#VALUE!	#VALUE!	#VALUE!	#VALUE!	#VALUE!	#VALUE!	#VALUE!	#VALUE!	#VALUE!	#VALUE!	#VALUE!	#VALUE!	#VALUE!	#VALUE!	#VALUE!	#VALUE!	#VALUE!	#VALUE!	#VALUE!	#VALUE!	#VALUE!
Mevalonate	HMDB00227	C00418	#VALUE!	#VALUE!	#VALUE!	#VALUE!	#VALUE!	#VALUE!	#VALUE!	#VALUE!	#VALUE!	#VALUE!	#VALUE!	#VALUE!	#VALUE!	#VALUE!	#VALUE!	#VALUE!	#VALUE!	#VALUE!	#VALUE!	#VALUE!	#VALUE!	#VALUE!	#VALUE!	#VALUE!	#VALUE!	#VALUE!	#VALUE!	#VALUE!	#VALUE!	#VALUE!	#VALUE!	#VALUE!	#VALUE!	#VALUE!	#VALUE!	#VALUE!	#VALUE!	#VALUE!	#VALUE!	#VALUE!	#VALUE!	#VALUE!	#VALUE!	#VALUE!	#VALUE!	#VALUE!	#VALUE!
2-Hydroxyglutarate	HMDB59655	C02630	6447.41	4749.38	6148.36	7414.05	6787.55	4922.61	11247.3	5713.54	3199.09	2148.1	5870.58	3345.96	2333.73	4584.36	4792.83	3022.35	3090.7	5515.85	4607.05	4101.72	4511.42	5100.86	3438.86	4337.06	5326.79	4289.05	2561.87	2645.76	5567.87	3805.91	3264.88	5354.92	4636.43	10316.8	6928.91	4209.03	3077.01	6636.44	5128.7	3606.28	3725.03	6044.87	4362.85	3609.98	5551.3	2753.31	5204.45
Citramalic Acid	HMDB0000426	C00815	#VALUE!	#VALUE!	#VALUE!	#VALUE!	#VALUE!	#VALUE!	#VALUE!	#VALUE!	#VALUE!	#VALUE!	#VALUE!	#VALUE!	#VALUE!	#VALUE!	#VALUE!	#VALUE!	#VALUE!	#VALUE!	#VALUE!	#VALUE!	#VALUE!	#VALUE!	#VALUE!	#VALUE!	#VALUE!	#VALUE!	#VALUE!	#VALUE!	#VALUE!	#VALUE!	#VALUE!	#VALUE!	#VALUE!	#VALUE!	#VALUE!	#VALUE!	#VALUE!	#VALUE!	#VALUE!	#VALUE!	#VALUE!	#VALUE!	#VALUE!	#VALUE!	#VALUE!	#VALUE!	#VALUE!
L-Tartaric Acid	HMDB59916	C00898	#VALUE!	#VALUE!	#VALUE!	#VALUE!	#VALUE!	#VALUE!	#VALUE!	#VALUE!	#VALUE!	#VALUE!	#VALUE!	#VALUE!	#VALUE!	#VALUE!	#VALUE!	#VALUE!	#VALUE!	#VALUE!	#VALUE!	#VALUE!	#VALUE!	#VALUE!	#VALUE!	#VALUE!	#VALUE!	#VALUE!	#VALUE!	#VALUE!	#VALUE!	#VALUE!	#VALUE!	#VALUE!	#VALUE!	#VALUE!	#VALUE!	#VALUE!	#VALUE!	#VALUE!	#VALUE!	#VALUE!	#VALUE!	#VALUE!	#VALUE!	#VALUE!	#VALUE!	#VALUE!	#VALUE!
Xylose	HMDB00098	C00181	#VALUE!	#VALUE!	#VALUE!	#VALUE!	#VALUE!	#VALUE!	#VALUE!	#VALUE!	#VALUE!	#VALUE!	#VALUE!	#VALUE!	#VALUE!	#VALUE!	#VALUE!	#VALUE!	#VALUE!	#VALUE!	#VALUE!	#VALUE!	#VALUE!	#VALUE!	#VALUE!	#VALUE!	#VALUE!	#VALUE!	#VALUE!	#VALUE!	#VALUE!	#VALUE!	#VALUE!	#VALUE!	#VALUE!	#VALUE!	#VALUE!	#VALUE!	#VALUE!	#VALUE!	#VALUE!	#VALUE!	#VALUE!	#VALUE!	#VALUE!	#VALUE!	#VALUE!	#VALUE!	#VALUE!
alpha-Ketophenylacetic Acid	HMDB0001587	C02137	#VALUE!	#VALUE!	#VALUE!	#VALUE!	#VALUE!	#VALUE!	#VALUE!	#VALUE!	#VALUE!	#VALUE!	#VALUE!	#VALUE!	#VALUE!	#VALUE!	#VALUE!	#VALUE!	#VALUE!	#VALUE!	#VALUE!	#VALUE!	#VALUE!	#VALUE!	#VALUE!	#VALUE!	#VALUE!	#VALUE!	#VALUE!	#VALUE!	#VALUE!	#VALUE!	#VALUE!	#VALUE!	#VALUE!	#VALUE!	#VALUE!	#VALUE!	#VALUE!	#VALUE!	#VALUE!	#VALUE!	#VALUE!	#VALUE!	#VALUE!	#VALUE!	#VALUE!	#VALUE!	#VALUE!
Hydrocinnamic Acid	HMDB00764	C05629	16.615	33.3059	27.2788	36.1911	48.0163	27.754	39.8928	43.5034	23.4193	16.0169	28.5055	34.121	85.3641	81.8884	55.3424	30.7252	68.0703	30.069	30.5112	22.534	49.8784	24.752	18.5895	26.5318	37.4593	27.5577	40.6886	25.697	83.072	46.3325	67.5748	31.1502	24.5133	48.9328	34.0904	34.2563	23.5764	37.0768	36.8258	35.4785	25.7057	23.0843	49.5121	34.8763	25.951	45.8841	31.5825
Oxypurinol	HMDB00786	C07599	#VALUE!	#VALUE!	#VALUE!	#VALUE!	#VALUE!	#VALUE!	#VALUE!	#VALUE!	#VALUE!	#VALUE!	#VALUE!	#VALUE!	#VALUE!	#VALUE!	#VALUE!	#VALUE!	#VALUE!	#VALUE!	#VALUE!	#VALUE!	#VALUE!	#VALUE!	#VALUE!	#VALUE!	#VALUE!	#VALUE!	#VALUE!	#VALUE!	#VALUE!	#VALUE!	#VALUE!	#VALUE!	#VALUE!	#VALUE!	#VALUE!	#VALUE!	#VALUE!	#VALUE!	#VALUE!	#VALUE!	#VALUE!	#VALUE!	#VALUE!	#VALUE!	#VALUE!	#VALUE!	#VALUE!
Xanthine	HMDB00292	C00385	340.855	1221.06	1911.36	676.751	837.7	821.484	1656.66	1170.68	717.277	1163.5	1790.27	897.116	1195	1954.34	1328.36	994.222	1098.68	1263.12	796.424	446.615	927.928	771.06	267.565	1080.14	408.133	270.844	970.354	606.892	593.818	984.065	1135.6	967.852	1114.46	2350.21	1366.5	181.38	573.392	818.807	1839.81	1110.32	1259.33	1619.1	1696.69	1153.21	705.458	1474.26	1146.25
2-Hydroxyphenylacetate	HMDB62635	C01983	24.4014	44.3127	38.2007	55.5878	67.9976	34.9187	75.3251	61.6612	33.0074	22.0489	55.4985	50.5836	131.181	125.077	69.514	55.7562	130.632	41.0282	47.4421	45.4893	56.4888	34.049	23.129	33.9526	53.9961	48.6577	72.3387	41.5274	115.566	61.1802	103.667	36.8494	30.2021	61.9053	48.0074	43.9818	36.6207	51.3529	43.4788	60.789	34.2385	34.731	74.5217	51.3747	34.1546	75.2366	46.6178
L-Mandelic Acid	HMDB00703	C01984	#VALUE!	#VALUE!	#VALUE!	#VALUE!	#VALUE!	#VALUE!	#VALUE!	#VALUE!	#VALUE!	#VALUE!	#VALUE!	#VALUE!	#VALUE!	#VALUE!	#VALUE!	#VALUE!	#VALUE!	#VALUE!	#VALUE!	#VALUE!	#VALUE!	#VALUE!	#VALUE!	#VALUE!	#VALUE!	#VALUE!	#VALUE!	#VALUE!	#VALUE!	#VALUE!	#VALUE!	#VALUE!	#VALUE!	#VALUE!	#VALUE!	#VALUE!	#VALUE!	#VALUE!	#VALUE!	#VALUE!	#VALUE!	#VALUE!	#VALUE!	#VALUE!	#VALUE!	#VALUE!	#VALUE!
Arabitol/Xylitol	HMDB00568	C01904	#VALUE!	#VALUE!	#VALUE!	#VALUE!	#VALUE!	#VALUE!	#VALUE!	#VALUE!	#VALUE!	#VALUE!	#VALUE!	#VALUE!	#VALUE!	#VALUE!	#VALUE!	#VALUE!	#VALUE!	#VALUE!	#VALUE!	#VALUE!	#VALUE!	#VALUE!	#VALUE!	#VALUE!	#VALUE!	#VALUE!	#VALUE!	#VALUE!	#VALUE!	#VALUE!	#VALUE!	#VALUE!	#VALUE!	#VALUE!	#VALUE!	#VALUE!	#VALUE!	#VALUE!	#VALUE!	#VALUE!	#VALUE!	#VALUE!	#VALUE!	#VALUE!	#VALUE!	#VALUE!	#VALUE!
3/4-Hydroxyphenylacetic Acid	HMDB0000440/HMDB60390	C05593/C00642	#VALUE!	#VALUE!	#VALUE!	#VALUE!	#VALUE!	#VALUE!	#VALUE!	#VALUE!	#VALUE!	#VALUE!	#VALUE!	#VALUE!	#VALUE!	#VALUE!	#VALUE!	#VALUE!	#VALUE!	#VALUE!	#VALUE!	#VALUE!	#VALUE!	#VALUE!	#VALUE!	#VALUE!	#VALUE!	#VALUE!	#VALUE!	#VALUE!	#VALUE!	#VALUE!	#VALUE!	#VALUE!	#VALUE!	#VALUE!	#VALUE!	#VALUE!	#VALUE!	#VALUE!	#VALUE!	#VALUE!	#VALUE!	#VALUE!	#VALUE!	#VALUE!	#VALUE!	#VALUE!	#VALUE!
3-Hydroxyanthranilic Acid	HMDB01476	C00632	#VALUE!	#VALUE!	#VALUE!	#VALUE!	#VALUE!	#VALUE!	#VALUE!	#VALUE!	#VALUE!	#VALUE!	#VALUE!	#VALUE!	#VALUE!	#VALUE!	#VALUE!	#VALUE!	#VALUE!	#VALUE!	#VALUE!	#VALUE!	#VALUE!	#VALUE!	#VALUE!	#VALUE!	#VALUE!	#VALUE!	#VALUE!	#VALUE!	#VALUE!	#VALUE!	#VALUE!	#VALUE!	#VALUE!	#VALUE!	#VALUE!	#VALUE!	#VALUE!	#VALUE!	#VALUE!	#VALUE!	#VALUE!	#VALUE!	#VALUE!	#VALUE!	#VALUE!	#VALUE!	#VALUE!
Dopamine	HMDB00073	C03758	#VALUE!	#VALUE!	#VALUE!	#VALUE!	#VALUE!	#VALUE!	#VALUE!	#VALUE!	#VALUE!	#VALUE!	#VALUE!	#VALUE!	#VALUE!	#VALUE!	#VALUE!	#VALUE!	#VALUE!	#VALUE!	#VALUE!	#VALUE!	#VALUE!	#VALUE!	#VALUE!	#VALUE!	#VALUE!	#VALUE!	#VALUE!	#VALUE!	#VALUE!	#VALUE!	#VALUE!	#VALUE!	#VALUE!	#VALUE!	#VALUE!	#VALUE!	#VALUE!	#VALUE!	#VALUE!	#VALUE!	#VALUE!	#VALUE!	#VALUE!	#VALUE!	#VALUE!	#VALUE!	#VALUE!
3-Sulfinoanaline	HMDB0000996	C00606	#VALUE!	#VALUE!	#VALUE!	#VALUE!	#VALUE!	#VALUE!	#VALUE!	#VALUE!	#VALUE!	#VALUE!	#VALUE!	#VALUE!	#VALUE!	#VALUE!	#VALUE!	#VALUE!	#VALUE!	#VALUE!	#VALUE!	#VALUE!	#VALUE!	#VALUE!	#VALUE!	#VALUE!	#VALUE!	#VALUE!	#VALUE!	#VALUE!	#VALUE!	#VALUE!	#VALUE!	#VALUE!	#VALUE!	#VALUE!	#VALUE!	#VALUE!	#VALUE!	#VALUE!	#VALUE!	#VALUE!	#VALUE!	#VALUE!	#VALUE!	#VALUE!	#VALUE!	#VALUE!	#VALUE!
2,3-Dihydroxybenzoic Acid	HMDB00397	C00196	#VALUE!	#VALUE!	#VALUE!	#VALUE!	#VALUE!	#VALUE!	#VALUE!	#VALUE!	#VALUE!	#VALUE!	#VALUE!	#VALUE!	#VALUE!	#VALUE!	#VALUE!	#VALUE!	#VALUE!	#VALUE!	#VALUE!	#VALUE!	#VALUE!	#VALUE!	#VALUE!	#VALUE!	#VALUE!	#VALUE!	#VALUE!	#VALUE!	#VALUE!	#VALUE!	#VALUE!	#VALUE!	#VALUE!	#VALUE!	#VALUE!	#VALUE!	#VALUE!	#VALUE!	#VALUE!	#VALUE!	#VALUE!	#VALUE!	#VALUE!	#VALUE!	#VALUE!	#VALUE!	#VALUE!
Gentisate	HMDB00152	C00628	#VALUE!	#VALUE!	#VALUE!	#VALUE!	#VALUE!	#VALUE!	#VALUE!	#VALUE!	#VALUE!	#VALUE!	#VALUE!	#VALUE!	#VALUE!	#VALUE!	#VALUE!	#VALUE!	#VALUE!	#VALUE!	#VALUE!	#VALUE!	#VALUE!	#VALUE!	#VALUE!	#VALUE!	#VALUE!	#VALUE!	#VALUE!	#VALUE!	#VALUE!	#VALUE!	#VALUE!	#VALUE!	#VALUE!	#VALUE!	#VALUE!	#VALUE!	#VALUE!	#VALUE!	#VALUE!	#VALUE!	#VALUE!	#VALUE!	#VALUE!	#VALUE!	#VALUE!	#VALUE!	#VALUE!
Orotate	HMDB00226	C00295	#VALUE!	#VALUE!	#VALUE!	#VALUE!	#VALUE!	#VALUE!	#VALUE!	#VALUE!	#VALUE!	#VALUE!	#VALUE!	#VALUE!	#VALUE!	#VALUE!	#VALUE!	#VALUE!	#VALUE!	#VALUE!	#VALUE!	#VALUE!	#VALUE!	#VALUE!	#VALUE!	#VALUE!	#VALUE!	#VALUE!	#VALUE!	#VALUE!	#VALUE!	#VALUE!	#VALUE!	#VALUE!	#VALUE!	#VALUE!	#VALUE!	#VALUE!	#VALUE!	#VALUE!	#VALUE!	#VALUE!	#VALUE!	#VALUE!	#VALUE!	#VALUE!	#VALUE!	#VALUE!	#VALUE!
Allantoin	HMDB00462	C01551	1155.94	583.217	952.692	688.997	766.65	533.421	1062.78	824.164	1622	606.524	1077.18	702.868	319.463	643.915	872.101	421.889	397.289	988.643	455.735	800.54	466.538	1662.85	546.658	571.863	555.025	640.612	3449.64	748.2	1375.14	648.648	595.9	571.059	941.172	817.12	874.833	689.684	630.002	793.37	1160.67	3827.72	589.721	1141.04	1113.19	648.436	801.78	883.331	1187.15
n-isoValerylglycine	HMDB00678	N/A	31.3522	25.0071	64.4464	16.5127	28.6659	12.4177	46.3738	30.2298	60.6779	19.9269	33.1129	17.8455	19.1511	29.9831	34.6814	17.3701	18.7565	73.507	8.74334	23.3855	9.91425	56.3038	14.5279	28.1725	27.1408	21.8459	289.884	24.1819	32.9277	16.1247	16.5207	22.7399	54.7776	46.6229	63.7978	15.8645	21.8708	37.805	50.3175	251.293	19.5868	115.425	48.0672	24.3915	27.1603	116.056	28.5311
2-Aminoadipate	HMDB00510	C00956	196.508	181.716	187.596	130.662	92.4248	84.8652	154.855	84.5401	108.554	90.0087	110.364	260.408	71.3292	160.245	90.4866	133.571	154.762	162.843	72.3693	146.077	198.481	110.987	155.099	163.778	113.577	102.356	193.49	150.602	143.812	103.086	75.5962	117.57	134.757	178.08	87.022	113.954	80.5411	123.792	270.163	241.913	101.801	194.355	197.177	208.445	105.626	159.874	200.727
Indole-3-Carboxylic Acid	HMDB03320	C19837	#VALUE!	#VALUE!	#VALUE!	#VALUE!	#VALUE!	#VALUE!	#VALUE!	#VALUE!	#VALUE!	#VALUE!	#VALUE!	#VALUE!	#VALUE!	#VALUE!	#VALUE!	#VALUE!	#VALUE!	#VALUE!	#VALUE!	#VALUE!	#VALUE!	#VALUE!	#VALUE!	#VALUE!	#VALUE!	#VALUE!	#VALUE!	#VALUE!	#VALUE!	#VALUE!	#VALUE!	#VALUE!	#VALUE!	#VALUE!	#VALUE!	#VALUE!	#VALUE!	#VALUE!	#VALUE!	#VALUE!	#VALUE!	#VALUE!	#VALUE!	#VALUE!	#VALUE!	#VALUE!	#VALUE!
Indole-2-Carboxylic Acid	HMDB02285	N/A	127.047	157.048	135.992	198.304	229.191	131.744	336.541	204.344	120.522	126.523	249.854	145.828	388.264	401.091	241.095	153.09	383.019	8.16072	180.057	155.367	231.62	173.266	69.1227	141.632	183.592	217.644	250.932	169.018	523.954	254.6	349.19	247.048	126.562	265.364	184.484	187.852	124.012	240.104	146.15	211.072	160.64	115.564	332.491	12.3818	175.927	14.5576	193.599
3-Methyl-3-Hydroxyglutaric Acid	HMDB0000355	C03761	#VALUE!	#VALUE!	#VALUE!	#VALUE!	#VALUE!	#VALUE!	#VALUE!	#VALUE!	#VALUE!	#VALUE!	#VALUE!	#VALUE!	#VALUE!	#VALUE!	#VALUE!	#VALUE!	#VALUE!	#VALUE!	#VALUE!	#VALUE!	#VALUE!	#VALUE!	#VALUE!	#VALUE!	#VALUE!	#VALUE!	#VALUE!	#VALUE!	#VALUE!	#VALUE!	#VALUE!	#VALUE!	#VALUE!	#VALUE!	#VALUE!	#VALUE!	#VALUE!	#VALUE!	#VALUE!	#VALUE!	#VALUE!	#VALUE!	#VALUE!	#VALUE!	#VALUE!	#VALUE!	#VALUE!
PPA	HMDB00205	C00166	#VALUE!	#VALUE!	#VALUE!	#VALUE!	#VALUE!	#VALUE!	#VALUE!	#VALUE!	#VALUE!	#VALUE!	#VALUE!	#VALUE!	#VALUE!	#VALUE!	#VALUE!	#VALUE!	#VALUE!	#VALUE!	#VALUE!	#VALUE!	#VALUE!	#VALUE!	#VALUE!	#VALUE!	#VALUE!	#VALUE!	#VALUE!	#VALUE!	#VALUE!	#VALUE!	#VALUE!	#VALUE!	#VALUE!	#VALUE!	#VALUE!	#VALUE!	#VALUE!	#VALUE!	#VALUE!	#VALUE!	#VALUE!	#VALUE!	#VALUE!	#VALUE!	#VALUE!	#VALUE!	#VALUE!
3-Hydroxycinnaminic Acid	HMDB02035	C00811	#VALUE!	#VALUE!	#VALUE!	#VALUE!	#VALUE!	#VALUE!	#VALUE!	#VALUE!	#VALUE!	#VALUE!	#VALUE!	#VALUE!	#VALUE!	#VALUE!	#VALUE!	#VALUE!	#VALUE!	#VALUE!	#VALUE!	#VALUE!	#VALUE!	#VALUE!	#VALUE!	#VALUE!	#VALUE!	#VALUE!	#VALUE!	#VALUE!	#VALUE!	#VALUE!	#VALUE!	#VALUE!	#VALUE!	#VALUE!	#VALUE!	#VALUE!	#VALUE!	#VALUE!	#VALUE!	#VALUE!	#VALUE!	#VALUE!	#VALUE!	#VALUE!	#VALUE!	#VALUE!	#VALUE!
p-Coumaric Acid	HMDB01713	C12621	#VALUE!	#VALUE!	#VALUE!	#VALUE!	#VALUE!	#VALUE!	#VALUE!	#VALUE!	#VALUE!	#VALUE!	#VALUE!	#VALUE!	#VALUE!	#VALUE!	#VALUE!	#VALUE!	#VALUE!	#VALUE!	#VALUE!	#VALUE!	#VALUE!	#VALUE!	#VALUE!	#VALUE!	#VALUE!	#VALUE!	#VALUE!	#VALUE!	#VALUE!	#VALUE!	#VALUE!	#VALUE!	#VALUE!	#VALUE!	#VALUE!	#VALUE!	#VALUE!	#VALUE!	#VALUE!	#VALUE!	#VALUE!	#VALUE!	#VALUE!	#VALUE!	#VALUE!	#VALUE!	#VALUE!
Xylonate	HMDB60256	C05411	#VALUE!	#VALUE!	#VALUE!	#VALUE!	#VALUE!	#VALUE!	#VALUE!	#VALUE!	#VALUE!	#VALUE!	#VALUE!	#VALUE!	#VALUE!	#VALUE!	#VALUE!	#VALUE!	#VALUE!	#VALUE!	#VALUE!	#VALUE!	#VALUE!	#VALUE!	#VALUE!	#VALUE!	#VALUE!	#VALUE!	#VALUE!	#VALUE!	#VALUE!	#VALUE!	#VALUE!	#VALUE!	#VALUE!	#VALUE!	#VALUE!	#VALUE!	#VALUE!	#VALUE!	#VALUE!	#VALUE!	#VALUE!	#VALUE!	#VALUE!	#VALUE!	#VALUE!	#VALUE!	#VALUE!
Phenyllactic Acid	HMDB0000779	C05607	#VALUE!	#VALUE!	#VALUE!	#VALUE!	#VALUE!	#VALUE!	#VALUE!	#VALUE!	#VALUE!	#VALUE!	#VALUE!	#VALUE!	#VALUE!	#VALUE!	#VALUE!	#VALUE!	#VALUE!	#VALUE!	#VALUE!	#VALUE!	#VALUE!	#VALUE!	#VALUE!	#VALUE!	#VALUE!	#VALUE!	#VALUE!	#VALUE!	#VALUE!	#VALUE!	#VALUE!	#VALUE!	#VALUE!	#VALUE!	#VALUE!	#VALUE!	#VALUE!	#VALUE!	#VALUE!	#VALUE!	#VALUE!	#VALUE!	#VALUE!	#VALUE!	#VALUE!	#VALUE!	#VALUE!
3-(4-Hydroxyphenyl)Propionate	HMDB02199	C01744	#VALUE!	#VALUE!	#VALUE!	#VALUE!	#VALUE!	#VALUE!	#VALUE!	#VALUE!	#VALUE!	#VALUE!	#VALUE!	#VALUE!	#VALUE!	#VALUE!	#VALUE!	#VALUE!	#VALUE!	#VALUE!	#VALUE!	#VALUE!	#VALUE!	#VALUE!	#VALUE!	#VALUE!	#VALUE!	#VALUE!	#VALUE!	#VALUE!	#VALUE!	#VALUE!	#VALUE!	#VALUE!	#VALUE!	#VALUE!	#VALUE!	#VALUE!	#VALUE!	#VALUE!	#VALUE!	#VALUE!	#VALUE!	#VALUE!	#VALUE!	#VALUE!	#VALUE!	#VALUE!	#VALUE!
Quinolinic Acid	HMDB0000232	C03722	#VALUE!	#VALUE!	#VALUE!	#VALUE!	#VALUE!	#VALUE!	#VALUE!	#VALUE!	#VALUE!	#VALUE!	#VALUE!	#VALUE!	#VALUE!	#VALUE!	#VALUE!	#VALUE!	#VALUE!	#VALUE!	#VALUE!	#VALUE!	#VALUE!	#VALUE!	#VALUE!	#VALUE!	#VALUE!	#VALUE!	#VALUE!	#VALUE!	#VALUE!	#VALUE!	#VALUE!	#VALUE!	#VALUE!	#VALUE!	#VALUE!	#VALUE!	#VALUE!	#VALUE!	#VALUE!	#VALUE!	#VALUE!	#VALUE!	#VALUE!	#VALUE!	#VALUE!	#VALUE!	#VALUE!
PEP	HMDB00263	C00074	#VALUE!	#VALUE!	#VALUE!	#VALUE!	#VALUE!	#VALUE!	#VALUE!	#VALUE!	#VALUE!	#VALUE!	#VALUE!	#VALUE!	#VALUE!	#VALUE!	#VALUE!	#VALUE!	#VALUE!	#VALUE!	#VALUE!	#VALUE!	#VALUE!	#VALUE!	#VALUE!	#VALUE!	#VALUE!	#VALUE!	#VALUE!	#VALUE!	#VALUE!	#VALUE!	#VALUE!	#VALUE!	#VALUE!	#VALUE!	#VALUE!	#VALUE!	#VALUE!	#VALUE!	#VALUE!	#VALUE!	#VALUE!	#VALUE!	#VALUE!	#VALUE!	#VALUE!	#VALUE!	#VALUE!
Homogentisate	HMDB00130	C00544	#VALUE!	#VALUE!	#VALUE!	#VALUE!	#VALUE!	#VALUE!	#VALUE!	#VALUE!	#VALUE!	#VALUE!	#VALUE!	#VALUE!	#VALUE!	#VALUE!	#VALUE!	#VALUE!	#VALUE!	#VALUE!	#VALUE!	#VALUE!	#VALUE!	#VALUE!	#VALUE!	#VALUE!	#VALUE!	#VALUE!	#VALUE!	#VALUE!	#VALUE!	#VALUE!	#VALUE!	#VALUE!	#VALUE!	#VALUE!	#VALUE!	#VALUE!	#VALUE!	#VALUE!	#VALUE!	#VALUE!	#VALUE!	#VALUE!	#VALUE!	#VALUE!	#VALUE!	#VALUE!	#VALUE!
Urate	HMDB00289	C00366	961.95	2869.8	2539.19	1713.06	2286.21	1525.28	3125.73	2627.58	1199.46	2020.13	2754.19	3045.18	3613.64	2637.02	2649.99	1725.69	2272.59	2000.13	1603.74	1555.22	2873.9	1535.15	636.849	2532.68	1683.82	896.79	3932.33	1397.34	1626.4	2470.46	2630.48	2305.38	1799.83	2628.37	2731.52	767.08	1176.13	1846.31	718.165	4334.3	1615.74	2583.24	2884.77	2366.62	1649.77	2025.8	1715.14
DHAP/D-GA3P	HMDB01473	C00111	2937.99	4402.88	5683.6	3182.43	3487.48	1843.43	891.851	270.844	1187.73	443.207	350.87	1149.15	97.0766	#VALUE!	457.944	1488.08	458.938	4583.91	1942.81	4115.86	7749.92	2147.53	2587.15	370	#VALUE!	1402.81	#VALUE!	#VALUE!	8676.7	83.2952	118.417	2189.84	604.232	625.709	148.938	#VALUE!	104.789	4048.84	123.058	90.1189	1400.13	2032.45	3758.74	#VALUE!	2595.39	#VALUE!	694.955
Glycerol-3-P	HMDB00126	C00093	231886	73868.5	85480.9	78197	44540.8	129611	19264.4	53206.7	116686	70957.6	13554.7	62672.3	10208.3	3569.72	58356	89788.6	7943.31	78374.5	48719.4	132383	101505	145972	220703	39596.8	6969.06	112287	1316.43	56004.4	28535	9251.4	32652.2	78355.8	56504	34021.7	21348.3	5064.2	8908.87	91188.7	10372	6958.54	62197.8	70105.3	32377.7	24062.7	76590.8	3288.64	70772.7
trans-Aconitate	HMDB00958	C02341	#VALUE!	#VALUE!	#VALUE!	#VALUE!	#VALUE!	#VALUE!	#VALUE!	#VALUE!	#VALUE!	#VALUE!	#VALUE!	#VALUE!	#VALUE!	#VALUE!	#VALUE!	#VALUE!	#VALUE!	#VALUE!	#VALUE!	#VALUE!	#VALUE!	#VALUE!	#VALUE!	#VALUE!	#VALUE!	#VALUE!	#VALUE!	#VALUE!	#VALUE!	#VALUE!	#VALUE!	#VALUE!	#VALUE!	#VALUE!	#VALUE!	#VALUE!	#VALUE!	#VALUE!	#VALUE!	#VALUE!	#VALUE!	#VALUE!	#VALUE!	#VALUE!	#VALUE!	#VALUE!	#VALUE!
Shikimic Acid	HMDB03070	C00493	#VALUE!	#VALUE!	#VALUE!	#VALUE!	#VALUE!	#VALUE!	#VALUE!	#VALUE!	#VALUE!	#VALUE!	#VALUE!	#VALUE!	#VALUE!	#VALUE!	#VALUE!	#VALUE!	#VALUE!	#VALUE!	#VALUE!	#VALUE!	#VALUE!	#VALUE!	#VALUE!	#VALUE!	#VALUE!	#VALUE!	#VALUE!	#VALUE!	#VALUE!	#VALUE!	#VALUE!	#VALUE!	#VALUE!	#VALUE!	#VALUE!	#VALUE!	#VALUE!	#VALUE!	#VALUE!	#VALUE!	#VALUE!	#VALUE!	#VALUE!	#VALUE!	#VALUE!	#VALUE!	#VALUE!
cis-Aconitate	HMDB00072	C00417	#VALUE!	#VALUE!	#VALUE!	#VALUE!	#VALUE!	#VALUE!	#VALUE!	#VALUE!	#VALUE!	#VALUE!	#VALUE!	#VALUE!	#VALUE!	#VALUE!	#VALUE!	#VALUE!	#VALUE!	#VALUE!	#VALUE!	#VALUE!	#VALUE!	#VALUE!	#VALUE!	#VALUE!	#VALUE!	#VALUE!	#VALUE!	#VALUE!	#VALUE!	#VALUE!	#VALUE!	#VALUE!	#VALUE!	#VALUE!	#VALUE!	#VALUE!	#VALUE!	#VALUE!	#VALUE!	#VALUE!	#VALUE!	#VALUE!	#VALUE!	#VALUE!	#VALUE!	#VALUE!	#VALUE!
Suberic Acid	HMDB00893	C08278	592.925	1041.36	1428.08	1050.75	879.515	598.758	2472.97	794.887	439.792	540.038	845.677	641.363	1808.86	1173.31	1096.66	955.343	1439.3	406.921	812.33	1004.27	1024.3	815.638	362.644	843.489	1531.12	872.121	854.894	492.879	2205.57	763.508	1035.15	696.949	492.485	851.139	793.999	738.253	465.564	717.305	540.782	1225.74	581.681	418.401	1138.22	486.211	633.529	610.639	698.304
Indole-3-Acetic Acid	HMDB00197	C00954	#VALUE!	#VALUE!	#VALUE!	#VALUE!	#VALUE!	#VALUE!	#VALUE!	#VALUE!	#VALUE!	#VALUE!	#VALUE!	#VALUE!	#VALUE!	#VALUE!	#VALUE!	#VALUE!	#VALUE!	#VALUE!	#VALUE!	#VALUE!	#VALUE!	#VALUE!	#VALUE!	#VALUE!	#VALUE!	#VALUE!	#VALUE!	#VALUE!	#VALUE!	#VALUE!	#VALUE!	#VALUE!	#VALUE!	#VALUE!	#VALUE!	#VALUE!	#VALUE!	#VALUE!	#VALUE!	#VALUE!	#VALUE!	#VALUE!	#VALUE!	#VALUE!	#VALUE!	#VALUE!	#VALUE!
Citrulline	HMDB00904	C00327	4068.17	4771.29	6413.18	4627.79	5827.65	6733.39	6517.32	5465.97	5638.33	5027.47	10023.9	6224.73	3966.96	5917.36	5601.88	3288.94	4031.61	6069.56	3613.26	5465.92	6515.69	5401	3373.15	5158.33	4631.53	4695.9	17506.8	5148.77	6116.38	5100.35	6807.49	5208.13	5855.14	8593.1	4084.11	6487.4	4284.16	5917.64	4986.2	23426.6	4756.51	4570.75	7152.24	5850.25	5019.35	4524.97	9958.51
N-Acetyl-Aspartate (NAA)	HMDB00812	C01042	3264.37	3061.39	4076.95	6725.2	1437.93	2164.79	3175.61	2915.93	2797.58	1910.47	2542.2	2848.2	1776.02	8313.61	1516.4	7790.41	8577.24	4002.57	5980.2	2213.8	1836.27	2799.3	1397.05	4432.97	4780.93	1257.52	2963.37	4414.72	4106.86	2664.43	1464.56	2751.59	4910.48	5099.81	3569.66	2485.58	4142.2	4221.92	5261.41	3972.22	4702.35	8977.74	5808.26	9350.03	3471.64	7054.82	9249.61
Ascorbic Acid (Vit. C)	HMDB00044	C00072	#VALUE!	#VALUE!	#VALUE!	#VALUE!	#VALUE!	#VALUE!	#VALUE!	#VALUE!	#VALUE!	#VALUE!	#VALUE!	#VALUE!	#VALUE!	#VALUE!	#VALUE!	#VALUE!	#VALUE!	#VALUE!	#VALUE!	#VALUE!	#VALUE!	#VALUE!	#VALUE!	#VALUE!	#VALUE!	#VALUE!	#VALUE!	#VALUE!	#VALUE!	#VALUE!	#VALUE!	#VALUE!	#VALUE!	#VALUE!	#VALUE!	#VALUE!	#VALUE!	#VALUE!	#VALUE!	#VALUE!	#VALUE!	#VALUE!	#VALUE!	#VALUE!	#VALUE!	#VALUE!	#VALUE!
2-isoPropylmalic Acid	HMDB00402	C02504	#VALUE!	#VALUE!	#VALUE!	#VALUE!	#VALUE!	#VALUE!	#VALUE!	#VALUE!	#VALUE!	#VALUE!	#VALUE!	#VALUE!	#VALUE!	#VALUE!	#VALUE!	#VALUE!	#VALUE!	#VALUE!	#VALUE!	#VALUE!	#VALUE!	#VALUE!	#VALUE!	#VALUE!	#VALUE!	#VALUE!	#VALUE!	#VALUE!	#VALUE!	#VALUE!	#VALUE!	#VALUE!	#VALUE!	#VALUE!	#VALUE!	#VALUE!	#VALUE!	#VALUE!	#VALUE!	#VALUE!	#VALUE!	#VALUE!	#VALUE!	#VALUE!	#VALUE!	#VALUE!	#VALUE!
3-isoPropylmalic Acid	HMDB12156	C04411	#VALUE!	#VALUE!	#VALUE!	#VALUE!	#VALUE!	#VALUE!	#VALUE!	#VALUE!	#VALUE!	#VALUE!	#VALUE!	#VALUE!	#VALUE!	#VALUE!	#VALUE!	#VALUE!	#VALUE!	#VALUE!	#VALUE!	#VALUE!	#VALUE!	#VALUE!	#VALUE!	#VALUE!	#VALUE!	#VALUE!	#VALUE!	#VALUE!	#VALUE!	#VALUE!	#VALUE!	#VALUE!	#VALUE!	#VALUE!	#VALUE!	#VALUE!	#VALUE!	#VALUE!	#VALUE!	#VALUE!	#VALUE!	#VALUE!	#VALUE!	#VALUE!	#VALUE!	#VALUE!	#VALUE!
n-Formylmethionine	HMDB01015	C03145	#VALUE!	#VALUE!	#VALUE!	#VALUE!	#VALUE!	#VALUE!	#VALUE!	#VALUE!	#VALUE!	#VALUE!	#VALUE!	#VALUE!	#VALUE!	#VALUE!	#VALUE!	#VALUE!	#VALUE!	#VALUE!	#VALUE!	#VALUE!	#VALUE!	#VALUE!	#VALUE!	#VALUE!	#VALUE!	#VALUE!	#VALUE!	#VALUE!	#VALUE!	#VALUE!	#VALUE!	#VALUE!	#VALUE!	#VALUE!	#VALUE!	#VALUE!	#VALUE!	#VALUE!	#VALUE!	#VALUE!	#VALUE!	#VALUE!	#VALUE!	#VALUE!	#VALUE!	#VALUE!	#VALUE!
Hippuric Acid	HMDB00714	C01586	#VALUE!	#VALUE!	#VALUE!	#VALUE!	#VALUE!	#VALUE!	#VALUE!	#VALUE!	#VALUE!	#VALUE!	#VALUE!	#VALUE!	#VALUE!	#VALUE!	#VALUE!	#VALUE!	#VALUE!	#VALUE!	#VALUE!	#VALUE!	#VALUE!	#VALUE!	#VALUE!	#VALUE!	#VALUE!	#VALUE!	#VALUE!	#VALUE!	#VALUE!	#VALUE!	#VALUE!	#VALUE!	#VALUE!	#VALUE!	#VALUE!	#VALUE!	#VALUE!	#VALUE!	#VALUE!	#VALUE!	#VALUE!	#VALUE!	#VALUE!	#VALUE!	#VALUE!	#VALUE!	#VALUE!
Inositol	HMDB00211	C00137	#VALUE!	#VALUE!	#VALUE!	#VALUE!	#VALUE!	#VALUE!	#VALUE!	#VALUE!	#VALUE!	#VALUE!	#VALUE!	#VALUE!	#VALUE!	#VALUE!	#VALUE!	#VALUE!	#VALUE!	#VALUE!	#VALUE!	#VALUE!	#VALUE!	#VALUE!	#VALUE!	#VALUE!	#VALUE!	#VALUE!	#VALUE!	#VALUE!	#VALUE!	#VALUE!	#VALUE!	#VALUE!	#VALUE!	#VALUE!	#VALUE!	#VALUE!	#VALUE!	#VALUE!	#VALUE!	#VALUE!	#VALUE!	#VALUE!	#VALUE!	#VALUE!	#VALUE!	#VALUE!	#VALUE!
Glucose	HMDB00122	C00031	1615.46	1305.92	1953.45	1439.59	1308.68	1147.71	2376.84	1496.17	1072.91	759.981	2220.69	1492.92	1322.47	1379.59	586.05	1462.79	837.552	2317.21	947.147	1769.23	1681.51	1532.34	1477.22	1598.86	1376.24	1492.25	73.9095	777.105	1657.27	1627.3	1776.28	1298.18	1291.13	981.778	2095.52	1344.93	948.849	1481.79	2038.7	342.528	1542.15	2377.51	1435.33	1608.62	1448.25	2293.88	1688.03
Mannose	HMDB00169	C00159	#VALUE!	#VALUE!	#VALUE!	#VALUE!	#VALUE!	#VALUE!	#VALUE!	#VALUE!	#VALUE!	#VALUE!	#VALUE!	#VALUE!	#VALUE!	#VALUE!	#VALUE!	#VALUE!	#VALUE!	#VALUE!	#VALUE!	#VALUE!	#VALUE!	#VALUE!	#VALUE!	#VALUE!	#VALUE!	#VALUE!	#VALUE!	#VALUE!	#VALUE!	#VALUE!	#VALUE!	#VALUE!	#VALUE!	#VALUE!	#VALUE!	#VALUE!	#VALUE!	#VALUE!	#VALUE!	#VALUE!	#VALUE!	#VALUE!	#VALUE!	#VALUE!	#VALUE!	#VALUE!	#VALUE!
Fructose	HMDB00660	C00095	#VALUE!	#VALUE!	#VALUE!	#VALUE!	#VALUE!	#VALUE!	#VALUE!	#VALUE!	#VALUE!	#VALUE!	#VALUE!	#VALUE!	#VALUE!	#VALUE!	#VALUE!	#VALUE!	#VALUE!	#VALUE!	#VALUE!	#VALUE!	#VALUE!	#VALUE!	#VALUE!	#VALUE!	#VALUE!	#VALUE!	#VALUE!	#VALUE!	#VALUE!	#VALUE!	#VALUE!	#VALUE!	#VALUE!	#VALUE!	#VALUE!	#VALUE!	#VALUE!	#VALUE!	#VALUE!	#VALUE!	#VALUE!	#VALUE!	#VALUE!	#VALUE!	#VALUE!	#VALUE!	#VALUE!
OH-Phenylpyruvate	HMDB00707	C01179	#VALUE!	#VALUE!	#VALUE!	#VALUE!	#VALUE!	#VALUE!	#VALUE!	#VALUE!	#VALUE!	#VALUE!	#VALUE!	#VALUE!	#VALUE!	#VALUE!	#VALUE!	#VALUE!	#VALUE!	#VALUE!	#VALUE!	#VALUE!	#VALUE!	#VALUE!	#VALUE!	#VALUE!	#VALUE!	#VALUE!	#VALUE!	#VALUE!	#VALUE!	#VALUE!	#VALUE!	#VALUE!	#VALUE!	#VALUE!	#VALUE!	#VALUE!	#VALUE!	#VALUE!	#VALUE!	#VALUE!	#VALUE!	#VALUE!	#VALUE!	#VALUE!	#VALUE!	#VALUE!	#VALUE!
Theophylline	HMDB01889	C07130	#VALUE!	#VALUE!	#VALUE!	#VALUE!	#VALUE!	#VALUE!	#VALUE!	#VALUE!	#VALUE!	#VALUE!	#VALUE!	#VALUE!	#VALUE!	#VALUE!	#VALUE!	#VALUE!	#VALUE!	#VALUE!	#VALUE!	#VALUE!	#VALUE!	#VALUE!	#VALUE!	#VALUE!	#VALUE!	#VALUE!	#VALUE!	#VALUE!	#VALUE!	#VALUE!	#VALUE!	#VALUE!	#VALUE!	#VALUE!	#VALUE!	#VALUE!	#VALUE!	#VALUE!	#VALUE!	#VALUE!	#VALUE!	#VALUE!	#VALUE!	#VALUE!	#VALUE!	#VALUE!	#VALUE!
Sorbitol	HMDB00247	C00794	223.214	199.244	245.946	111.613	90.6531	127.914	206.448	383.764	273.456	227.875	168	72.394	226.458	307.432	187.292	109.009	93.3697	265.796	68.4356	163.216	120.629	614.266	173.482	100.649	115.68	113.539	38.2686	350.642	196.66	215.512	279.021	163.359	143.741	178.76	777.374	80.5574	69.2112	241.992	531.124	85.9086	140.272	825.62	63.6613	462.807	77.8084	86.1457	169.295
Homovanilate	HMDB00118	C05582	#VALUE!	#VALUE!	#VALUE!	#VALUE!	#VALUE!	#VALUE!	#VALUE!	#VALUE!	#VALUE!	#VALUE!	#VALUE!	#VALUE!	#VALUE!	#VALUE!	#VALUE!	#VALUE!	#VALUE!	#VALUE!	#VALUE!	#VALUE!	#VALUE!	#VALUE!	#VALUE!	#VALUE!	#VALUE!	#VALUE!	#VALUE!	#VALUE!	#VALUE!	#VALUE!	#VALUE!	#VALUE!	#VALUE!	#VALUE!	#VALUE!	#VALUE!	#VALUE!	#VALUE!	#VALUE!	#VALUE!	#VALUE!	#VALUE!	#VALUE!	#VALUE!	#VALUE!	#VALUE!	#VALUE!
Mannitol	HMDB00765	C00392	#VALUE!	#VALUE!	#VALUE!	#VALUE!	#VALUE!	#VALUE!	#VALUE!	#VALUE!	#VALUE!	#VALUE!	#VALUE!	#VALUE!	#VALUE!	#VALUE!	#VALUE!	#VALUE!	#VALUE!	#VALUE!	#VALUE!	#VALUE!	#VALUE!	#VALUE!	#VALUE!	#VALUE!	#VALUE!	#VALUE!	#VALUE!	#VALUE!	#VALUE!	#VALUE!	#VALUE!	#VALUE!	#VALUE!	#VALUE!	#VALUE!	#VALUE!	#VALUE!	#VALUE!	#VALUE!	#VALUE!	#VALUE!	#VALUE!	#VALUE!	#VALUE!	#VALUE!	#VALUE!	#VALUE!
4-Pyridoxic Acid	HMDB00017	C00847	#VALUE!	#VALUE!	#VALUE!	#VALUE!	#VALUE!	#VALUE!	#VALUE!	#VALUE!	#VALUE!	#VALUE!	#VALUE!	#VALUE!	#VALUE!	#VALUE!	#VALUE!	#VALUE!	#VALUE!	#VALUE!	#VALUE!	#VALUE!	#VALUE!	#VALUE!	#VALUE!	#VALUE!	#VALUE!	#VALUE!	#VALUE!	#VALUE!	#VALUE!	#VALUE!	#VALUE!	#VALUE!	#VALUE!	#VALUE!	#VALUE!	#VALUE!	#VALUE!	#VALUE!	#VALUE!	#VALUE!	#VALUE!	#VALUE!	#VALUE!	#VALUE!	#VALUE!	#VALUE!	#VALUE!
Phosphoserine	HMDB00272	C01005	374.867	165.421	249.098	292.136	164.075	300.557	125.098	62.5574	203.864	39.3057	91.6497	189.073	9.30143	15.5073	50.4844	146.72	21.1838	210.17	170.992	352.096	160.039	204.541	178.946	121.161	82.3435	256.798	9.34078	36.4393	155.675	29.8754	12.8593	117.885	108.493	60.4089	63.5347	54.8629	101.708	261.568	22.5275	23.8492	179.563	141.608	105.218	19.5298	196.255	30.9923	194.479
2/3-Phosphoglyceric Acid	HMDB0000362	C00197/C00597	48855.6	22267.2	35307.5	37889	22404.4	42590.9	17243.4	9560.12	32389.5	8496.85	14109.3	25355.9	1002.86	1645.98	8510.97	23092.7	2723.34	35280.3	25406.3	52026.7	27002.9	35965.4	35013.5	21057.1	11454.6	42069.1	574.456	5691.42	23218.1	4246.41	1452.24	21315	17414.2	10099.2	10633.7	8590.34	16114.2	48138	3478.54	3433.83	32042.9	25566.3	18653.5	2744.17	32682.7	4274.42	34930.2
[truncated: 126 more rows]
[truncated: 157 more columns]

## Sheet: Normalized Sorted by Group
						36	37	8	42	9		35	37	39	41	43		48	50	52	54	46		47	49	51	53	45			10	2	8	4	28	30	32		5	10	1	7	3	27	29			22	12
[truncated: 398 more rows]
[truncated: 30 more columns]

## Sheet: NormlizedNo Missing Metabolites
						36	37	8	42	9		35	37	39	41	43		48	50	52	54	46		47	49	51	53	45			10	2	8	4	28	30	32		5	10	1	7	3	27	29			22	12
[truncated: 191 more rows]
[truncated: 30 more columns]

## Sheet: Metabolite Information
Current MS Compounds	ESI Mode	HMDB ID	KEGG ID	Molecular Formula	CAS	Pathways
[truncated: 361 more rows]
